# Supplementary material for: Crystal structure of tri­hydrogen bis­{[1,1,1-tris­(2-oxido­ethyl­amino­meth­yl)ethane]­cobalt(III)} trinitrate
Source: Acta Crystallogr E Crystallogr Commun. 2015 Dec 31;71(Pt 12):m275–6. doi: 10.1107/S2056989015024664 (PMC4719871; doi:10.1107/S2056989015024664)
Supplement: Supplementary file 1 [file e-71-0m275-sup1.cif]

##############################################################################
#                                                                            #
# This CIF contains the data in a paper accepted for publication in          #
# Acta Crystallographica Section E. It conforms to the requirements of       #
# Notes for Authors for Acta Crystallographica Section E, and has been       #
# peer reviewed under the auspices of the IUCr Commission on Journals.       #
#                                                                            #
# Full details of the Crystallographic Information File format               #
# are given in the paper "The Crystallographic Information File (CIF):       #
# a New Standard Archive File for Crystallography" by S. R. Hall, F. H.      #
# Allen and I. D. Brown [Acta Cryst. (1991), A47, 655-685].                  #
#                                                                            #
# The current version of the core CIF dictionary is obtainable from          #
# ftp://ftp.iucr.org/pub/cif_core.dic.                                       #
#                                                                            #
# Software is freely available for graphical display of the structure(s)     #
# in this CIF. For information consult the CIF software page                 #
# http://www.iucr.org/resources/cif/software.                                #
#                                                                            #
# This file may be used for bona fide research purposes within the           #
# scientific community so long as proper attribution is given to the journal # 
# article from which it was obtained.                                        #
#                                                                            #
##############################################################################
data_I
_audit_creation_method
;
Olex2 1.2
(compiled 2015.01.26 svn.r3151 for OlexSys, GUI svn.r4998)
;
_journal_date_recd_electronic     2015-12-07
_journal_date_accepted     2015-12-22
_journal_name_full     'Acta Crystallographica, Section E'
_journal_year     2015
_journal_volume     71
_journal_issue     12
_journal_page_first     m275
_journal_page_last     m276
_journal_paper_category     HM
_journal_paper_doi     10.1107/S2056989015024664
_journal_coeditor_code     CV5501
_publ_contact_author_name     'H\/ogni Weihe'
_publ_contact_author_address
;
Department of Chemistry
University of Copenhagen
Universitetsparken 5,
DK-2100 Copenhagen \/O
Denmark
;
_publ_contact_author_email     weihe@kiku.dk
_publ_contact_author_fax     '+45 353 201 01 '
_publ_section_title
;
Crystal structure of trihydrogen
bis{[1,1,1-tris(2-oxidoethylaminomethyl)ethane]cobalt(III)} trinitrate
;
loop_
    _publ_author_name
    _publ_author_address
    'Waqas Sethi'
;
Department of Chemistry
University of Copenhagen
Universitetsparken 5,
DK-2100 Copenhagen \/O
Denmark
;
    'Heini V. Johannesen'
;
Department of Chemistry
University of Copenhagen
Universitetsparken 5,
DK-2100 Copenhagen \/O
Denmark
;
    'Thorbj\/orn J. Morsing'
;
Department of Chemistry
University of Copenhagen
Universitetsparken 5,
DK-2100 Copenhagen \/O
Denmark
;
    'Stergios Piligkos'
;
Department of Chemistry
University of Copenhagen
Universitetsparken 5,
DK-2100 Copenhagen \/O
Denmark
;
    'H\/ogni Weihe'
;
Department of Chemistry
University of Copenhagen
Universitetsparken 5,
DK-2100 Copenhagen \/O
Denmark
;
_chemical_name_systematic
;
Trihydrogen bis{[1,1,1-tris(2-oxidoethylaminomethyl)ethane]cobalt(III)}
trinitrate
;
_chemical_name_common     ?
_chemical_formula_moiety     'C22 H51 Co2 N6 O6 3+, 3(N O3 -)'
_chemical_formula_sum     'C22 H51 Co2 N9 O15'
_chemical_formula_iupac     '[Co2 (C11 H25.5 N3 O3)2] (N O3)3'
_chemical_formula_weight     799.57
_chemical_melting_point     ?
_shelx_space_group_comment
;
The symmetry employed for this shelxl refinement is uniquely defined
by the following loop, which should always be used as a source of
symmetry information in preference to the above space-group names.
They are only intended as comments.
;
_space_group_crystal_system     trigonal
_space_group_name_H-M_alt     'R 3 2'
_space_group_name_Hall     'R 3 2"'
loop_
    _space_group_symop_operation_xyz
    'x, y, z'
    '-y, x-y, z'
    '-x+y, -x, z'
    'x-y, -y, -z'
    '-x, -x+y, -z'
    'y, x, -z'
    'x+2/3, y+1/3, z+1/3'
    '-y+2/3, x-y+1/3, z+1/3'
    '-x+y+2/3, -x+1/3, z+1/3'
    'x-y+2/3, -y+1/3, -z+1/3'
    '-x+2/3, -x+y+1/3, -z+1/3'
    'y+2/3, x+1/3, -z+1/3'
    'x+1/3, y+2/3, z+2/3'
    '-y+1/3, x-y+2/3, z+2/3'
    '-x+y+1/3, -x+2/3, z+2/3'
    'x-y+1/3, -y+2/3, -z+2/3'
    '-x+1/3, -x+y+2/3, -z+2/3'
    'y+1/3, x+2/3, -z+2/3'
_cell_length_a     8.543(4)
_cell_length_b     8.543(4)
_cell_length_c     39.11(2)
_cell_angle_alpha     90
_cell_angle_beta     90
_cell_angle_gamma     120
_cell_volume     2472(3)
_cell_formula_units_Z     3
_cell_measurement_reflns_used     6958
_cell_measurement_theta_min     2.80
_cell_measurement_theta_max     28.06
_cell_measurement_temperature     122(2)
_exptl_crystal_description     'prism'
_exptl_crystal_colour     'pink'
_exptl_crystal_size_max     0.310
_exptl_crystal_size_mid     0.252
_exptl_crystal_size_min     0.152
_exptl_crystal_density_diffrn     1.611
_exptl_crystal_density_meas     ?
_exptl_crystal_density_method     ?
_exptl_crystal_F_000     1260
_exptl_absorpt_coefficient_mu     1.089
_exptl_absorpt_correction_type     multi-scan
_exptl_absorpt_process_details
;
(SADABS; Bruker, 2014)
;
_shelx_estimated_absorpt_T_min     0.729
_shelx_estimated_absorpt_T_max     0.852
_exptl_absorpt_correction_T_min     0.6005
_exptl_absorpt_correction_T_max     0.7457
_exptl_special_details
;
Absorption correction:
SADABS-2014/3 (Bruker, 2014) was used for absorption correction.
wR2(int) was 0.1434 before and 0.0855 after correction.
The Ratio of minimum to maximum transmission is 0.8053.
The \l/2 correction factor is Not present.
;
_diffrn_ambient_temperature     122(2)
_diffrn_radiation_type     MoK\a
_diffrn_radiation_wavelength     0.71073
_diffrn_measurement_device_type     'Bruker APEXII CCD'
_diffrn_measurement_method     '\f and \w scans'
_diffrn_detector_area_resol_mean     ?
_diffrn_reflns_number     32729
_diffrn_reflns_av_R_equivalents     0.0742
_diffrn_reflns_theta_min     2.802
_diffrn_reflns_theta_max     28.060
_diffrn_reflns_theta_full     26.000
_diffrn_measured_fraction_theta_max     0.998
_diffrn_measured_fraction_theta_full     0.995
_diffrn_reflns_limit_h_min     -11
_diffrn_reflns_limit_h_max     11
_diffrn_reflns_limit_k_min     -11
_diffrn_reflns_limit_k_max     11
_diffrn_reflns_limit_l_min     -50
_diffrn_reflns_limit_l_max     51
_diffrn_standards_number     0
_refine_special_details     ?
_reflns_number_total     1357
_reflns_number_gt     1263
_reflns_threshold_expression     'I > 2\s(I)'
_refine_ls_structure_factor_coef     Fsqd
_refine_ls_matrix_type     full
_refine_ls_R_factor_all     0.0225
_refine_ls_R_factor_gt     0.0205
_refine_ls_wR_factor_gt     0.0472
_refine_ls_wR_factor_ref     0.0475
_refine_ls_goodness_of_fit_ref     0.807
_refine_ls_restrained_S_all     0.818
_refine_ls_number_reflns     1357
_refine_ls_number_parameters     81
_refine_ls_number_restraints     3
_refine_ls_hydrogen_treatment     mixed
_refine_ls_weighting_scheme     calc
_refine_ls_weighting_details
;
 w=1/[\s^2^(Fo^2^)]
 where P=(Fo^2^+2Fc^2^)/3
;
_atom_sites_solution_hydrogens     mixed
_atom_sites_solution_primary     iterative
_atom_sites_solution_secondary     ?
_refine_ls_shift/su_max     0.003
_refine_ls_shift/su_mean     0.000
_refine_diff_density_max     0.242
_refine_diff_density_min     -0.430
_refine_ls_extinction_method     none
_refine_ls_extinction_coef     .
_refine_ls_abs_structure_details
;
Flack <i>x</i> determined from
486 quotients
[(<i>I</i>^+^)-(<i>I</i>^-^)]/[(<i>I</i>^+^)+(<i>I</i>^-^)]
(Parsons & Flack, 2004)
;
_refine_ls_abs_structure_Flack     0.011(8)
loop_
    _atom_type_symbol
    _atom_type_description
    _atom_type_scat_dispersion_real
    _atom_type_scat_dispersion_imag
    _atom_type_scat_source
    'C' 'C' 0.0033 0.0016
                         'International Tables Vol C Tables 4.2.6.8 and 6.1.1.4'
    'H' 'H' 0.0000 0.0000
                         'International Tables Vol C Tables 4.2.6.8 and 6.1.1.4'
    'Co' 'Co' 0.3494 0.9721
                         'International Tables Vol C Tables 4.2.6.8 and 6.1.1.4'
    'N' 'N' 0.0061 0.0033
                         'International Tables Vol C Tables 4.2.6.8 and 6.1.1.4'
    'O' 'O' 0.0106 0.0060
                         'International Tables Vol C Tables 4.2.6.8 and 6.1.1.4'
_computing_data_collection
;
APEX2 (Bruker, 2012)
;
_computing_cell_refinement
;
SAINT (Bruker, 2012)
;
_computing_data_reduction
;
SAINT (Bruker, 2012)
;
_computing_structure_solution
;
<i>olex2.solve</i> (Bourhis <i>et al.</i>,  2015)
;
_computing_structure_refinement
;
SHELXL2013 (Sheldrick, 2015)
;
_computing_molecular_graphics
;
<i>OLEX2</i> (Dolomanov <i>et al.</i>,  2009)
;
_computing_publication_material
;
<i>OLEX2</i> (Dolomanov <i>et al.</i>,  2009)
;
loop_
    _atom_site_type_symbol
    _atom_site_label
    _atom_site_fract_x
    _atom_site_fract_y
    _atom_site_fract_z
    _atom_site_U_iso_or_equiv
    _atom_site_adp_type
    _atom_site_calc_flag
    _atom_site_occupancy
    _atom_site_disorder_assembly
    _atom_site_disorder_group
    Co Co1 0.0000 0.0000 0.55889(2) 0.00936(12) Uani d 1 . .
    O O1 0.17219(17) 0.19761(18) 0.53088(3) 0.0118(3) Uani d 1 . .
    H H1 0.176(5) 0.194(3) 0.5089(3) 0.018 Uiso d 0.5 . .
    C C5 0.0000 0.0000 0.67637(7) 0.0177(7) Uani d 1 . .
    N N2 0.6667 0.3333 0.57385(6) 0.0116(5) Uani d 1 . .
    O O2 0.54318(19) 0.3734(2) 0.57427(4) 0.0237(4) Uani d 1 . .
    C C3 0.1892(3) 0.0424(3) 0.62458(4) 0.0143(4) Uani d 1 . .
    H H3A 0.2763 0.1666 0.6304 0.017 Uiso calc 1 . .
    H H3B 0.2231 -0.0352 0.6367 0.017 Uiso calc 1 . .
    N N1 0.1977(2) 0.0158(2) 0.58647(4) 0.0115(3) Uani d 1 . .
    H H1A 0.3088 0.1208 0.5781 0.014 Uiso calc 1 . .
    C C2 0.2123(3) -0.1482(3) 0.57812(4) 0.0133(4) Uani d 1 . .
    H H2A 0.1193 -0.2535 0.5900 0.016 Uiso calc 1 . .
    H H2B 0.3295 -0.1298 0.5849 0.016 Uiso calc 1 . .
    C C4 0.0000 0.0000 0.63662(7) 0.0130(6) Uani d 1 . .
    C C1 0.1742(4) 0.3620(2) 0.53957(4) 0.0144(4) Uani d 1 . .
    H H1B 0.0776 0.3682 0.5278 0.017 Uiso calc 1 . .
    H H1C 0.2885 0.4659 0.5330 0.017 Uiso calc 1 . .
    N N3 0.3333 0.6667 0.6667 0.0389(11) Uani d 1 . .
    O O3 0.3333 0.5219(4) 0.6667 0.0790(12) Uani d 1 . .
    H H5 -0.123(2) -0.032(3) 0.6841(4) 0.008(5) Uiso d 1 A -1
loop_
    _atom_site_aniso_label
    _atom_site_aniso_U_11
    _atom_site_aniso_U_22
    _atom_site_aniso_U_33
    _atom_site_aniso_U_12
    _atom_site_aniso_U_13
    _atom_site_aniso_U_23
    Co1 0.00673(14) 0.00673(14) 0.01463(19) 0.00336(7) 0.000 0.000
    O1 0.0113(7) 0.0081(7) 0.0151(6) 0.0042(6) 0.0011(5) 0.0002(5)
    C5 0.0201(11) 0.0201(11) 0.0129(14) 0.0100(6) 0.000 0.000
    N2 0.0084(8) 0.0084(8) 0.0180(11) 0.0042(4) 0.000 0.000
    O2 0.0130(8) 0.0180(9) 0.0423(8) 0.0095(8) -0.0007(6) 0.0011(6)
    C3 0.0134(10) 0.0152(10) 0.0144(8) 0.0072(8) -0.0034(7) -0.0018(7)
    N1 0.0107(9) 0.0098(8) 0.0146(7) 0.0055(7) 0.0000(6) 0.0003(6)
    C2 0.0104(11) 0.0115(11) 0.0213(9) 0.0081(10) -0.0001(7) 0.0014(7)
    C4 0.0129(9) 0.0129(9) 0.0133(13) 0.0064(5) 0.000 0.000
    C1 0.0145(12) 0.0071(8) 0.0211(8) 0.0050(10) 0.0012(9) 0.0014(6)
    N3 0.0359(18) 0.0359(18) 0.045(3) 0.0179(9) 0.000 0.000
    O3 0.087(3) 0.0450(14) 0.119(3) 0.0435(14) -0.060(2) -0.0300(10)
_geom_special_details
;
 All esds (except the esd in the dihedral angle between two l.s. planes)
 are estimated using the full covariance matrix.  The cell esds are taken
 into account individually in the estimation of esds in distances, angles
 and torsion angles; correlations between esds in cell parameters are only
 used when they are defined by crystal symmetry.  An approximate (isotropic)
 treatment of cell esds is used for estimating esds involving l.s. planes.
;
loop_
    _geom_bond_atom_site_label_1
    _geom_bond_atom_site_label_2
    _geom_bond_site_symmetry_2
    _geom_bond_distance
    _geom_bond_publ_flag
    Co1 O1 2 1.9313(14) ?
    Co1 O1 3 1.9313(14) ?
    Co1 O1 . 1.9314(15) ?
    Co1 N1 . 1.9511(17) ?
    Co1 N1 3 1.9511(18) ?
    Co1 N1 2 1.9511(17) ?
    O1 H1 . 0.861(12) ?
    O1 C1 . 1.436(2) ?
    C5 C4 . 1.555(4) ?
    C5 H5 . 0.987(18) ?
    N2 O2 . 1.2612(16) ?
    N2 O2 2_655 1.2612(16) ?
    N2 O2 3_665 1.2612(16) ?
    C3 H3A . 0.9700 ?
    C3 H3B . 0.9700 ?
    C3 N1 . 1.515(2) ?
    C3 C4 . 1.543(2) ?
    N1 H1A . 0.9800 ?
    N1 C2 . 1.503(3) ?
    C2 H2A . 0.9700 ?
    C2 H2B . 0.9700 ?
    C2 C1 3 1.523(2) ?
    C4 C3 3 1.543(2) ?
    C4 C3 2 1.543(2) ?
    C1 C2 2 1.523(2) ?
    C1 H1B . 0.9700 ?
    C1 H1C . 0.9700 ?
    N3 O3 3_565 1.237(3) ?
    N3 O3 . 1.237(3) ?
    N3 O3 2_665 1.237(3) ?
loop_
    _geom_angle_atom_site_label_1
    _geom_angle_atom_site_label_2
    _geom_angle_atom_site_label_3
    _geom_angle_site_symmetry_1
    _geom_angle_site_symmetry_3
    _geom_angle
    _geom_angle_publ_flag
    O1 Co1 O1 2 3 91.01(6) ?
    O1 Co1 O1 2 . 91.01(6) ?
    O1 Co1 O1 3 . 91.01(6) ?
    O1 Co1 N1 2 2 89.92(7) ?
    O1 Co1 N1 . 3 177.58(6) ?
    O1 Co1 N1 . 2 86.74(7) ?
    O1 Co1 N1 3 2 177.58(7) ?
    O1 Co1 N1 2 . 177.58(7) ?
    O1 Co1 N1 3 3 89.92(7) ?
    O1 Co1 N1 3 . 86.74(7) ?
    O1 Co1 N1 . . 89.92(7) ?
    O1 Co1 N1 2 3 86.74(7) ?
    N1 Co1 N1 . 3 92.37(7) ?
    N1 Co1 N1 . 2 92.37(7) ?
    N1 Co1 N1 2 3 92.37(7) ?
    Co1 O1 H1 . . 124.2(19) ?
    C1 O1 Co1 . . 110.61(11) ?
    C1 O1 H1 . . 107(2) ?
    C4 C5 H5 . . 107.8(10) ?
    O2 N2 O2 2_655 . 119.982(8) ?
    O2 N2 O2 3_665 . 119.984(8) ?
    O2 N2 O2 2_655 3_665 119.983(8) ?
    H3A C3 H3B . . 107.8 ?
    N1 C3 H3A . . 109.0 ?
    N1 C3 H3B . . 109.0 ?
    N1 C3 C4 . . 112.85(16) ?
    C4 C3 H3A . . 109.0 ?
    C4 C3 H3B . . 109.0 ?
    Co1 N1 H1A . . 106.7 ?
    C3 N1 Co1 . . 116.71(12) ?
    C3 N1 H1A . . 106.7 ?
    C2 N1 Co1 . . 106.72(11) ?
    C2 N1 C3 . . 112.72(14) ?
    C2 N1 H1A . . 106.7 ?
    N1 C2 H2A . . 110.5 ?
    N1 C2 H2B . . 110.5 ?
    N1 C2 C1 . 3 106.35(14) ?
    H2A C2 H2B . . 108.7 ?
    C1 C2 H2A 3 . 110.5 ?
    C1 C2 H2B 3 . 110.5 ?
    C3 C4 C5 . . 107.78(11) ?
    C3 C4 C5 2 . 107.78(11) ?
    C3 C4 C5 3 . 107.78(11) ?
    C3 C4 C3 . 2 111.11(11) ?
    C3 C4 C3 3 2 111.11(11) ?
    C3 C4 C3 3 . 111.11(11) ?
    O1 C1 C2 . 2 107.19(14) ?
    O1 C1 H1B . . 110.3 ?
    O1 C1 H1C . . 110.3 ?
    C2 C1 H1B 2 . 110.3 ?
    C2 C1 H1C 2 . 110.3 ?
    H1B C1 H1C . . 108.5 ?
    O3 N3 O3 3_565 2_665 120.000(3) ?
    O3 N3 O3 2_665 . 119.999(4) ?
    O3 N3 O3 3_565 . 120.001(9) ?
loop_
    _geom_torsion_atom_site_label_1
    _geom_torsion_atom_site_label_2
    _geom_torsion_atom_site_label_3
    _geom_torsion_atom_site_label_4
    _geom_torsion_site_symmetry_1
    _geom_torsion_site_symmetry_2
    _geom_torsion_site_symmetry_3
    _geom_torsion_site_symmetry_4
    _geom_torsion
    _geom_torsion_publ_flag
    Co1 O1 C1 C2 . . . 2 36.7(2) ?
    Co1 N1 C2 C1 . . . 3 41.38(17) ?
    C3 N1 C2 C1 . . . 3 170.77(17) ?
    N1 C3 C4 C5 . . . . 170.42(11) ?
    N1 C3 C4 C3 . . . 2 -71.71(18) ?
    N1 C3 C4 C3 . . . 3 52.55(19) ?
    C4 C3 N1 Co1 . . . . 16.05(19) ?
    C4 C3 N1 C2 . . . . -108.00(16) ?
loop_
    _geom_hbond_atom_site_label_D
    _geom_hbond_atom_site_label_H
    _geom_hbond_atom_site_label_A
    _geom_hbond_site_symmetry_A
    _geom_hbond_distance_DH
    _geom_hbond_distance_HA
    _geom_hbond_distance_DA
    _geom_hbond_angle_DHA
    _geom_hbond_publ_flag
    O1 H1 O1 6_556 0.861(12) 1.589(14) 2.445(2) 172(4) yes
    N1 H1A O2 . 0.98 2.09 3.042(3) 163 yes
_shelx_hkl_file
;
   0  -1   1  596.32  121.30
   0  -1   1  594.79  121.70
   0   1  -1  670.70  134.27
   0   1  -1  612.78  134.66
   0   1  -1  692.75  134.78
   1  -1  -1  564.47  124.29
   1  -1  -1  637.32  125.16
   1  -1  -1  613.42  124.51
   1  -1  -1  601.82  123.89
  -1   1   1  572.43  124.18
  -1   1   1  679.89  124.77
   1  -1  -1  740.39  124.23
   1  -1  -1  633.55  124.49
   1  -1  -1  637.15  124.61
  -1   1   1  615.83  124.56
  -1   1   1  513.39  123.81
  -1   1   1  570.21  123.81
  -1   1   1  615.33  124.74
  -1   1   1  575.30  124.42
  -1   0  -1  514.62  114.42
  -1   0  -1  499.66  114.14
  -1   0  -1  655.21  114.94
  -1   0  -1  643.06  114.30
   1   0   1  551.57  114.37
  -1   0  -1  635.26  115.20
  -1  -1   0  501.48  114.99
  -1  -1   0  464.10  113.90
  -1  -1   0  537.65  113.47
  -1  -1   0  442.50  113.87
  -1  -1   0  593.08  113.83
   1   1   0  558.85  115.15
   1   0   1  633.04  115.34
   1   0   1  620.09  114.79
   1   0   1  625.33  115.13
   1   0   1  574.42  114.27
   1   1   0  492.04  113.90
   1   1   0  542.88  114.03
   1   0   1  602.38  114.41
   0  -2   2   66.61   14.30
   0  -2   2   68.71   14.51
   0  -2   2   68.71   14.69
   0   2  -2   68.96   14.65
   0   2  -2   65.59   14.93
   0   2  -2   72.69   14.84
   0   2  -2   70.23   14.62
   1   0  -2  252.36   54.67
   1   0  -2  268.56   54.44
   1   0  -2  231.43   54.20
   1   0  -2  236.16   54.31
   1   0  -2  258.23   54.62
   1   0  -2  241.54   54.32
   1   0  -2  229.81   54.02
  -2   1   0  424.60   54.50
  -1   0   2  259.45   50.31
  -1   0   2  228.49   50.15
  -1   0   2  272.24   50.70
  -1   0   2  269.16   49.94
  -1   0   2  228.95   50.12
  -1   0   2  249.15   50.22
  -1   0   2  224.45   50.18
   2   1  -2   14.54    6.24
  -2   2  -1   48.27    6.56
   2   1  -2   11.14    6.30
  -2   2  -1   46.74    6.51
  -2   2  -1   47.96    7.46
   2   1  -2   14.34    6.14
   2   1  -2   14.66    6.35
   2   1  -2   12.26    6.42
  -2   2  -1   43.41    6.50
  -2   2  -1   46.25    6.51
   2   1  -2   14.49    6.21
   2   1  -2   14.74    5.79
  -2   2  -1   51.91    7.16
   2  -2   1   36.11    7.96
   2  -2   1   44.13    7.41
   2  -2   1   45.83    7.01
   2  -2   1   48.66    8.13
  -2  -1   2   15.05    7.37
  -2  -1   2   14.45    7.36
   2  -2   1   37.21    7.25
  -2  -1   2   15.49    7.33
   2  -2   1   45.78    7.49
   2  -2   1   41.93    7.44
  -1  -2   1   70.67   40.10
   1  -1   2  248.47   40.09
  -1  -2   1   72.03   39.79
  -1  -2   1   76.42   40.19
   1  -1   2  251.04   39.93
   1  -1   2  195.79   40.29
   1  -1   2  266.14   40.62
   1  -1   2  253.30   40.26
   1  -1   2  269.03   41.03
   1  -1   2  243.26   40.39
   1  -1   2  228.65   40.24
  -1   1  -2  252.19   41.19
  -1   1  -2  270.49   40.74
  -1   1  -2  240.74   40.48
  -1   1  -2  278.92   40.65
   1   2  -1   77.87   40.53
  -1   1  -2  256.20   41.16
   1   2  -1   75.48   40.52
   1   2  -1   85.84   40.69
  -1   1  -2  256.38   40.70
   0   2   1   47.38    9.96
   0   2   1   47.48    9.71
   0   2   1   41.62   10.10
   0   1   2  279.96   55.04
   0   1   2  246.64   54.83
   0   1   2  283.02   54.78
   2   1   1   79.92   16.27
  -2  -1  -1   74.57   16.24
  -2  -1  -1   73.92   16.07
  -2  -1  -1   74.49   16.23
   2   1   1   82.50   16.50
  -2  -1  -1   74.37   16.50
   2   1   1   73.64   16.41
   2   1   1   81.10   16.70
   2   1   1   81.79   16.31
   2   1   1   73.84   15.55
  -2   2   2   67.59   13.71
   2  -2  -2   68.85   14.20
   2  -2  -2   69.26   13.70
  -2   2   2   62.58   13.70
  -2   2   2   65.27   13.64
  -2   2   2   61.52   13.73
   2  -2  -2   76.44   14.32
  -2   2   2   65.27   14.25
   2  -2  -2   64.40   13.70
   2  -2  -2   58.72   13.45
  -2   2   2   63.43   13.66
   2  -2  -2   67.09   13.60
   2  -2  -2   65.61   13.67
  -2   0  -2   68.48   14.74
  -2   0  -2   70.25   14.40
  -2   0  -2   72.90   14.42
  -2   0  -2   75.38   14.36
   2   0   2   67.01   14.04
   2   0   2   72.74   14.81
   2   0   2   70.20   14.45
   2   0   2   69.11   14.44
   2   0   2   64.14   14.33
  -2   0  -2   68.86   14.83
   2   0   2   68.13   14.54
   2   0   2   67.27   14.66
  -1  -2  -2   14.07    3.69
   1   2   2   16.52    4.11
  -1  -2  -2   15.40    3.85
   1   2   2   14.09    4.21
  -1  -2  -2   14.78    3.65
  -1  -2  -2   14.46    3.98
   1   2   2   14.81    3.90
  -2  -2   3   46.49    8.74
   2  -3   2   14.70    8.15
   2   2  -3   60.39    9.92
  -2   3  -2   14.07    8.18
  -2   3  -2   15.43    8.21
   2   2  -3   61.53    9.92
  -2   3  -2   16.53    7.94
   2   2  -3   63.68    9.02
  -2   3  -2   15.32    7.70
  -2  -2   3   66.88    9.60
   2  -3   2   14.94    7.87
   2   2  -3   63.49    9.54
  -2  -2   3   57.39    9.61
   2   2  -3   58.30    9.22
  -2   3  -2   16.07    7.88
  -3   2   1   82.09   17.32
  -3   2   1   79.94   16.80
  -3   2   1   82.42   16.86
  -3   2   1   80.79   16.80
  -3   2   1   79.23   16.44
  -3   2   1   85.42   17.59
  -3   2   1   78.65   16.98
  -3   2   1   77.39   16.81
  -3   1   2   14.77    8.53
  -3   1   2   14.68    8.33
  -3   1   2   16.30    8.50
   3  -2  -1   74.26    9.19
   3  -2  -1   77.27   10.51
   3  -2  -1   72.62    9.41
   3  -2  -1   78.39   10.20
   3  -2  -1   68.51    9.04
  -3   1   2   15.15    8.47
   3  -2  -1   69.19    9.14
  -3   1   2   14.41    8.45
  -3   1   2   14.21    8.74
   3  -2  -1   76.15    9.26
  -3   1   2   14.84    8.60
   1   1  -3   26.14    6.22
   1   1  -3   25.52    6.13
   1   1  -3   25.90    6.04
   1   1  -3   25.50    5.90
   1   1  -3   27.50    5.83
  -1  -1   3   25.32    6.20
   1   1  -3   17.22    6.32
  -1  -1   3   29.10    6.10
   1   1  -3   26.63    5.44
  -1  -1   3   31.36    5.45
  -1  -1   3   30.32    6.15
   3   0  -3  104.37   20.63
   3   0  -3  104.83   21.05
   0  -3   3   85.66   21.07
   3   0  -3  104.05   20.68
   3   0  -3  103.70   20.63
   0  -3   3   91.64   20.91
   3   0  -3   98.75   20.91
   0  -3   3   83.58   20.59
   3   0  -3  108.26   20.80
  -3   0   3  100.58   21.63
   0   3  -3   87.44   21.68
  -3   0   3  104.81   21.53
   0   3  -3   95.34   22.01
   0   3  -3   85.57   21.48
  -3   0   3  120.45   21.52
   0   3  -3   92.55   21.47
  -3   0   3  107.48   21.92
  -3   0   3  102.28   21.45
  -3   0   3  124.02   21.40
   0   3   0   15.08    3.80
  -3   0   0   14.71    3.70
   3   0   0   13.88    3.66
   3   0   0   10.78    3.50
   0   3   0   15.79    4.14
   3   0   0   16.66    3.93
   0   3   0   15.26    4.09
  -3   0   0   13.60    3.97
   3   0   0   15.65    4.29
  -3   0   0   14.89    4.59
  -3   0   0   15.12    3.55
   3   0   0   13.80    3.81
  -3   0   0   14.73    3.59
   3   0   0   14.17    3.52
   0  -3   0   12.89    3.85
   0  -3   0   15.53    4.42
   0   3   0   15.37    4.57
   2  -1  -3   28.33   10.75
   2  -1  -3   31.29   10.80
   1  -2   3   23.85   10.83
  -2   3   1   71.69   10.62
  -2   3   1   72.56   11.23
   2  -1  -3   31.76   11.00
  -1  -3   2   94.42   12.18
  -2   3   1   81.03   12.51
  -2   3   1   75.48   11.48
   1  -2   3   27.69   11.01
   2  -1  -3   31.99   11.01
   2  -1  -3   27.72   10.72
   2  -1  -3   30.16   10.65
  -2   3   1   69.46   11.64
   1  -2   3   26.70   10.58
  -1  -3   2  101.06   10.76
   2  -1  -3   31.86   10.80
  -1  -3   2  114.49   13.48
   1  -2   3   28.09   10.94
  -2   3   1   76.29   12.32
  -1   2  -3   31.40    6.59
  -1   2  -3   36.21    6.11
  -2   1   3   26.78    6.29
  -1   2  -3   30.01    6.82
  -2   1   3   27.16    6.43
  -2   1   3   28.82    6.39
  -2   1   3   29.48    6.38
  -2   1   3   27.80    6.15
  -1   2  -3   32.96    6.89
  -1   2  -3   29.86    6.65
  -1   2  -3   30.44    6.23
  -2   1   3   25.95    6.37
   3   1  -1  102.90   19.79
   3   1  -1  103.75   19.28
  -3   1  -1   85.73   18.27
   3   1  -1  100.16   19.26
  -3   1  -1   77.86   18.94
  -3   1  -1   79.76   18.76
   3   1  -1   93.69   19.36
   3   1  -1   86.70   19.55
  -3   1  -1   80.73   18.59
  -3   1  -1   80.27   18.64
  -3   1  -1   83.18   19.16
  -3   1  -1   89.96   18.66
   3   1  -1   98.67   19.33
   3   1  -1  100.93   18.27
   3  -1   1   81.58   17.94
   3  -1   1   71.80   18.36
   3  -1   1   73.47   18.24
   3  -1   1   81.48   17.87
   3  -1   1   78.99   17.86
  -3  -1   1   95.38   18.54
  -3  -1   1  105.52   18.58
  -3  -1   1   96.70   18.87
  -3  -1   1  101.38   18.31
   3  -1   1   77.01   18.05
  -1  -1  -3   26.89    6.07
   1   1   3   27.50    6.22
  -1  -1  -3   28.91    6.22
  -1  -1  -3   36.71    6.32
  -1  -1  -3   30.40    6.02
  -1  -1  -3   28.16    6.46
   1   1   3   23.71    6.28
   1   1   3   25.86    6.39
   1   1   3   28.43    6.31
   3   2  -2   17.78    5.49
   3   2  -2   21.16    5.49
   3   2  -2   22.80    7.79
  -3   2  -2   14.62    3.91
  -3   2  -2   14.55    4.45
  -3   2  -2   16.41    4.88
  -3   2  -2   15.85    3.98
   3   2  -2   21.15    5.84
  -3   2  -2   13.83    3.93
   3   2  -2   23.61    5.26
   3  -2   2   15.45    4.53
   3  -2   2   15.03    3.77
   3  -2   2   14.90    3.94
   3  -2   2   15.26    3.79
   3  -2   2   14.13    4.70
   3  -2   2   14.55    3.79
  -3  -2   2   22.20    5.15
  -3  -2   2   22.85    5.48
  -3  -2   2   22.50    5.35
   3  -2   2   15.48    3.42
   3  -2   2   15.05    3.74
  -1   3   2   15.06    6.29
  -1   3   2   16.33    6.73
  -2  -3   1   44.41    7.51
   2  -1   3   32.10    6.47
   2  -1   3   30.20    6.12
  -1   3   2   15.93    6.19
  -1   3   2   17.16    6.48
  -2  -3   1   41.46    7.82
   1  -2  -3   25.79    6.04
   2  -1   3   30.42    5.80
   2  -1   3   30.29    6.26
   1  -2  -3   28.31    6.39
  -2  -3   1   34.93    7.93
   2  -1   3   30.41    6.13
   1  -2  -3   24.59    6.54
   2  -1   3   28.02    6.11
   2  -1   3   29.31    6.70
  -2  -3   1   46.52    5.84
   1  -3  -2   15.16    5.70
  -2   1  -3   23.91    5.84
  -2   1  -3   26.72    5.72
  -2   1  -3   26.73    5.86
  -2   1  -3   23.98    6.11
  -2   1  -3   30.66    6.04
  -2   1  -3   26.78    5.66
   2   3  -1   51.37    8.91
   2   3  -1   42.66    9.06
  -1   2   3   26.43    5.93
  -1   2   3   33.04    5.81
   1  -3  -2   15.92    6.24
  -2   1  -3   25.54    5.64
  -1   2   3   30.26    5.80
   2   3  -1   44.19    7.71
  -1   2   3   29.23    6.32
   1  -3  -2   14.30    5.85
   1  -3  -2   14.29    5.91
  -1   2   3   30.86    6.34
   3   2   1   55.68   14.11
   3   2   1   47.98   14.73
  -3  -1  -2   94.43   14.03
   3   2   1   51.62   14.54
   3   2   1   55.86   14.16
   3   2   1   57.39   15.02
  -3  -1  -2   86.66   14.82
  -3  -2  -1   45.55   15.68
  -3  -2  -1   46.62   15.92
  -3  -2  -1   44.24   16.19
   3   1   2   71.61   16.22
   3   1   2   97.96   16.63
   3   1   2   96.35   16.90
   3   1   2  110.81   16.48
   3   1   2   95.53   16.16
  -3  -2  -1   43.27   15.83
   3   1   2  101.55   16.40
   2   2   3   60.79   10.16
   2   3   2   21.24    9.69
  -2  -2  -3   73.00    9.57
  -2  -3  -2   21.60    8.91
  -2  -3  -2   17.88    9.22
  -2  -3  -2   22.62    9.18
  -2  -2  -3   69.63    9.90
   2   2   3   46.00    9.90
   2   3   2   26.17    9.39
  -2  -3  -2   20.97    8.96
   2   2   3   62.20    9.89
   2   3   2   21.32    9.42
  -2  -2  -3   64.81    9.35
  -2  -2  -3   58.99    9.77
  -3   3  -3  110.12   21.33
  -3   3  -3  107.80   20.99
   3  -3   3  101.62   21.19
  -3   3   3   89.66   21.05
   3  -3  -3   85.80   20.74
   3  -3  -3   87.31   21.04
  -3   3   3   88.53   21.05
   3  -3   3  107.30   22.08
  -3   3   3   89.40   21.20
  -3   3   3   98.54   21.79
  -3   3  -3  117.34   21.40
   3  -3  -3   89.69   21.10
   3  -3  -3   88.42   20.94
  -3   3  -3  100.83   21.28
   3  -3   3   99.96   21.13
   3  -3   3  105.21   21.19
  -3   3   3   93.62   21.15
  -3   3   3   89.43   21.85
   3  -3   3  105.92   20.65
  -3   3  -3  133.68   22.00
  -3   3  -3  110.23   21.33
  -3   3  -3  112.84   22.25
   3  -3  -3   89.39   21.05
   3  -3   3  122.55   21.06
   3  -3   3  135.26   22.23
   3  -3  -3   95.23   21.77
   3  -3  -3   95.38   21.87
   3   0   3   96.31   18.78
   3   0   3   87.82   17.98
  -3   0  -3   69.93   17.99
  -3  -3   0   58.16   18.40
   0  -3  -3  110.04   18.28
   0  -3  -3  120.29   18.85
   3   3   0   57.62   19.55
  -3  -3   0   76.63   18.62
  -3  -3   0   58.47   18.71
   0  -3  -3  112.35   19.11
   3   0   3   86.32   18.20
   0   3   3  111.20   18.71
  -3   0  -3   83.76   18.60
  -3   0  -3   92.84   17.99
   3   3   0   64.77   19.54
   3   0   3   83.63   18.46
   3   0   3   89.15   18.31
   0   3   3  112.04   18.43
   0   3   3  111.22   18.90
   3   0   3   84.92   18.15
   3   3   0   57.29   18.83
   0   3   3  112.81   19.38
  -3  -3   0   56.65   18.81
  -3   0  -3   88.58   18.06
   3   3   3   15.62    4.62
  -3  -3  -3   10.80    4.37
   3   3   3   16.32    5.73
  -3  -3  -3   13.46    4.24
   3   3   3   13.78    4.80
  -3  -3  -3   10.83    3.75
  -3  -3  -3   10.64    3.68
  -2  -3   4   74.16   14.75
   2  -4   3   62.44   15.84
  -2  -3   4   67.81   16.16
   4  -2  -3   68.32   15.48
   2  -4   3   52.92   15.33
  -2  -3   4   68.69   15.87
   4  -2  -3   64.86   15.33
   4  -2  -3   69.57   15.44
  -4   3   2   94.06   15.64
  -4   3   2  100.03   15.73
  -4   3   2   94.12   15.72
  -4   3   2   92.35   15.91
   4  -2  -3   71.82   16.27
  -4   3   2   98.70   16.96
   2  -4   3   51.73   15.99
   4  -2  -3   62.36   15.23
   4  -2  -3   69.12   14.98
  -2  -3   4   54.23   16.20
   4  -2  -3   68.92   16.06
  -4   3   2  101.87   15.67
   2  -4   3   56.28   15.57
   2  -4   3   60.46   15.42
   4  -3  -2  100.24   17.64
  -4   2   3   67.25   16.96
   2   3  -4   73.27   17.11
  -2   4  -3   72.19   17.30
  -2   4  -3   68.62   15.81
  -4   2   3   64.01   15.86
   4  -3  -2   98.14   16.60
   4  -3  -2   99.69   16.79
  -4   2   3   66.44   16.30
   2   3  -4   74.59   17.37
   4  -3  -2   98.03   16.60
  -4   2   3   69.06   16.28
   4  -3  -2   96.45   17.84
  -4   2   3   60.70   16.50
  -4   2   3   68.41   17.00
  -4   2   3   66.17   16.33
  -2   4  -3   76.74   16.96
  -4   2   3   59.40   16.33
  -2   4  -3   73.37   17.26
   2   3  -4   62.09   19.90
  -2   4  -3   72.40   16.69
   2   3  -4   68.94   17.66
   4  -3  -2   95.98   16.02
  -2   4  -3   70.71   16.18
   4  -3  -2   96.62   16.47
   4  -3  -2  101.96   16.71
   3   1  -4  137.30   25.77
   3   1  -4  133.57   26.08
   3   1  -4  140.51   25.81
  -3   4  -1   84.37   25.01
  -3   4  -1  106.15   26.02
  -3   4  -1  108.10   25.47
   3   1  -4  141.89   24.71
   3   1  -4  143.10   26.26
   3   1  -4  147.87   25.68
  -3   4  -1  105.32   25.56
  -3   4  -1  105.15   26.21
   3   1  -4  108.53   26.03
   3  -4   1  101.71   26.39
  -3  -1   4  131.99   26.34
  -3  -1   4  144.38   26.36
   3  -4   1  115.65   26.42
  -3  -1   4  146.47   26.96
  -3  -1   4  157.96   25.01
   3  -4   1  101.66   25.67
  -3  -1   4  119.55   25.84
   3  -4   1  100.98   25.07
   3  -4   1  108.07   25.52
   3  -4   1  104.73   25.64
  -3  -1   4  154.94   26.46
  -1  -2   4  284.09   43.19
  -1  -2   4  225.06   43.52
   1  -4   2  101.92   42.98
  -1  -2   4  336.87   43.87
  -1  -2   4  281.34   43.53
   1  -4   2   96.25   42.54
  -1  -2   4  269.19   42.23
   1  -4   2   81.95   42.61
  -1   4  -2  110.03   23.17
  -1   4  -2  101.39   22.67
  -1   4  -2  105.14   22.64
  -1   4  -2  104.13   22.34
  -4   1   1  110.43   23.10
  -4   1   1  117.15   22.60
  -4   1   1  105.31   22.75
  -4   1   1  112.04   22.05
  -4   1   1  106.10   23.29
   4  -1  -1  100.64   23.09
  -4   1   1  112.83   22.68
   4  -1  -1   99.37   23.21
   4  -1  -1  105.66   22.58
   4  -1  -1  107.17   22.80
  -4   1   1  111.87   22.54
   4  -1  -1  106.68   22.66
  -4   1   1  113.30   22.50
   4  -1  -1  103.12   22.67
   0  -4   4    2.31    1.75
   0  -4   4    3.36    1.94
   0  -4   4    2.01    2.09
   0   4  -4    3.21    2.06
   0   4  -4    3.16    2.75
   0   4  -4    3.46    2.37
   0   4  -4    2.80    2.12
  -4   2   0  176.98   43.02
   2   0  -4  259.96   43.18
  -4   2   0  195.89   43.85
  -2   4   0  191.79   43.92
  -4   2   0  188.15   43.10
  -4   2   0  178.38   42.59
   2   0  -4  252.76   43.20
   2   0  -4  278.78   43.49
   2   0  -4  256.96   43.44
   2   0  -4  250.56   43.14
  -4   2   0  188.49   43.10
  -2   4   0  191.68   43.59
  -2   4   0  196.22   43.91
   2   0  -4  242.42   42.52
  -2   4   0  175.70   43.01
  -2   4   0  207.29   43.55
   2   0  -4  238.47   43.04
  -4   2   0  172.03   43.11
  -4   2   0  187.78   43.70
  -4   2   0  178.31   43.35
   4  -2   0  198.91   43.72
   2  -4   0  176.62   42.85
  -2   0   4  267.65   43.00
   4  -2   0  191.26   42.77
  -2   0   4  263.23   42.79
  -2   0   4  245.53   42.98
   2  -4   0  154.64   43.01
   4  -2   0  187.23   42.80
   4  -2   0  203.11   43.47
   4  -2   0  199.36   43.02
  -2   0   4  249.13   42.91
   4  -2   0  187.90   42.39
   2  -4   0  173.62   42.81
  -2   0   4  252.21   42.82
   4  -2   0  194.09   42.82
   2  -4   0  193.27   43.33
   2  -4   0  163.06   43.50
  -2   0   4  258.86   43.21
   0  -1   4   21.49    5.02
   0  -1   4   22.60    4.98
   0  -1   4   23.43    5.08
   0   4  -1   82.40   13.08
   0   4  -1   85.47   14.00
   0   1  -4   24.51   11.20
   0   1  -4   26.58   11.23
   0   1  -4   24.72   11.14
   0   1  -4   23.29   11.15
   0   4  -1   86.46   12.78
   0   4  -1  104.62   13.82
  -4   4   1   90.90   22.95
   4  -1  -4  142.71   23.50
   4  -1  -4  144.54   23.68
  -4   4   1   73.85   23.03
   4  -1  -4  148.56   24.11
  -4   4   1   86.60   23.70
  -4   4   1   89.35   23.20
   4  -1  -4  148.22   23.42
   4  -1  -4  135.98   23.34
   4  -1  -4  140.29   24.08
  -4   4   1   79.81   23.88
  -4   4   1   84.40   23.06
  -4   4   1   83.47   23.01
   4  -4  -1   80.12   18.95
  -4   1   4  147.77   21.10
   4  -4  -1   65.60   19.20
   4  -4  -1   86.76   18.77
   4  -4  -1   84.46   20.43
   4  -4  -1   81.39   19.41
   4  -4  -1   82.50   19.46
  -4   1   4  139.12   20.09
   4  -4  -1   88.31   20.58
   4  -4  -1   82.14   19.30
  -4   3  -1   99.59   22.51
  -4   3  -1   99.14   21.86
  -4   3  -1   98.08   21.94
  -4   3  -1  112.27   22.26
  -4   3  -1  109.30   23.09
  -4   3  -1  112.46   22.07
   4  -3   1  103.93   21.58
   4  -3   1  113.54   22.72
   4  -3   1   92.89   21.26
   4  -3   1  103.35   21.41
   4  -3   1   97.12   20.88
   4  -3   1  102.07   21.43
   4  -3   1   88.61   21.26
   4  -3   1  122.49   22.48
  -1   4   1  112.46   12.26
  -1   4   1  108.77   11.09
   1  -1  -4   24.58    7.76
   1  -1  -4   22.88    7.84
   1  -1  -4   23.67    7.97
   1  -1  -4   21.82    7.74
   1  -1  -4   24.81    7.84
   1  -1  -4   23.49    7.91
  -1   1   4   27.93    5.07
  -1   1   4   21.43    4.92
  -1   1   4   22.48    5.20
  -1   1   4   24.32    5.06
  -1   1   4   22.69    5.07
  -1   1   4   23.44    4.92
  -4   0  -1  111.94   12.36
   1   0   4   24.56   10.79
   1   0   4   24.57   10.79
   1   0   4   24.97   10.78
  -4   0  -1   84.20   12.15
   1   0   4   23.61   10.77
  -4   0  -1   85.46   11.87
   1   0   4   25.27   10.93
  -4   0  -1   90.88   13.74
  -4   0  -1   86.67   13.08
   1   0   4   27.75   10.85
   4   0   1   83.56   12.34
   4   0   1   86.67   12.75
  -1   0  -4   23.09   10.91
   4   0   1   77.20   12.48
  -1   0  -4   28.51   10.85
  -1   0  -4   24.24   10.87
   4   0   1   84.74   13.18
  -1   0  -4   25.79   11.02
   4   0   1   67.69   12.05
  -4   4  -2    2.32    1.51
   4   2  -4   20.05    5.52
  -4   4  -2    2.94    1.89
  -4   4  -2    2.66    1.86
  -4   4  -2    2.52    1.77
  -4   4  -2    5.72    2.17
   4   2  -4   22.19    5.56
  -4   4  -2    3.80    2.55
   4   2  -4   18.34    4.96
  -4   4  -2    2.00    2.80
   4   2  -4   17.82    4.18
  -4  -2   4   21.91    3.92
   4  -4   2    1.91    1.05
  -4  -2   4   19.00    4.35
   4  -4   2    2.50    1.51
   4  -4   2    1.72    1.49
   4  -4   2    1.86    1.44
   4  -4   2    2.99    2.81
  -4  -2   4   20.23    5.09
   4  -4   2    1.55    1.38
  -4  -2   4   18.90    4.88
   4  -4   2    2.37    2.85
   3  -2  -4  291.43   40.94
  -3   4   2  104.93   40.27
  -3   4   2  105.69   39.84
  -3   4   2  100.86   39.93
  -3   4   2  100.12   39.70
  -3   4   2   93.85   39.74
   3  -2  -4  278.37   40.26
   3  -2  -4  266.79   39.70
  -3   4   2   88.09   40.19
   3  -2  -4  264.50   39.96
   3  -2  -4  291.32   40.20
   3  -2  -4  274.72   41.00
   3  -2  -4  281.57   40.22
  -3   2   4  276.14   38.86
   3  -4  -2   91.14   37.98
  -3   2   4  291.55   39.71
  -3   2   4  287.86   38.89
   3  -4  -2   92.37   38.13
   3  -4  -2   90.24   38.32
  -3   2   4  296.00   38.90
  -3   2   4  284.36   38.69
   3  -4  -2   97.18   38.28
  -3   2   4  289.59   39.62
  -3   2   4  284.04   39.04
   3  -4  -2   85.12   38.28
   3  -4  -2   93.72   38.67
  -3   2   4  277.25   38.29
   3  -4  -2   97.77   38.84
   3  -4  -2   89.71   38.34
   2  -2   4  277.28   50.45
   2  -2   4  168.01   49.90
   2  -2   4  256.75   50.04
   2  -2   4  260.03   49.67
   2  -2   4  268.26   50.10
  -2   2  -4  291.35   56.85
  -2   2  -4  261.85   56.75
  -2   2  -4  284.95   56.99
  -2   2  -4  276.67   56.51
  -2   2  -4  305.73   57.43
  -2   2  -4  242.12   56.70
  -2   2  -4  291.36   56.88
   4   2  -1  101.22   22.62
   4   2  -1  105.34   22.45
   4   2  -1  100.48   23.16
   4   2  -1  103.01   22.38
  -4   1  -2  101.86   22.16
  -4   1  -2   98.76   22.22
  -4   1  -2  111.98   21.57
  -4   1  -2   90.18   21.52
  -4   1  -2   94.58   21.77
  -4   1  -2  102.15   21.00
  -4   1  -2  129.00   21.70
  -4   1  -2  102.73   21.48
   4   2  -1  103.36   23.18
  -4  -2   1  104.94   22.50
  -4  -2   1  108.73   22.42
   4  -1   2  101.01   21.68
   4  -1   2   86.73   21.51
   4  -1   2  103.29   21.64
   4  -1   2  101.15   22.42
   4  -1   2  101.04   22.24
  -4  -2   1  114.65   23.29
  -4  -2   1  111.47   22.15
  -2  -4  -1  100.82   22.83
  -2  -4  -1  107.32   22.39
  -2  -4  -1   88.33   22.94
  -2  -4  -1  121.98   22.70
   2   4   1  105.82   42.85
  -2  -1  -4  282.81   42.42
  -2  -1  -4  266.63   42.38
  -2  -1  -4  278.54   43.16
   2   4   1  107.93   43.27
  -2  -1  -4  298.69   41.86
   2   4   1  105.52   42.80
   4   2   2   26.59    6.59
  -4  -2  -2   22.19    6.30
   4   2   2   27.88    6.82
  -4  -2  -2   19.48    6.98
   4   2   2   26.31    7.59
   4   2   2   25.92    7.96
  -4  -2  -2   20.42    6.35
   4   2   2   28.44    7.18
  -4  -2  -2   27.49    6.29
   3  -4   4  152.30   31.48
   3  -4   4  151.88   30.80
   3  -4   4  163.93   31.68
   3  -4   4  141.26   29.99
   3  -4   4  141.38   30.35
   3  -4   4  144.43   30.86
   3  -4   4  141.68   30.70
  -3   4  -4  164.09   32.11
  -3   4  -4  179.82   33.12
  -3   4  -4  142.21   31.34
  -3   4  -4  143.74   31.01
  -3   4  -4  149.83   32.32
  -3   4  -4  154.39   31.96
  -3   4  -4  141.18   31.67
  -2   4   3   70.70   13.72
  -4   2  -3   65.28   13.04
  -2   4   3   63.16   14.15
  -2   4   3   64.82   13.30
   4   3  -2   13.24   13.85
  -4   2  -3   58.17   13.41
  -4   2  -3   64.73   13.99
  -2   4   3   67.38   12.41
  -2   4   3   65.35   13.13
  -4   2  -3   59.97   13.11
  -4   2  -3   65.40   13.07
  -2   4   3   70.11   14.11
  -4   2  -3   61.27   13.64
  -4   2  -3   64.23   13.14
   4  -2   3   59.91   14.04
   2  -4  -3   58.82   12.91
   4  -2   3   70.16   13.00
   4  -2   3   67.22   12.93
   4  -2   3   71.64   13.80
   4  -2   3   62.59   13.19
  -4  -3   2   13.81   13.09
   4  -2   3   66.25   12.99
   4  -2   3   63.39   12.97
   4  -2   3   63.92   12.39
   2  -4  -3   62.46   13.99
   2  -4  -3   64.30   13.03
   2  -4  -3   64.96   13.58
   3  -1   4  268.60   59.34
   3  -1   4  320.71   59.96
   3  -1   4  276.21   59.04
   3  -1   4  266.76   59.12
   3  -1   4  330.81   59.74
   3  -1   4  283.35   59.19
  -3   1  -4  272.63   56.70
  -3   1  -4  250.60   56.54
  -3   1  -4  299.30   57.29
  -3   1  -4  293.80   56.75
  -3   1  -4  279.74   56.84
   1   4   3   13.35    8.07
   4   3   1   54.53   10.22
   4   3   1   52.90   11.26
   1   4   3   10.71    8.20
  -4  -1  -3   13.93    7.23
   4   3   1   52.85   11.18
   4   3   1   56.14    9.70
   4   3   1   57.99    9.72
   1   4   3   16.22    7.91
   4   1   3   13.04    6.01
  -4  -3  -1   55.94    8.49
   4   1   3   14.50    5.95
  -4  -3  -1   51.49    7.55
   4   1   3   13.91    5.69
  -4  -3  -1   53.86    7.81
  -1  -4  -3   16.21    6.10
  -1  -4  -3   18.89    5.85
   4   1   3   14.94    5.96
   4   1   3   12.41    6.93
  -3  -4  -2   11.78    7.93
  -3  -4  -2   10.81    7.93
   3   2   4   64.61   10.11
  -3  -4  -2   11.71    8.11
   3   2   4   73.17    9.51
   3   2   4   70.47    9.99
  -3  -2  -4   74.39   16.42
  -3  -2  -4   88.22   16.50
  -3  -2  -4   68.64   16.98
  -3  -2  -4   72.56   16.15
  -4   4   4    3.82    1.84
   4  -4  -4    3.68    3.13
  -4   4   4    4.83    2.84
  -4   4   4    4.01    1.95
   4  -4  -4    3.63    1.23
  -4   4   4    4.00    3.06
  -4   4   4    3.13    1.73
   4  -4  -4    3.45    1.52
   4  -4  -4    3.49    1.63
   4  -4  -4    4.87    3.13
  -4   4   4    3.59    1.67
   4  -4  -4    3.72    1.68
   4  -4  -4    3.21    1.75
   4  -3   4  143.11   29.17
   4  -3   4  135.94   29.85
  -4   3  -4  146.89   29.65
  -4   3  -4  146.50   30.29
  -4   3  -4  149.62   29.86
   4  -3   4  151.65   30.58
   4  -3   4  162.85   31.11
   4  -3   4  142.10   29.71
   4  -3   4  148.74   29.72
  -4   3  -4  146.91   29.71
   4  -3   4  146.76   29.76
   4  -3   4  137.41   29.56
  -4   3  -4  117.11   29.79
  -4   3  -4  138.36   29.85
   1  -4  -4  138.67   31.68
  -1   4   4  147.26   31.87
  -1   4   4  172.31   32.70
   1  -4  -4  153.19   32.23
  -1   4   4  144.75   31.88
   1  -4  -4  155.84   31.30
  -1   4   4  149.68   31.45
  -4  -4   0   88.29   20.15
   4   4   0  102.93   22.41
  -4  -4   0   85.47   19.45
  -4  -4   0   82.16   19.49
   4   4   0   92.74   20.45
   4   4   0   88.74   20.07
   4   4   0   88.01   21.67
   4   4   0   85.62   20.52
  -4  -4   0   85.16   20.14
   2   4   4   19.14    6.98
   2   4   4   20.56    5.98
  -2  -4  -4   19.32    5.19
   2   4   4   20.58    6.29
  -2  -4  -4   20.69    5.62
  -2  -4  -4   19.03    4.99
  -2  -4  -4   12.75    5.67
   4   4   3    7.56    5.19
  -4  -3  -4   21.80    4.78
  -4  -4  -3    5.82    4.28
  -4  -3  -4   18.46    4.55
  -4  -4  -3    6.85    4.51
   4   3   4   24.50    5.76
  -4  -4  -3    7.51    4.40
  -4  -3  -4   23.52    5.29
   4   4   3    9.72    5.44
   4   4   3    6.21    4.72
   4   3   4   25.20    5.67
   4   3   4   26.51    7.49
   4   4   3    7.39    6.15
   4   4   3    6.27    5.62
  -4  -3  -4   21.50    5.08
   4   3   4   20.82    8.06
  -4  -4  -3    6.14    4.40
   4   3  -5   29.72    8.32
  -5   4   3   13.35    4.83
  -5   4   3   12.32    6.06
  -5   4   3   13.54    4.75
  -4   5  -3   19.99    4.60
  -4   5  -3   18.14    5.29
  -4   5  -3   18.86    6.37
  -4   5  -3   18.07    5.16
   4   3  -5   34.72    8.67
   4   3  -5   29.40    6.86
  -5   4   3   10.53    4.90
   4   3  -5   32.00    6.50
   4   3  -5   32.94    7.01
  -5   4   3   15.83    6.02
  -5   4   3   14.27    4.65
  -4   5  -3   20.73    7.14
  -4   5  -3   18.76    5.02
   5  -4  -3   11.98    4.99
   4  -5   3   14.35    5.12
  -4  -3   5   34.57    7.61
   5  -4  -3   11.92    5.14
  -5   3   4   70.52    8.73
   4  -5   3   13.57    5.18
  -4  -3   5   30.60    7.60
   5  -4  -3   11.57    6.58
   4  -5   3   12.62    5.11
   4  -5   3   13.37    6.17
   4  -5   3   14.54    6.68
  -4  -3   5   34.40    4.55
   5  -4  -3   11.80    4.91
   4  -5   3   14.91    4.50
   5  -4  -3   13.20    6.42
  -5   3   4   70.25    8.92
   4  -5   3   14.01    4.92
  -4  -3   5   33.06    6.96
   5  -4  -3   11.18    4.59
   5  -4  -3   11.90    5.00
  -5   3   4   65.82    7.36
  -4  -3   5   34.70    6.89
   2  -5   4   71.38   15.86
  -2  -4   5   76.68   16.47
  -2  -4   5   72.87   16.28
   2  -5   4   70.96   16.19
  -2  -4   5   76.66   14.83
  -2  -4   5   60.86   16.92
  -2  -4   5   77.57   16.85
  -2  -4   5   76.68   17.02
   2  -5   4   70.05   16.22
  -2   5  -4   71.57   16.85
  -2   5  -4   67.50   16.36
   2   4  -5   77.41   16.75
   2   4  -5   76.48   17.09
  -2   5  -4   72.17   15.45
  -2   5  -4   75.22   14.93
  -2   5  -4   64.86   16.71
   2   4  -5   78.04   17.80
  -3   5  -2   24.38    5.63
  -3   5  -2   23.96    4.65
  -3   5  -2   23.12    3.87
   3   2  -5   13.14    3.78
  -3   5  -2   23.19    6.71
   3   2  -5   14.96    4.99
   3   2  -5   15.00    5.67
   3   2  -5   14.06    4.94
  -3   5  -2   20.63    6.29
   3   2  -5   12.04    5.62
   3  -5   2   25.41    6.08
  -3  -2   5   13.96    4.84
  -3  -2   5   13.79    5.11
   3  -5   2   23.95    5.45
   3  -5   2   23.15    7.85
   3  -5   2   23.81    5.18
  -3  -2   5   14.33    5.22
  -3  -2   5   12.67    5.37
   3  -5   2   23.14    5.05
  -5   2   2   24.12    5.73
   5  -2  -2   26.23    8.48
  -5   2   2   23.31    6.21
   5  -2  -2   22.02    5.84
  -5   2   2   22.28    6.76
  -5   2   2   21.89    5.79
   5  -2  -2   22.44    5.93
  -5   2   2   25.88    5.75
   5  -2  -2   21.80    5.61
  -5   2   2   23.33    4.97
  -5   2   2   24.72    5.93
   5  -1  -3   19.78    5.45
  -1  -3   5   27.48    5.41
  -1  -3   5   26.86    6.04
   5  -1  -3   17.20    5.93
   5  -1  -3   17.51    3.95
   5  -1  -3   18.37    5.20
   5  -1  -3   17.24    6.04
   1  -5   3   13.86    5.00
   5  -1  -3   14.87    4.89
  -1  -3   5   27.25    5.73
   1  -5   3   11.77    6.01
  -1  -3   5   19.98    5.89
   1  -5   3   13.50    5.24
   5  -1  -3   18.40    4.99
  -1  -3   5   27.46    4.15
  -5   1   3   16.38    3.98
  -5   1   3   15.02    5.80
  -1   5  -3   14.57    6.24
  -5   1   3   14.69    4.80
  -5   1   3   15.58    5.12
   5  -3  -1   39.74    8.46
  -1   5  -3   12.69    5.16
  -5   1   3   15.36    4.59
  -5   1   3   13.48    4.44
   1   3  -5   32.63    6.54
   1   3  -5   27.07    5.59
  -5   1   3   15.81    4.79
  -1   5  -3    8.66    5.14
   1   3  -5   30.71    5.52
  -2   5  -1   42.86   12.49
  -2   5  -1   44.09   11.50
  -2   5  -1   44.95   10.94
   2   1  -5   63.65   11.73
   2   1  -5   66.79   12.15
   2   1  -5   64.24   11.90
   2   1  -5   64.65   12.06
  -2   5  -1   46.39   12.95
  -2   5  -1   42.25   11.92
   2   1  -5   46.25   11.99
   2   1  -5   67.61   11.63
  -2   5  -1   44.82   12.30
  -2  -1   5   62.49   12.39
  -2  -1   5   60.87   12.63
  -2  -1   5   58.21   12.70
   2  -5   1   53.10   12.55
  -2  -1   5   57.66   12.86
   2  -5   1   49.39   12.87
   2  -5   1   52.76   14.73
   2  -5   1   53.36   12.91
  -2  -1   5   61.23   11.59
  -2  -1   5   58.21   12.43
   0  -5   5   57.75   13.33
   0  -5   5   50.87   13.67
   0  -5   5   58.83   12.85
   0   5  -5   62.78   14.13
   0   5  -5   60.62   15.26
   0   5  -5   60.75   14.58
   0   5  -5   62.64   14.74
  -5   4   0  283.94   58.43
  -4   5   0  297.31   57.98
  -5   4   0  281.74   57.74
  -5   4   0  299.75   58.19
  -4   5   0  239.69   58.70
  -5   4   0  292.70   59.02
  -5   4   0  272.11   57.90
  -4   5   0  276.64   57.81
  -4   5   0  293.21   58.14
  -5   4   0  265.26   57.52
  -4   5   0  296.51   58.77
  -5   4   0  281.29   57.75
  -4   5   0  269.37   57.44
   5  -4   0  271.85   55.05
   4  -5   0  242.53   53.71
   4  -5   0  251.61   53.04
   5  -4   0  269.50   53.89
   4  -5   0  264.08   55.09
   5  -4   0  267.11   53.78
   4  -5   0  266.80   54.87
   5  -4   0  271.84   54.08
   5  -4   0  276.36   53.98
   4  -5   0  249.43   53.94
   5  -4   0  270.94   53.25
   4  -5   0  258.17   53.77
   4  -5   0  252.29   53.89
   0  -2   5  281.21   49.37
   0  -2   5  306.34   49.19
   0  -2   5  274.91   49.21
   0  -5   2  180.80   49.98
   0  -5   2  203.24   49.30
   0  -5   2  184.54   49.63
   0   2  -5  273.36   52.15
   0   5  -2  202.59   53.22
   0   2  -5  299.57   52.18
   0   2  -5  298.10   51.96
   0   2  -5  324.33   51.99
   0   5  -2  173.99   52.41
   0   5  -2  196.15   52.75
  -1   5   0  254.08   57.54
  -5   1   0  265.51   56.06
   1   0  -5  102.83   55.96
   5   0  -1  479.22   58.37
   1   0  -5  105.87   56.03
  -5   1   0  276.98   57.49
  -1   5   0  291.68   58.40
  -5   1   0  270.60   57.65
  -5   1   0  268.13   56.82
  -5   1   0  333.70   56.79
   5   0  -1  472.36   58.12
   1   0  -5  101.29   56.09
   5   0  -1  482.69   59.14
  -5   1   0  278.70   56.67
  -1   5   0  290.97   57.75
   5   0  -1  482.02   57.99
   1   0  -5  102.79   55.89
   1   0  -5  111.99   56.01
  -5   1   0  339.01   56.97
   1   0  -5  102.99   55.87
   5   0  -1  487.23   59.05
   1   0  -5  107.85   55.95
  -5   1   0  268.35   57.09
  -1   5   0  294.13   57.28
   5   0  -1  473.31   58.73
  -1   0   5  111.80   37.64
   5  -1   0  275.07   39.22
   5  -1   0  269.16   39.07
   5  -1   0  256.05   39.97
  -1   0   5  106.57   37.35
   5  -1   0  262.71   38.81
   5  -1   0  276.52   38.94
  -1   0   5  107.78   37.50
  -1   0   5  105.87   37.38
  -1   0   5  102.49   37.49
  -1   0   5  112.61   37.62
  -1   0   5  111.33   37.55
  -1   0   5  114.36   37.66
  -1   0   5  107.42   37.49
   5  -1   0  274.46   39.99
   1  -5   0  282.98   40.70
   1  -5   0  261.36   38.88
   1  -5   0  232.50   39.34
  -5   5  -1  476.71   97.07
   5  -5   1  463.59  102.21
   5  -5   1  556.52  102.69
   5  -5   1  469.82  100.39
   5  -5   1  498.30  101.16
   5  -5   1  460.27  100.90
   5  -5   1  469.55  101.01
   5  -5   1  461.34  100.17
   5  -5   1  587.60  101.10
  -1  -5   4   24.99    7.04
   1  -4   5   30.11    6.77
   1  -4   5   25.68    6.74
  -1  -5   4   21.19    7.23
   1  -4   5   32.10    6.70
  -1  -5   4   23.09    8.10
   1  -4   5   32.32    7.56
  -1  -5   4   24.22    5.60
  -1   4  -5   31.79    7.67
  -1   4  -5   26.82    6.78
   1   5  -4   26.07    7.98
  -1   4  -5   30.84    7.39
   1   5  -4   26.55    9.01
  -1   4  -5   30.03    5.80
   1   5  -4   24.02    7.75
  -1   4  -5   25.36    6.95
   1   5  -4   24.21    7.73
  -3   5   1   36.67   11.34
   3  -1  -5   59.66   11.63
   3  -1  -5   58.59   11.86
  -3   5   1   44.65   12.70
   3  -1  -5   58.45   11.41
   3  -1  -5   57.01   11.83
   3  -1  -5   55.81   11.36
  -3   5   1   49.39   13.13
   3  -1  -5   56.09   11.43
  -3   1   5   65.39   13.06
   3  -5  -1   54.11   13.10
  -3   1   5   64.64   12.51
  -3   1   5   66.37   12.91
   3  -5  -1   49.51   15.01
   3  -5  -1   51.86   12.99
  -3   1   5   65.00   12.76
  -3   1   5   62.22   12.91
  -5   2  -1   52.70   14.83
   5   1  -2  106.68   16.28
  -5   2  -1   53.25   15.13
  -5   2  -1   57.84   13.74
   5   1  -2   90.52   16.59
  -5   2  -1   58.24   14.33
   5   1  -2  111.80   17.29
   5   1  -2  107.33   16.96
  -5   2  -1   53.85   14.52
  -5   2  -1   41.59   14.23
  -5   2  -1   60.78   14.41
   5  -2   1   43.65    9.79
   5  -2   1   45.16    9.57
   5  -2   1   42.03   11.41
   5  -2   1   44.80    9.61
   5  -2   1   41.32   10.46
   5  -2   1   37.54    9.38
  -1  -5   1  180.36   29.87
  -1  -5   1  179.96   29.40
  -1  -5   1  179.92   28.52
   1  -1   5  147.72   27.09
   1  -1   5  114.15   27.05
   1  -1   5  104.75   26.78
   1  -1   5  100.07   26.79
   1  -1   5  107.13   26.98
  -1  -5   1  177.66   26.93
   1  -1   5  114.97   27.03
   1  -1   5   99.86   26.91
   1  -1   5  116.05   27.24
  -1   1  -5  116.68   26.49
  -1   1  -5  103.89   26.67
  -1   1  -5  114.78   26.73
  -1   1  -5   76.46   26.76
   1   5  -1  211.32   30.98
  -1   1  -5  120.18   26.64
  -1   1  -5  126.60   26.77
   1   5  -1  204.85   29.37
   1   5  -1  194.24   29.67
  -1   1  -5  105.99   26.61
   0  -1  -5   88.50   19.75
   0  -1  -5   85.48   19.73
   0  -1  -5   99.89   19.91
   0  -1  -5  105.98   19.69
   0  -1  -5  103.90   19.68
   0  -1  -5   99.66   19.73
   0   1   5   93.09   57.98
   0  -5  -1  519.38   59.96
   0  -5  -1  487.51   60.86
   0   1   5   93.25   57.97
   0  -5  -1  482.54   61.55
   0   1   5  102.94   58.07
   5   1   1  188.40   40.24
  -5  -1  -1  199.21   38.99
  -5  -1  -1  185.37   40.15
  -5  -1  -1  208.14   39.13
  -5  -1  -1  194.41   39.32
   5   1   1  173.90   39.43
   5   1   1  190.34   39.09
   5   1   1  195.92   39.42
   5   1   1  150.78   39.55
   5   1   1  192.19   37.97
   5   1   1  184.12   39.66
  -5   5   2  188.47   38.89
  -5   5   2  166.98   39.57
  -5   5   2  187.44   40.22
  -5   5   2  197.99   39.91
  -5   5   2  182.85   38.77
  -5   5   2  197.69   39.08
  -5   5   2  182.13   38.57
   5  -5  -2  194.87   39.13
   5  -5  -2  180.67   36.84
   5  -5  -2  174.60   37.56
   5  -5  -2  186.57   39.20
   5  -5  -2  183.61   37.86
   5  -5  -2  180.53   37.78
   5  -5  -2  176.82   37.13
   5   2  -3    4.26    3.59
  -5   3  -2   23.98    5.46
  -5   3  -2   22.59    4.00
  -5   3  -2   18.47    4.15
  -2  -5   3    3.00    4.32
  -5   3  -2   25.42    4.17
  -2  -5   3    4.30    3.82
  -5   3  -2   23.64    4.56
   5   2  -3    2.85    4.12
   5   2  -3    4.68    4.39
  -2  -5   3    5.83    4.17
  -2  -5   3    3.12    3.90
  -5   3  -2   22.91    5.62
  -2  -5   3    4.49    3.95
  -5   3  -2   23.13    4.04
   5  -3   2   22.48    6.07
   5  -3   2   23.24    7.06
   5  -3   2   22.06    4.32
  -5  -2   3    3.07    4.12
   5  -3   2   23.05    3.51
   5  -3   2   21.54    4.26
   2   5  -3    5.71    4.68
   5  -3   2   22.87    4.74
   5  -3   2   23.65    4.46
   5  -3   2   23.38    4.36
   2   5  -3    5.40    5.61
   2   5  -3    6.24    5.05
  -5  -2   3    3.40    4.11
   2  -2  -5  261.81   53.28
  -2   2   5  291.51   57.59
  -2   2   5  292.08   57.59
  -2   2   5  267.42   57.13
  -2   2   5  299.40   57.01
  -2   2   5  277.85   57.11
  -2   2   5  264.53   57.15
  -2   2   5  275.65   56.90
  -2   2   5  279.67   57.16
  -2  -5   0  119.43   29.50
   5   2   0  127.00   29.83
  -5   0  -2  186.86   30.83
  -2  -5   0  128.64   29.80
   5   2   0  118.73   30.05
   5   2   0  121.64   29.66
   5   2   0  126.11   30.73
  -2  -5   0  100.58   30.24
  -2  -5   0  122.23   30.17
  -5   0  -2  176.79   29.25
  -5   0  -2  177.00   29.49
   5   2   0  122.28   30.70
  -5   0  -2  184.34   29.60
  -5  -2   0  126.66   32.62
  -5  -2   0  125.71   31.76
   2   5   0  144.15   32.72
   5   0   2  164.01   31.94
   5   0   2  168.05   31.68
   5   0   2  170.80   32.46
   5   0   2  168.85   32.49
   2   5   0  133.77   33.56
  -5  -2   0  135.67   31.57
   5   0   2  174.69   31.74
   5   0   2  179.21   32.08
   2   5   0  129.16   32.49
  -5  -2   0  128.79   31.45
  -1  -2  -5   59.55   13.98
  -1  -2  -5   62.09   14.08
  -1  -2  -5   56.66   13.67
   1   5   2  121.78   18.66
  -1  -2  -5   66.14   14.35
   1   2   5   60.93   12.89
   1   2   5   58.50   13.14
   1   2   5   59.16   13.10
  -3  -5   5    3.22    3.57
   3  -5   5   16.02    4.48
   3  -5   5   12.92    3.50
   3  -5   5   12.30    3.30
   3  -5   5   13.44    3.33
   3  -5   5   15.98    7.54
  -3  -5   5    1.86    3.12
  -3  -5   5    3.18    3.40
  -3  -5   5    3.32    4.36
  -3   5  -5   13.17    2.70
  -3   5  -5   12.85    4.98
  -3   5  -5   11.76    2.04
   3   5  -5    2.60    3.38
  -3   5  -5   11.85    4.94
   3   5  -5    2.60    3.75
  -3   5  -5   12.29    3.62
   3   5  -5    2.20    5.15
  -3   5  -5   13.93    3.87
   3   5  -5    2.28    3.53
   3   5  -5    3.12    5.23
   4  -3  -5   27.53    4.87
  -4   5   3   12.34    4.61
  -5   4  -3   14.98    4.47
   4  -3  -5   28.59    4.91
   4  -3  -5   28.10    6.15
  -4   5   3   10.63    5.18
   5   3  -4   17.77    8.63
   4  -3  -5   27.85    6.13
   4  -3  -5   25.75    4.51
  -5   4  -3   14.07    5.62
   4  -3  -5   27.71    4.78
  -5   4  -3   14.63    4.68
  -4   5   3   13.67    6.31
  -5   4  -3   16.19    6.16
   4  -3  -5   28.18    4.19
  -5   4  -3   15.10    4.83
   5   3  -4   18.45    8.37
  -4   5   3   12.68    4.40
  -4   5   3   11.68    5.99
  -4   5   3   13.26    4.75
   5   3  -4   16.44    6.47
   5   3  -4   15.98    6.19
  -4   5   3   11.56    4.50
  -5   4  -3   13.99    4.57
   5   3  -4   15.57    6.05
  -5   4  -3   17.31    4.85
  -4   3   5   31.80    6.39
   5  -4   3   16.16    4.17
   4  -5  -3   13.00    4.56
   5  -4   3   16.77    4.78
   5  -4   3   17.15    6.86
   4  -5  -3   11.13    5.98
  -4   3   5   30.31    4.42
   5  -4   3   18.93    4.73
  -5  -3   4   17.22    6.42
   4  -5  -3   15.03    4.73
   4  -5  -3   13.41    3.97
  -5  -3   4   14.82    6.47
  -4   3   5   29.00    5.30
  -5  -3   4   15.83    6.78
  -4   3   5   29.17    5.09
   4  -5  -3   14.38    5.87
   4  -5  -3   13.07    4.66
   5  -4   3   16.40    4.76
   4  -5  -3   13.58    4.30
  -5  -3   4   14.13    5.83
  -4   3   5   30.56    5.08
   4  -5  -3   14.38    4.84
  -4   3   5   31.51    5.21
  -4   3   5   30.11    4.96
   5  -4   3   17.43    4.89
   5  -4   3   18.77    5.06
   5  -4   3   16.31    6.56
  -4   3   5   32.79    6.48
   3  -2   5   57.19   12.79
   3  -2   5   68.93   13.57
   3  -2   5   60.15   12.96
   3  -2   5   59.20   12.89
   3  -2   5   60.76   12.92
   3  -2   5   60.30   13.07
   3  -2   5   64.72   13.93
  -3   2  -5   52.54   13.83
  -3   2  -5   63.48   13.07
  -3   2  -5   59.99   13.27
  -3   2  -5   57.39   13.33
  -3   2  -5   65.33   13.26
  -3   2  -5   66.09   13.15
  -3   2  -5   72.65   13.70
   5   3  -1   25.21    6.62
  -5   1  -3   15.38    4.17
  -1   5   3   19.36    5.34
  -5   1  -3   15.19    5.02
  -1   5   3   19.09    4.89
   5   3  -1   26.76    7.17
  -5   1  -3   15.56    3.48
  -5   1  -3   13.78    4.13
   5   3  -1   27.53    6.68
  -1   5   3   18.91    5.57
  -5   1  -3    7.03    3.94
   5   3  -1   24.41    8.98
  -5   1  -3   15.15    4.13
   5   3  -1   27.14    8.83
  -1   5   3   18.05    6.55
  -5   1  -3   15.04    5.56
   1  -5  -3   14.28    5.13
   5  -1   3   15.12    6.40
  -5  -3   1   33.67    7.71
  -5  -3   1   32.46    7.42
   5  -1   3   13.32    5.13
  -5  -3   1   31.90    7.14
   1  -5  -3   14.37    5.54
   5  -1   3   11.48    5.21
   5  -1   3   13.67    5.19
  -5  -3   1   16.47    6.14
  -1   3   5   62.74    7.49
   5  -1   3   12.40    5.03
   5  -1   3   11.72    6.89
  -1   3   5   59.83    6.65
   1  -5  -3   13.44    6.52
   3   1   5   34.19    6.85
   3   1   5   28.96    7.21
   3   1   5   28.37    6.80
   3   1   5   30.67    7.68
   3   1   5   20.34    6.70
  -3  -5  -1   29.49    7.88
  -3  -5  -1   33.49    8.23
  -3  -5  -1   30.26    9.29
  -3  -5  -1   32.45    8.72
  -3  -1  -5   17.47    6.20
  -3  -1  -5   34.42    5.80
   3   5   1   27.37   12.27
   3   5   1   30.22   10.93
  -3  -1  -5   28.31    7.24
   3   5   1   27.31    9.00
  -3  -1  -5   29.70    6.53
   3   5   1   29.42    9.08
  -3  -1  -5   32.18    6.38
   2   5   3    2.83    3.06
  -2  -3  -5    9.65    3.18
  -2  -3  -5    7.72    2.29
  -5  -2  -3    5.22    3.11
  -5  -2  -3    5.23    3.98
   2   5   3    4.89    4.66
  -5  -2  -3    4.06    2.46
  -2  -3  -5   12.15    2.51
   5   3   2    0.37    3.46
   2   5   3    4.61    3.61
   5   3   2    2.24    2.94
   5   3   2    1.23    2.54
  -2  -3  -5   10.95    2.92
  -5  -2  -3    5.14    2.93
   5   3   2    1.30    3.08
   5   3   2    1.28    4.33
  -5  -3  -2    3.14    2.81
   5   2   3    5.51    3.89
   2   3   5   12.89    3.69
   5   2   3    6.22    3.56
   2   3   5   13.24    3.35
  -2  -5  -3    2.43    2.22
  -2  -5  -3    1.45    2.35
  -5  -3  -2    2.86    2.78
  -2  -5  -3    2.17    2.33
   5   2   3    4.64    3.10
   5   2   3    5.42    4.06
  -5  -3  -2    2.39    2.65
  -2  -5  -3    2.66    3.19
   5   2   3    5.50    2.98
  -5  -3  -2    2.39    2.56
   2   3   5   11.94    4.24
   5   4  -5    5.53    4.55
  -5   5  -4    7.69    4.03
  -5   5  -4    7.78    4.74
  -5   5  -4    6.76    2.82
  -5   5  -4    5.97    2.98
   5   4  -5    4.32    6.27
   5   4  -5    5.95    6.06
  -5   5  -4    7.14    3.03
  -5   5  -4    6.85    3.00
  -5   5  -4    7.04    2.38
   5  -5   4    5.98    1.54
   5  -5   4    5.26    2.35
  -5  -4   5    5.45    4.57
   5  -5   4    5.86    2.54
  -5  -4   5    3.59    3.96
   5  -5   4    7.67    4.53
   5  -5   4    6.25    2.22
   5  -5   4    6.42    1.76
  -5  -4   5    3.03    3.78
   5  -5   4    5.64    4.35
   5  -5   4    5.96    2.54
   4  -4   5    0.00    2.27
   4  -4   5    0.18    0.78
  -4  -5   4    0.42    4.75
  -4  -5   4   -0.07    3.47
   4  -4   5    0.37    0.87
   4  -4   5    0.04    1.98
   4  -4   5    0.12    0.86
   4  -4   5    0.47    0.67
  -4  -5   4    0.81    3.96
   4  -4   5    0.38    0.40
  -4  -5   4   -0.95    2.63
  -4   4  -5   -0.03    0.67
  -4   4  -5   -0.59    2.21
  -4   4  -5   -0.31    0.86
  -4   4  -5    0.48    0.67
  -4   4  -5    0.19    0.92
  -4   4  -5    0.24    1.06
  -4   4  -5   -0.44    1.59
   4   5  -4   -0.27    5.16
   4   5  -4   -0.44    3.21
   3  -4  -5   28.96    6.25
   3  -4  -5   27.62    6.64
   3  -4  -5   30.82    7.72
   3  -4  -5   27.48    6.54
   3  -4  -5   30.36    7.38
   3  -4  -5   28.00    6.64
   3  -4  -5   29.45    6.42
  -3   4   5   30.46    8.18
  -3   4   5   28.13    7.00
  -3   4   5   29.04    7.13
  -3   4   5   28.13    7.04
  -3   4   5   29.67    8.21
   3  -5  -4   67.41   11.88
  -3   4   5   29.00    7.40
   5   4  -2   15.67   14.91
  -5   2  -4   72.07   13.23
  -5   2  -4   58.65   12.86
  -5   2  -4   73.01   12.89
  -5   2  -4   70.25   13.92
  -5   2  -4   69.11   12.65
   5   4  -2   14.22   13.28
  -5   2  -4   71.78   13.74
  -5   2  -4   77.75   12.97
  -5  -4   2   14.16   14.16
   5  -2   4   70.63   13.86
   5  -2   4   69.93   15.37
   5  -2   4   76.78   13.88
   5  -2   4   74.68   14.87
   5  -2   4   71.31   14.19
   5  -2   4   68.75   13.83
   4  -1   5   16.78    5.27
  -4  -5   1   17.75    7.58
   4  -1   5   31.40    6.57
   4  -1   5   31.14    6.89
  -4  -5   1   15.42    8.71
   4  -1   5   26.93    5.65
   4  -1   5   25.74    5.84
  -4  -5   1   12.26    7.11
   4  -1   5   30.87    5.56
  -4  -5   1   17.35    7.25
   4   5  -1   19.28   11.70
  -4   1  -5   31.84    6.50
  -4   1  -5   29.70    6.30
  -4   1  -5   31.11    7.24
   4   5  -1   15.71    8.78
  -4   1  -5   32.37    6.70
  -4   1  -5   29.74    7.33
  -4   1  -5   30.75    6.44
   0   5   4    6.58    3.26
   0   5   4    5.90    2.64
   0  -4  -5    0.00    1.61
   0   5   4    7.16    3.57
   0   5   4    8.10    4.44
   0  -5  -4    5.48    2.72
   0   4   5   -0.01    1.08
   0   4   5    0.33    1.47
   0   4   5    0.08    1.66
   0   4   5    0.05    0.88
   0  -5  -4    6.39    2.29
   0  -5  -4    7.37    3.65
  -5  -1  -4   25.02    5.87
  -5  -1  -4   25.09    7.26
   5   4   1   15.80   10.01
  -5  -1  -4   21.39    5.47
   5   4   1   16.97    7.51
  -5  -1  -4   23.48    5.79
   5   1   4   24.31    6.43
  -5  -4  -1   17.61    7.35
  -5  -4  -1   13.34    6.46
   5   1   4   25.72    6.20
  -5  -4  -1   18.16    6.63
   5   1   4   17.52    6.07
   5   1   4   21.82    5.38
   5   1   4   25.07    7.32
   5   1   4   24.32    6.10
  -5  -4  -1   17.05    7.08
   4   2   5   72.32   10.74
  -4  -5  -2   14.19    9.51
  -4  -5  -2   12.73   10.38
  -4  -5  -2   15.47    9.42
   4   2   5   72.93   10.37
   4   2   5   73.41   12.12
  -4  -5  -2   15.12    9.79
   4   2   5   73.11   11.77
   4   5   2   15.72   13.51
  -4  -2  -5   84.28   13.15
  -4  -2  -5   73.26   13.08
  -4  -2  -5   75.36   13.41
  -4  -2  -5   78.89   14.77
   4   5   2   16.93   15.38
  -3  -4  -5   32.24    7.13
   3   5   4   18.94   10.27
  -3  -4  -5   37.30    7.98
  -3  -4  -5   31.22    8.01
   3   5   4   17.45    8.03
   3   5   4   16.28    8.38
  -3  -4  -5   37.82    7.39
  -3  -5  -4   14.77    5.81
  -3  -5  -4   14.17    6.32
  -3  -5  -4   12.86    6.94
  -3  -5  -4   14.86    5.56
   3   4   5   33.21    8.89
   3   4   5   31.65    7.51
   3   4   5   32.29    7.08
  -5  -4  -4    0.70    2.70
  -5  -4  -4    0.27    2.47
   5   4   4   -0.86    2.60
  -5  -4  -4   -0.40    2.62
   5   4   4    1.23    4.51
  -5  -4  -4   -0.04    2.36
   5  -5  -5   61.28   12.28
   5  -5  -5   63.70   14.56
   5  -5  -5   58.31   13.24
   5  -5  -5   63.22   13.43
   5  -5  -5   56.20   14.65
   5  -5  -5   57.28   12.64
   5  -5  -5   57.77   13.26
  -5   5   5   61.65   13.79
  -5   5   5   63.72   13.40
  -5   5   5   60.08   14.70
   5  -5  -5   56.71   12.96
  -5   5   5   59.68   13.62
  -5   5   5   61.39   13.48
  -5   5   5   62.81   14.90
  -5  -5   3   11.45    7.15
  -5  -5   3    9.12    5.76
  -5   3  -5   13.21    3.57
  -5   3  -5   13.76    5.07
  -5   3  -5   13.06    3.27
   5  -3   5   12.78    5.04
  -5   3  -5   12.05    3.82
   5  -3   5   12.16    2.65
   5  -3   5   10.94    3.25
   5  -3   5   12.01    3.31
   5  -3   5    9.07    3.27
  -5   3  -5   13.77    3.56
  -5   3  -5   15.69    3.79
   5  -3   5   13.34    3.50
   5   5  -3    7.41    8.08
   5  -3   5   11.56    3.67
   5  -3   5   10.66    5.39
  -5  -5   3    8.32    6.28
  -5   3  -5   14.09    4.64
  -2   5   5   11.22    2.66
  -2   5   5   14.78    5.49
   2  -5  -5   12.60    3.50
   2  -5  -5   14.55    3.67
   2  -5  -5   13.99    5.15
  -2   5   5   12.63    3.62
  -2   5   5   12.31    4.21
  -2   5   5   12.15    4.82
  -2   5   5   11.62    3.74
   5   0   5   57.86   14.29
   5   0   5   58.74   15.03
  -5  -5   0   73.24   16.87
  -5   0  -5   64.96   13.83
   5   0   5   65.64   15.32
  -5   0  -5   59.14   13.87
   5   0   5   60.14   14.62
   5   5   0   82.95   20.91
   5   5   0   71.62   17.33
  -5   0  -5   63.97   15.13
   5   0   5   57.55   14.22
   5   0   5   53.02   14.27
  -5   0  -5   59.83   13.74
  -5   0  -5   85.85   14.42
  -5  -5   0   71.08   16.66
  -5  -5   0   71.20   16.00
   1   5   5   33.92    9.98
  -1  -5  -5   30.33    8.77
   1   5   5   33.86    9.12
  -1  -5  -5   32.15    7.60
  -1  -5  -5   28.94    8.16
   1   5   5   32.83    8.79
   5   3   5    1.69    2.44
  -5  -3  -5    2.58    2.56
  -5  -5  -3    7.68    4.81
  -5  -5  -3    9.88    5.41
  -5  -5  -3    9.33    5.20
   5   3   5    1.62    2.71
  -5  -3  -5    3.77    2.76
   5   3   5    1.88    4.67
   5   3   5    3.74    3.61
  -5  -3  -5    2.80    2.30
   5   5   3    6.09    4.86
   5   3   5    2.95    4.02
   5   5   3    6.09    7.06
  -4  -5  -5    4.05    3.47
  -4  -5  -5    2.85    2.95
   4   5   5    6.29    6.22
  -4  -5  -5    5.12    3.98
   4   5   5    5.03    4.25
  -4  -5  -5    3.13    2.85
  -5   6  -5   35.64    9.12
  -5   6  -5   34.08    7.55
  -5   6  -5   31.28    9.76
  -5  -5   6    8.56    7.61
  -5   6  -5   30.78    7.76
   5  -6   5   31.30    7.12
   5  -6   5   37.56    9.54
   5   5  -6   10.68   10.15
  -5   6  -5   33.35    7.82
   5  -6   5   34.01    9.63
   5  -6   5   34.54    6.02
   5  -6   5   31.72    6.73
   5  -6   5   31.98    7.20
   5  -6   5   32.94    7.35
  -5  -5   6   10.22    8.59
  -5  -5   6    9.26    7.79
  -5   6  -5   32.64    6.74
   6  -4  -5   72.09   10.93
   6  -4  -5   76.05   13.96
  -6   5   4   26.15   11.00
   6  -4  -5   78.60   13.75
  -6   5   4   24.96   10.92
  -6   5   4   25.07   12.11
   6  -4  -5   73.57   12.07
   6  -4  -5   61.91   11.42
   6  -4  -5   77.49   12.14
   6  -4  -5   74.83   11.87
  -6   5   4   25.66   11.15
  -6   5   4   28.32   11.08
  -6   5   4   26.77   12.36
   6  -5  -4   23.56   10.41
   6  -5  -4   23.51   10.30
   6  -5  -4   23.71   12.02
  -6   4   5   76.78   11.65
  -6   4   5   78.25   11.54
  -6   4   5   74.05   11.70
   6  -5  -4   21.40   10.46
   6  -5  -4   23.35   10.00
  -6   4   5   76.94   11.74
  -6   4   5   76.02   12.16
  -6   4   5   75.14   13.20
  -6   4   5   76.97   13.28
   6  -5  -4   23.50   10.45
   6  -5  -4   24.04   11.90
   4   4  -6   18.83    7.06
   4  -6   4   19.68    7.44
   4  -6   4   19.47    5.40
  -4   6  -4   17.62    4.78
  -4  -4   6   19.39    6.68
  -4  -4   6   20.07    7.06
  -4   6  -4   21.15    7.38
   4   4  -6   17.17    6.84
   4   4  -6   19.27    8.65
   4   4  -6   17.61    8.63
   4  -6   4   16.72    5.22
  -4   6  -4   19.18    7.51
  -4   6  -4   20.72    6.09
   4   4  -6   19.42    6.46
   4  -6   4   20.95    6.67
  -4  -4   6   20.44    7.86
  -4  -4   6   21.78    6.66
  -4   6  -4   19.96    5.40
  -4   6  -4   21.29    5.93
   3   3  -6    9.24    5.37
   3  -6   3   12.45    4.31
   3   3  -6   11.08    4.09
   3  -6   3   14.78    6.35
  -6   3   3   15.82    4.67
  -6   3   3   14.98    4.23
   6  -3  -3   12.38    4.05
  -6   3   3   14.83    3.88
  -3   6  -3   11.62    3.57
  -6   3   3   15.58    4.08
   6  -3  -3   11.67    3.75
   6  -3  -3   10.14    3.62
   3   3  -6   10.20    5.63
   3   3  -6    9.40    4.32
  -3   6  -3   11.34    6.12
  -6   3   3   19.80    5.89
  -3   6  -3   13.45    4.64
   3  -6   3   13.56    5.29
  -3  -3   6   12.25    5.35
   6  -3  -3   10.25    3.94
  -3  -3   6   12.00    4.36
  -3  -3   6   11.53    4.50
  -6   3   3   15.67    3.99
  -3   6  -3   12.46    4.71
   6  -3  -3    9.54    3.11
  -6   3   3   16.74    5.90
   6  -3  -3   10.99    5.56
  -6   3   3   15.60    2.98
  -3  -3   6   13.88    4.45
  -3   6  -3   11.92    2.79
   3  -6   3   13.44    4.16
   3  -6   3   14.40    4.25
   3   3  -6    9.13    4.38
   6  -3  -3   10.45    5.61
  -3   6  -3   10.38    6.51
   2  -6   5   85.43   19.88
   5   2  -6   75.44   20.75
   2  -6   5   74.03   19.80
   5   2  -6   75.86   19.97
  -5   6  -2  138.86   22.99
  -5   6  -2  132.98   21.74
  -5   6  -2  124.90   20.46
   5   2  -6   72.05   20.63
  -5   6  -2  128.44   20.74
   5   2  -6   67.88   18.31
   2  -6   5   75.20   19.47
   5   2  -6   73.84   19.66
   5   2  -6   71.47   19.77
  -5   6  -2  124.95   20.31
   2  -6   5   70.86   20.49
  -5  -2   6   81.30   21.42
  -2   6  -5   93.29   22.09
   5  -6   2  113.47   20.94
   5  -6   2  116.89   19.70
  -2   6  -5   76.82   21.79
   5  -6   2  114.02   20.11
  -2   6  -5   78.69   20.23
   5  -6   2  116.89   22.89
   5  -6   2  118.85   20.83
   5  -6   2  112.07   20.79
  -2   6  -5   74.44   20.97
  -5  -2   6   83.72   21.25
  -2   6  -5   83.41   21.46
  -5  -2   6   78.79   20.77
  -2   6  -5   76.09   19.67
  -5  -2   6   81.56   21.76
   5  -6   2  123.70   22.73
   5  -6   2  118.21   21.11
  -6   4   2   26.39    6.24
  -6   4   2   31.07    6.83
  -6   4   2   27.13    6.17
   6  -2  -4   16.54    7.56
   6  -2  -4   19.62    5.93
  -6   4   2   28.00    7.65
  -6   4   2   27.70    6.27
   6  -2  -4   19.58    5.89
  -6   4   2   25.49    6.19
   6  -2  -4   20.05    7.30
  -6   4   2   26.61    7.97
   6  -2  -4   19.14    6.02
   6  -2  -4   19.94    6.32
  -6   2   4   20.06    5.69
   6  -4  -2   19.21    5.12
  -6   2   4   20.27    5.22
  -6   2   4   19.25    6.04
   6  -4  -2   19.63    5.43
  -6   2   4   20.31    5.29
  -6   2   4   19.39    4.41
   6  -4  -2   19.80    5.23
  -6   2   4   21.15    5.48
   6  -4  -2   20.36    5.41
  -6   2   4   19.78    5.57
   6  -4  -2   20.00    4.50
   6  -4  -2   19.51    7.30
  -6   2   4   17.68    6.87
   6  -4  -2   22.97    7.27
  -2  -2   6   80.37   12.53
  -2   6  -2   21.43   12.70
  -2  -2   6   68.09   12.92
   2  -6   2   29.32   11.71
  -2  -2   6   70.85   12.67
   2   2  -6   86.92   12.28
  -2  -2   6   82.37   11.10
   2  -6   2   26.68   12.71
   2   2  -6   91.97   13.51
   2   2  -6   85.70   13.07
  -2   6  -2   22.64   11.01
  -2   6  -2   23.21   11.85
  -2   6  -2   20.09   12.40
   2  -6   2   24.89   11.89
  -2   6  -2   21.24   11.97
   2   2  -6   87.58   12.59
   2   2  -6   85.85   12.94
  -6   5   1  195.65   22.72
   6  -1  -5   29.76   20.01
   6  -1  -5   33.36   20.58
  -6   5   1  207.91   23.32
   6  -1  -5   31.56   20.80
   6  -1  -5   28.60   20.54
  -6   5   1  196.02   22.31
   6  -1  -5   30.64   21.00
   6  -1  -5   30.32   21.00
  -6   5   1  201.92   25.42
  -6   5   1  195.84   22.76
   6  -1  -5   31.15   20.49
  -6   5   1  199.67   24.36
   6  -5  -1  189.15   23.14
  -6   1   5   35.56   21.01
   6  -5  -1  179.55   22.61
   6  -5  -1  184.08   21.62
   6  -5  -1  174.99   22.70
  -6   1   5   33.23   21.63
   6  -5  -1  210.51   26.27
  -6   1   5   33.00   21.47
   6  -5  -1  183.57   22.90
  -6   1   5   32.23   21.27
   6  -5  -1  191.01   25.41
  -6   1   5   38.32   22.15
  -6   1   5   37.74   21.36
  -6   1   5   33.12   21.45
   4   1  -6   11.14    5.89
   4   1  -6    8.95    5.98
   1  -6   4   24.17    8.05
   1  -6   4   24.44    6.40
   4   1  -6   10.63    5.89
  -1  -4   6   44.10    7.02
  -1  -4   6   48.09    8.25
  -1  -4   6   43.70    4.99
  -1  -4   6   28.38    8.49
   4   1  -6   12.47    5.46
   4   1  -6   11.32    4.69
  -1  -4   6   44.67    7.61
   4   1  -6   11.86    6.18
   4   1  -6   12.01    5.40
   1  -6   4   24.37    6.82
  -1   6  -4   23.22    7.51
  -1   6  -4   25.75    7.15
  -1   6  -4   22.85    7.99
  -1   6  -4   24.14    8.50
   1   4  -6   43.93    8.64
   1   4  -6   43.32    8.49
  -4  -1   6   13.89    6.03
  -4  -1   6   15.05    6.05
   1   4  -6   35.80    7.50
  -4  -1   6   13.55    7.88
  -4  -1   6   13.22    6.02
   1   4  -6   45.50    7.51
  -4  -1   6   13.24    5.65
   6  -1  -2  118.29   24.81
  -6   2   1  107.04   23.86
  -6   2   1  121.54   23.77
  -6   2   1  107.83   23.44
   6  -1  -2  119.85   23.88
   6  -1  -2  117.18   23.96
   6  -1  -2  118.90   24.37
   6  -1  -2  115.04   24.06
  -6   2   1  108.23   23.52
  -6   2   1   89.38   23.37
  -6   2   1  106.21   24.34
  -6   2   1  108.32   24.73
   6  -1  -2  114.73   25.03
  -6   2   1  106.12   22.64
   6  -2  -1  106.48   24.35
   6  -2  -1  106.92   24.40
   6  -2  -1  104.66   25.03
   6  -2  -1  110.94   24.22
  -6   1   2  122.26   24.85
   6  -2  -1  109.99   24.21
   6  -2  -1  109.91   25.57
  -6   1   2  131.09   24.34
  -6   1   2   92.92   24.06
  -6   1   2  125.81   25.44
  -6   1   2  117.07   24.54
  -6   1   2  119.16   25.71
  -6   1   2  120.24   24.17
  -6   1   2  121.96   23.45
  -1  -1   6   54.78   11.43
  -1  -1   6   43.62   11.42
   1   1  -6   57.27   11.39
  -1  -1   6   48.70   11.33
   1   1  -6   39.67   11.41
  -1  -1   6   50.33   10.97
   1   1  -6   59.42   11.46
   1   1  -6   54.81   11.03
  -1  -1   6   47.44   11.08
   1   1  -6   58.50   11.28
   1   1  -6   58.63   10.98
  -1  -1   6   52.81   11.32
  -1  -1   6   51.46   10.64
   0  -6   3   23.31    6.13
   0  -6   3   22.78    5.50
   6   0  -3    8.93    4.75
   6   0  -3   11.77    4.84
   0  -6   3   22.54    7.35
   6   0  -3   10.91    6.06
   0  -3   6   10.88    3.89
  -3   6   0   57.09    8.96
   0  -3   6   10.13    4.32
   6   0  -3   10.81    5.79
   6   0  -3    9.71    4.44
   6   0  -3   10.43    5.41
   0  -3   6   10.63    4.00
  -6   3   0   58.18    8.46
  -6   0   3   15.84    7.99
   0   6  -3   22.31    6.98
   0   6  -3   25.81    6.75
  -6   0   3   12.96    4.35
  -6   0   3   11.79    4.53
   0   6  -3   22.15    5.58
  -6   0   3   12.60    5.31
   0   3  -6   11.59    3.83
  -6   0   3   10.93    4.17
  -6   0   3   12.52    3.66
   0   3  -6   10.43    4.12
   0   3  -6   11.53    3.66
   0   3  -6   10.40    3.76
   0   6  -3   20.82    7.91
  -6   0   0  540.34  114.84
  -6   0   0  532.96  115.00
   0  -6   0  599.39  115.30
   0   0   6  617.22  114.59
   6   0   0  496.58  115.43
   6   0   0  517.66  116.04
   0   0   6  629.60  114.48
   6   0   0  570.45  115.55
  -6   0   0  539.60  116.14
   0   6   0  529.91  115.44
   6   0   0  523.36  116.06
   0   0   6  645.92  114.25
   0   0   6  673.28  115.94
   6   0   0  461.13  115.53
   0   0   6  525.77  114.23
   0   0  -6  679.17  114.62
   0   0   6  617.42  114.67
   0  -6   0  537.35  115.85
   0   0  -6  625.97  114.72
   0   6   0  541.52  116.14
   0   0   6  524.52  114.80
   0  -6   0  459.14  116.02
   0   6   0  562.55  116.42
   0   0   6  576.27  114.34
   0   0  -6  566.35  114.35
  -6   0   0  517.38  115.12
   0   0  -6  651.53  114.32
   0   0  -6  564.85  114.73
   0   6   0  554.70  117.03
  -6   0   0  546.69  114.34
   5  -1  -6   11.24    6.55
   1  -5   6   47.27    7.86
   5  -1  -6   11.89    5.62
   1  -5   6   44.63    8.74
   1  -5   6   44.43    7.27
   5  -1  -6   12.88    6.05
   5  -1  -6   13.54    5.76
  -5   1   6   12.44    5.64
  -1   5  -6   46.20    8.34
  -5   1   6   12.52    5.92
  -5   1   6   12.44    6.61
  -5   1   6   12.38    5.33
  -1   5  -6   49.09    7.76
  -5   1   6   13.62    6.01
  -1   5  -6   45.08    5.56
  -1   5  -6   51.74    9.18
  -5   1   6   10.97    5.78
  -1   5  -6   48.61    8.33
  -5   1   6   11.72    6.00
  -6   4  -1  106.28   23.10
  -6   4  -1  110.62   23.75
  -6   4  -1  100.16   23.93
   6  -4   1  106.61   23.30
   6  -4   1  107.25   23.04
   6  -4   1  125.51   24.69
   6  -4   1   99.78   22.92
   6  -4   1  101.91   22.92
   6  -4   1  110.99   22.29
   6  -4   1  109.91   24.82
   6  -4   1  110.21   23.12
   2  -1  -6   52.18   10.79
   2  -1  -6   52.87   10.93
   2  -1  -6   52.52   11.04
  -2   6   1  109.27   15.49
   1  -2   6   44.98   10.46
   1  -2   6   61.65   11.14
   2  -1  -6   49.69   10.71
  -1  -6   2   17.38   11.18
   1  -2   6   56.75   11.10
   1  -2   6   56.83   11.25
  -1  -6   2   19.73   10.42
  -2   6   1  111.37   14.99
  -1  -6   2   20.90   11.64
   2  -1  -6   52.95   11.08
  -1  -6   2   22.49   12.27
   2  -1  -6   51.42   10.64
   2  -1  -6   53.49   10.78
  -2   6   1  105.06   14.33
   1  -2   6   57.62   11.16
  -1   2  -6   51.07   11.60
  -1   2  -6   48.30   11.63
   1   6  -2   30.17   13.13
   1   6  -2   26.09   12.76
  -2   1   6   58.81   11.72
  -2   1   6   57.99   11.17
  -1   2  -6   55.06   11.61
  -2   1   6   63.54   11.49
   1   6  -2   26.84   12.83
  -1   2  -6   51.23   11.02
  -1   2  -6   54.55   11.78
  -1   2  -6   49.82   11.03
   2  -6  -1  105.91   15.57
  -2   1   6   56.84   11.38
  -2   1   6   58.60   11.26
   2  -6  -1  101.10   13.10
  -2   1   6   56.88   11.39
   1   6  -2   28.83   13.97
  -6   1  -1  160.43   41.79
  -6   1  -1  219.13   42.17
  -6   1  -1  196.54   43.02
  -6   1  -1  195.63   41.78
  -6   1  -1  202.01   43.32
  -6   1  -1  227.95   41.12
  -6   1  -1  215.19   42.27
   6  -1   1  187.24   39.23
   6  -1   1  191.37   38.33
   6  -1   1  177.56   37.97
   6  -1   1  173.92   38.72
   6  -1   1  176.01   37.98
   6  -1   1  183.59   38.25
   1   1   6   56.28   10.45
  -1  -6  -1   37.69   11.61
   1   1   6   55.51    9.66
  -1  -1  -6   47.51    9.84
  -1  -1  -6   60.76    9.66
   1   6   1   37.59   12.29
   1   1   6   78.39   10.11
   1   1   6   56.95   10.11
  -1  -6  -1   35.48   12.28
   1   6   1   34.09   11.97
  -1  -1  -6   50.81    9.67
  -1  -6  -1   40.58   11.06
  -1  -1  -6   37.88    9.79
  -1  -1  -6   52.22    9.70
   1   6   1   32.95   13.28
  -1  -1  -6   44.80   10.31
   1   6   1   33.08   12.05
  -1  -6  -1   34.39    9.74
  -6   5  -2  126.37   18.30
   6   2  -5   36.51   16.66
   6   2  -5   39.09   17.73
   6   2  -5   35.58   18.82
  -6   5  -2  118.76   18.65
   6   2  -5   36.98   17.94
  -6   5  -2  121.51   20.87
  -6   5  -2  124.26   18.81
  -6   5  -2  125.40   20.01
  -6   5  -2  122.61   19.00
   6   2  -5   40.94   17.89
  -6   5  -2  123.42   18.67
   6   2  -5   39.22   18.75
   6  -5   2  126.23   22.99
  -6  -2   5   43.26   20.26
  -6  -2   5   38.33   19.97
   6  -5   2  124.25   20.44
   6  -5   2  123.54   20.71
  -6  -2   5   41.48   21.35
  -6  -2   5   37.66   20.29
   6  -5   2  119.50   22.44
   6  -5   2  120.12   19.56
   6  -5   2  125.37   19.42
   6  -5   2  121.39   20.60
   6  -5   2  122.69   20.47
   4  -2  -6   82.68   14.55
   2  -4   6   92.96   15.09
   4  -2  -6   84.18   13.79
  -4   6   2   23.09   14.09
  -4   6   2   26.01   14.34
   2  -4   6   90.48   13.99
  -4   6   2   20.98   12.96
   2  -4   6   86.02   14.16
   4  -2  -6   72.54   13.35
   4  -2  -6   76.47   13.10
   4  -2  -6   82.11   13.61
  -4   6   2   20.32   13.28
   4  -2  -6   81.31   14.42
   2  -4   6   59.40   13.85
   4  -2  -6   83.63   13.70
  -4   6   2   21.40   13.18
  -4   2   6   90.25   14.55
   4  -6  -2   28.64   14.00
  -2   4  -6   93.48   14.17
  -4   2   6   93.95   14.68
   4  -6  -2   27.65   14.13
  -4   2   6   93.03   14.45
   4  -6  -2   27.02   13.80
  -2   4  -6   77.72   13.75
  -2   4  -6   86.15   15.22
  -2   4  -6   83.15   15.62
  -4   2   6   90.69   15.32
   4  -6  -2   25.05   14.04
  -2   4  -6   85.15   15.65
  -2   4  -6   83.93   15.02
   2   6  -4   17.01   16.09
  -4   2   6   92.34   13.96
  -4   2   6   88.57   14.70
  -4   2   6   85.13   15.38
  -4   2   6   91.33   14.91
   4  -6  -2   26.64   15.12
   4  -6  -2   25.71   14.69
  -6   2  -2   27.48    4.92
  -6   2  -2   25.41    6.67
   6   2  -2    4.28    5.37
   6   2  -2    3.81    4.82
   6   2  -2    3.06    5.48
  -6   2  -2   28.73    6.07
  -6   2  -2   26.98    6.26
   6   2  -2    4.80    4.70
  -6   2  -2   25.31    5.16
  -6   2  -2   30.21    5.09
  -6   2  -2   28.03    5.66
   6   2  -2    5.85    4.83
   6  -2   2   19.42    4.94
  -6  -2   2    7.18    5.24
  -6  -2   2    7.59    4.97
   6  -2   2   19.76    4.63
   6  -2   2   20.75    7.08
   6  -2   2   18.98    6.06
   6  -2   2   20.06    4.81
  -6  -2   2    7.61    5.30
   6  -2   2   19.61    4.62
  -1   6   2  113.37   14.17
  -2  -6   1   17.27   10.63
   2  -1   6   48.13    9.83
   2  -1   6   52.99   10.30
  -2  -6   1   18.66   10.78
   1  -2  -6   56.99    9.85
  -2  -6   1   19.34   10.35
   2  -1   6   48.37    9.72
   1  -2  -6   59.41    9.41
   2  -1   6   57.00    9.69
   1  -2  -6   55.00    9.48
   2  -1   6   45.88    9.52
  -2  -6   1   13.02   11.48
   1  -2  -6   53.22   10.07
  -1   2   6   50.10   10.00
  -1   2   6   49.77   10.47
  -1   2   6   53.51   10.35
   2   6  -1   24.71   12.27
  -2   1  -6   59.24   10.41
  -1   2   6   47.13   10.79
  -2   1  -6   55.00   10.77
  -2   1  -6   59.33   10.64
   2   6  -1   24.84   12.41
   1  -6  -2  108.56   15.00
   2   6  -1   24.09   12.35
   2   6  -1   25.33   13.68
  -2   1  -6   59.24   10.18
  -6  -1  -2   21.01    6.23
  -6  -1  -2   23.18    6.40
  -6  -1  -2   24.68    6.06
   6   2   1   20.29    7.43
  -6  -1  -2   22.54    7.75
   6   2   1   24.07    8.80
   6   2   1   22.68    7.15
   6   2   1   24.30    9.40
   6   2   1   21.21    6.54
  -6  -2  -1   20.43    6.27
  -6  -2  -1   20.17    8.04
   6   1   2   23.73    6.91
   6   1   2   25.00    4.60
  -6  -2  -1   19.58    6.64
   6   1   2   25.39    6.95
   6   1   2   16.26    6.83
  -6  -2  -1   14.40    6.19
   6   1   2   27.14    6.85
   6   1   2   27.86    8.47
  -2  -6  -2    6.72    3.90
  -2  -6  -2    7.92    4.64
   2   6   2    4.84    5.52
  -6   6   3   25.71    5.76
  -6   6  -3   11.85    4.72
   3  -6   6    9.92    4.02
   6  -3  -6   11.54    3.83
   3  -6   6    9.89    5.93
  -6   6   3   23.89    4.82
  -6   6  -3   11.61    6.31
  -6   6   3   21.66    5.18
  -6   6   3   22.44    5.26
   3  -6   6    8.73    4.06
  -6   6   3   30.96    8.55
  -6   6  -3   11.02    4.62
  -3  -6   6    8.25    5.72
  -6   6  -3   11.18    6.95
  -3  -6   6    9.92    5.61
   6  -3  -6   12.77    4.48
  -6   6  -3   12.53    4.83
   6  -3  -6   14.09    6.41
   6   3  -6   15.11    6.41
   6  -3  -6   12.47    5.74
  -6   6   3   24.65    5.38
   6   3  -6   15.76    7.94
   6  -3  -6   12.28    3.45
  -6   6  -3    9.81    4.42
  -3  -6   6    7.12    6.41
   3  -6   6   10.01    5.21
   3  -6   6    9.71    4.23
  -6   6  -3   10.54    3.87
  -6   6   3   24.96    7.60
   6  -3  -6   12.73    3.96
   6  -3  -6   12.39    4.12
  -6   3   6    9.85    5.74
  -3   6  -6   13.49    6.49
  -3   6  -6   15.77    6.61
  -6  -3   6   14.98    6.89
   6  -6  -3   20.58    7.59
  -3   6  -6   12.66    3.06
  -6   3   6   10.41    3.16
  -6   3   6   10.92    3.89
   6  -6   3   12.61    6.88
   6  -6   3   10.49    3.30
  -3   6  -6   13.08    4.95
   6  -6  -3   24.00    5.17
   6  -6   3   10.46    4.07
   6  -6   3   11.46    4.32
   6  -6   3   11.26    3.09
  -6   3   6   10.63    4.12
  -6   3   6   10.09    4.41
   6  -6   3   12.74    6.64
   6  -6  -3   21.55    3.71
   6  -6  -3   20.99    4.46
  -3   6  -6   12.05    3.61
   6  -6  -3   21.14    7.79
  -6   3   6   10.32    4.04
  -6  -3   6   15.31    6.85
   6  -6  -3   22.90    3.13
   3   6  -6   11.98    6.83
   6  -6  -3   23.40    4.81
  -6  -3   6   17.90    6.90
   6  -6   3   10.33    3.86
  -3   6  -6   12.75    4.84
   6  -6   3   10.30    4.16
   6  -6  -3   21.70    4.70
   3   6  -6   12.58    8.08
  -6   3   6   10.47    3.88
   3   6  -6   12.72    6.67
  -3   6   3   12.34    3.61
   3  -3  -6    8.84    2.55
   3  -3  -6   10.42    2.86
  -3   6   3   11.82    4.41
  -3   6   3   10.91    3.92
   3  -3  -6   10.56    3.00
   6   3  -3   19.71    9.22
  -6   3  -3   13.88    3.92
  -3  -6   3   13.87    7.14
  -3   6   3   11.30    5.77
   6   3  -3   17.51    6.37
  -6   3  -3   13.52    5.23
  -3   6   3   12.92    6.28
   3  -3  -6   10.60    4.27
  -6   3  -3   14.88    3.74
   3  -3  -6   10.52    3.74
  -6   3  -3   15.50    3.72
  -3  -6   3   14.71    5.84
  -6   3  -3   15.03    5.39
  -6   3  -3   16.72    4.62
  -6   3  -3   15.05    3.92
  -3  -6   3   13.73    6.53
   3  -3  -6    9.37    2.66
   3  -3   6    0.65    2.81
  -3  -6   3   14.13    6.36
   3  -3  -6    9.10    2.87
   3   6  -3   11.70    7.51
   3   6  -3   13.55    8.00
   3  -6  -3   16.45    6.05
  -3   3  -6    1.02    2.81
   6  -3   3    8.93    5.26
  -6  -3   3   20.62    6.69
   3  -6  -3   14.95    3.82
   6  -3   3   12.80    3.62
  -3   3   6   10.55    3.89
  -3   3   6    9.34    2.90
  -6  -3   3   25.75    7.01
  -3   3   6    9.84    2.90
  -6  -3   3   23.00    6.85
  -3   3   6   10.23    2.87
  -3   3   6    9.49    2.86
  -3   3   6   10.43    2.55
  -3   3   6   10.65    4.01
   6  -3   3    9.35    3.24
  -3   3   6    9.81    2.71
   3  -6  -3   15.03    3.65
   6  -3   3   14.24    3.58
   6  -3   3   12.72    5.61
   6  -3   3   10.43    3.63
   3  -6  -3   15.09    4.75
  -6   0  -3   25.02    5.21
   3   0   6   10.76    3.60
  -6   0  -3   22.57    6.65
   0   6   3   12.58    6.50
   3   0   6    9.50    4.23
  -3  -6   0   38.05   10.18
   6   3   0   44.37    8.23
   0   6   3   11.77    5.89
  -6   0  -3   22.79    5.23
   3   0   6    9.34    3.77
  -3  -6   0   41.38    8.10
   3   0   6   10.04    4.12
   6   3   0   42.34   11.29
   0   6   3   11.61    5.19
   3   0   6   10.50    4.47
  -3  -6   0   45.99    7.84
   3   0   6    9.21    3.95
   0   6   3   11.80    7.52
  -6   0  -3   20.95    5.24
  -6   0  -3   23.39    4.32
  -3  -6   0   44.47    8.84
   3   6   0   49.06   13.30
  -3   0  -6    9.01    3.69
   6   0   3   23.27    7.19
   0  -6  -3   11.80    4.71
  -6  -3   0   39.57    7.63
   6   0   3   22.51    7.53
   0  -6  -3   10.97    6.46
   0  -6  -3   10.15    5.21
  -6  -3   0   46.96    8.24
   6   0   3   22.74    5.68
   6   0   3   22.43    5.60
  -3   0  -6    9.44    4.23
   3   6   0   50.70   10.56
  -3   0  -6   10.49    3.88
   6   0   3   21.20    5.85
  -6  -3   0   48.28    8.51
   6   0   3   21.01    5.94
  -3   0  -6   10.17    3.72
  -3   0  -6   10.82    3.74
   6   3   3   14.11    8.72
   3   6   3   21.48    8.34
   3   6   3   23.21   11.30
   3   3   6   10.18    5.46
  -3  -6  -3   16.41    8.37
  -6  -3  -3   13.43    5.49
  -3  -6  -3   21.69    6.41
   6   3   3   12.60    5.75
  -3  -3  -6   14.11    4.00
  -6  -3  -3   15.64    5.91
   3   3   6    9.50    4.29
  -3  -6  -3   20.66    6.88
  -3  -6  -3   21.74    6.04
  -3  -3  -6   12.77    4.26
  -3  -3  -6   12.60    3.83
  -6  -3  -3   16.20    6.07
  -3  -3  -6   13.28    4.47
  -5   6   4   23.81    6.35
  -5   6   4   23.00    6.24
   4  -5   6   11.76    4.94
  -5   6   4   23.39    6.59
   5  -4  -6   45.87    6.03
  -5   6   4   27.63    8.87
   4  -5   6   12.63    6.78
   5  -4  -6   47.76    6.61
  -4  -6   5    6.90    6.84
   4  -5   6   11.79    5.30
  -4  -6   5    4.03    7.47
   5  -4  -6   43.46    8.27
  -5   6   4   27.64    8.33
  -5   6   4   24.09    5.90
   4  -5   6   11.93    4.69
   5  -4  -6   45.49    5.45
   4  -5   6   12.58    5.30
   5  -4  -6   45.39    6.40
  -4  -6   5    6.96    6.84
   4  -5   6   13.73    6.40
  -4   5  -6   13.89    6.76
  -5   4   6   43.65    6.59
  -4   5  -6   14.91    5.90
   5  -6  -4   20.94    6.21
  -4   5  -6   12.41    7.28
   5  -6  -4   24.12    8.12
  -5   4   6   42.64    6.89
  -5   4   6   43.02    6.82
  -5   4   6   42.71    7.09
   4   6  -5    9.78    9.74
   5  -6  -4   24.75    6.42
  -4   5  -6   15.09    6.11
  -5   4   6   43.10    6.81
   5  -6  -4   24.85    8.47
  -4   5  -6   15.01    5.52
   5  -6  -4   24.37    6.53
   5  -6  -4   23.51    5.17
  -5   4   6   46.75    8.69
   5  -6  -4   26.28    6.17
  -4   5  -6   13.11    6.10
   5  -6  -4   23.73    5.71
   6   4  -4   -0.27    7.07
  -6   4  -4   20.08    7.10
  -6   4  -4   19.23    4.97
  -6   4  -4   22.76    6.79
  -6   4  -4   18.97    5.23
  -6   4  -4   20.38    4.94
  -6   4  -4   18.75    5.12
  -6   4  -4   20.50    5.58
   6  -4   4   20.53    4.54
   6  -4   4   19.43    7.56
   6  -4   4   20.22    6.87
   6  -4   4   17.67    4.29
   6  -4   4   20.03    4.60
   6  -4   4   18.02    4.73
   6  -4   4   17.65    4.41
  -6  -4   4    1.85    4.76
  -6  -4   4    0.21    5.30
   6  -4   4   17.64    3.43
   2  -4  -6   78.42   12.89
  -2   6   4   19.39   13.56
   2  -4  -6   86.63   12.65
   4  -2   6   85.06   12.87
  -2   6   4   20.80   13.32
   2  -4  -6   91.52   13.72
   2  -4  -6   72.95   12.92
   2  -4  -6   87.14   12.81
   4  -2   6   81.31   12.98
  -2   6   4   20.78   12.51
   4  -2   6   75.26   12.81
  -4  -6   2   16.42   13.86
   4  -2   6   73.77   13.61
  -2   6   4   18.81   12.86
   4  -2   6   75.74   13.21
   4  -2   6   75.93   12.85
  -4  -6   2   19.42   15.56
   2  -4  -6   84.31   14.21
  -4  -6   2   18.09   13.72
   4  -2   6   84.10   14.55
   4   6  -2   14.92   18.49
  -2   4   6   84.83   17.56
  -2   4   6   82.10   17.25
  -4   2  -6   89.08   16.84
  -2   4   6   72.26   16.73
  -2   4   6   81.04   17.81
  -4   2  -6   84.08   17.17
  -4   2  -6   87.17   17.74
  -4   2  -6   93.85   16.79
  -4   2  -6   58.51   16.57
  -4   2  -6   91.61   16.41
  -4   2  -6   98.93   17.50
  -2   4   6   83.21   16.85
  -6   1  -4   26.10    6.63
  -6   1  -4   28.47    9.86
  -6   1  -4   24.97    6.69
   6   4  -1   40.72   10.33
  -6   1  -4   24.42    7.87
   6   4  -1   46.21   14.34
  -6   1  -4   27.95    7.00
  -6  -4   1   39.54   12.24
   6  -1   4   21.16    6.80
  -6  -4   1   50.36   10.45
  -6  -4   1   42.95    9.99
   6  -1   4   23.85    8.04
   6  -1   4   21.84    7.00
   6  -1   4   24.11    8.68
   4   1   6   44.16    7.77
   4   1   6   42.65    8.05
   4   1   6   32.72    7.36
  -4  -6  -1   40.92   12.12
  -1  -4  -6   13.38    6.32
  -1  -4  -6   12.93    6.93
   4   1   6   42.05    7.50
  -1  -4  -6   11.89    6.42
  -4  -6  -1   40.86    9.34
   4   1   6   41.74    7.09
  -4  -6  -1   39.30   10.51
  -1  -4  -6   12.32    6.63
  -1  -6  -4    3.95    3.01
  -1  -6  -4    2.99    2.87
  -1  -6  -4    4.02    2.75
   1   4   6   13.20    4.15
   4   6   1   50.51   15.53
   1   4   6   11.16    4.81
  -1  -6  -4    4.64    3.85
   1   4   6   10.29    3.54
   6   4   2   15.54    8.76
  -6  -2  -4   13.45    5.02
  -6  -2  -4   14.32    6.98
   6   4   2   12.88    7.34
  -6  -2  -4   11.48    4.98
  -6  -2  -4   16.76    4.81
   6   2   4   12.13    5.56
   6   2   4    8.56    5.75
   6   2   4   12.62    6.10
  -6  -4  -2   17.67    6.68
   6   2   4   10.35    6.17
  -6  -4  -2   15.30    6.92
   6   2   4   14.07    4.83
  -6  -4  -2   18.42    7.17
  -4  -4  -6   20.17    5.51
   4   4   6   16.44    7.04
  -4  -4  -6   23.92    6.26
   4   4   6   19.24    6.57
   4   6   4    2.75    7.89
  -4  -4  -6   18.77    5.96
   4   4   6   20.94    8.54
  -4  -4  -6   21.64    3.74
  -4  -6  -4    2.12    6.07
   4   4   6   21.17   10.36
  -4  -4  -6   22.01    5.44
  -6   5  -5   36.47    8.00
   6   5  -5    9.97   12.03
  -6   5  -5   35.66    8.56
  -6   5  -5   33.90    8.47
  -6   5  -5   35.02    8.30
  -6   5  -5   37.63   10.63
  -6   5  -5   37.60    9.66
  -6   5  -5   32.73    8.38
   6  -5   5   29.33    9.57
  -6  -5   5   10.98    8.43
   6  -5   5   28.83    9.02
   6  -5   5   31.80    5.86
   6  -5   5   30.34    6.83
   6  -5   5   30.46    5.88
   6  -5   5   33.18    7.07
   6  -5   5   29.52    6.78
  -6  -5   5   10.08    8.38
   4  -5  -6   41.74    7.06
  -4   6   5   75.40   11.70
   5  -4   6   13.43    6.49
  -5  -6   4   14.20   10.18
  -4   6   5   74.66    8.87
   5  -4   6   12.99    6.50
   4  -5  -6   47.76    7.81
   5  -4   6   13.17    6.84
   5  -4   6   15.72    8.54
  -4   6   5   79.91    9.65
   5  -4   6   15.97    9.62
  -5  -6   4   14.11   10.85
   5  -4   6   12.86    6.93
   5  -4   6   13.47    6.90
   4  -5  -6   44.16    7.84
  -4   6   5   77.05   10.27
   4  -5  -6   40.78    9.29
   4  -5  -6   45.26    9.44
   5  -4   6   12.66    6.87
   5  -4   6   13.06    6.73
   4  -5  -6   42.17    7.33
   4  -5  -6   38.02    8.15
  -5   4  -6   13.53   10.36
   4  -6  -5   69.23   10.28
  -4   5   6   49.88   11.66
  -4   5   6   46.38   10.60
   4  -6  -5   73.10   10.92
   5   6  -4   14.17   13.88
  -4   5   6   46.77   10.24
  -4   5   6   47.35   10.05
  -4   5   6   47.93   10.23
  -5   4  -6   12.23    9.42
  -4   5   6   52.84   10.17
  -5   4  -6   12.67    9.39
   4  -6  -5   70.02   10.64
   4  -6  -5   60.29   11.69
   4  -6  -5   78.75   13.40
   4  -6  -5   68.62    9.91
  -5   4  -6   12.90    9.38
  -6   2  -5   76.17   16.56
  -6   2  -5   75.52   15.22
   6   5  -2   36.86   21.16
  -6   2  -5   81.43   16.91
  -6   2  -5   75.09   15.69
  -6   2  -5   69.28   15.39
   6  -2   5   76.85   15.66
   6  -2   5   70.49   14.39
   6  -2   5   72.98   14.79
  -6  -5   2   36.11   15.99
   6  -2   5   76.56   14.47
   6  -2   5   70.84   14.39
  -6  -5   2   39.10   16.39
   6  -2   5   70.77   16.30
  -5  -6   1   80.59   14.79
  -1   6   5   29.90   10.00
  -1   6   5   33.56   11.64
   1  -5  -6   11.10    8.40
   5  -1   6   44.44    8.16
  -5  -6   1   74.99   13.17
   5  -1   6   45.37    9.14
   5  -1   6   46.99    9.65
  -1   6   5   29.53   10.37
  -1   6   5   30.52    9.46
   5  -1   6   45.08    9.32
   5  -1   6   44.69   10.63
   5  -1   6   44.79    9.20
  -5   1  -6   44.97    7.25
   1  -6  -5   32.79    8.53
  -5   1  -6   40.97    7.37
   5   6  -1   78.62   20.07
  -1   5   6   13.78    7.79
  -5   1  -6   46.24    9.66
  -5   1  -6   43.89    7.81
   1  -6  -5   30.76    9.33
  -1   5   6   12.72    7.38
  -1   5   6   14.86    8.42
  -1   5   6   13.52    7.17
  -5   1  -6   45.46    7.51
   1  -6  -5   33.60    7.75
  -5   1  -6   38.87    8.60
  -6  -1  -5    2.70    2.32
  -6  -1  -5    2.49    3.28
  -6  -1  -5    2.90    1.98
   6   5   1   78.66   18.35
   6   1   5    2.53    3.63
  -2  -5  -6   81.47   14.16
   2   6   5   41.93   14.67
  -5  -6  -2   31.58   12.40
  -2  -5  -6   70.77   11.65
  -5  -6  -2   32.74   13.48
   2   6   5   37.44   12.96
   2   6   5   42.69   12.82
  -2  -6  -5   23.36    8.45
   2   5   6   71.46   13.15
  -2  -6  -5   36.70    9.63
  -2  -6  -5   30.56    8.38
  -2  -6  -5   30.20   10.24
   5   6   2   33.20   18.02
   6   5   4   11.78    9.38
  -6  -4  -5    5.19    3.85
  -6  -4  -5    5.12    4.01
  -6  -4  -5    6.63    4.41
  -6  -5  -4   15.71    7.79
   6   4   5    6.38    7.19
   6   4   5    8.07    5.02
  -6  -5  -4   11.68    7.54
  -5  -5  -6   10.40    5.25
   5   5   6   12.43    8.88
  -5  -6  -5   13.35    7.79
  -5  -5  -6   11.16    6.72
  -5  -5  -6   10.80    7.33
   5   5   6   14.99    7.57
   5   6   5    9.37   10.04
   6  -6  -6   40.40   12.12
  -6   6   6   40.68   10.70
   6  -6   6   51.50   10.75
   6  -6  -6   35.95   12.23
  -6   6  -6   52.54   12.20
  -6   6  -6   51.34   11.21
   6  -6   6   51.16   10.61
  -6   6   6   39.79   10.66
  -6   6   6   36.49   10.79
   6  -6   6   55.38   13.66
  -6   6   6   40.45   10.47
  -6   6  -6   55.83   11.24
  -6   6   6   40.01   12.28
   6  -6  -6   38.51   10.41
   6  -6  -6   38.00    9.57
  -6   6  -6   53.83   11.28
   6  -6  -6   39.94   10.31
  -6   6   6   36.90   12.44
   6  -6   6   51.04    9.59
  -6   6  -6   54.16   11.14
   6  -6  -6   34.61    9.87
  -6   6   6   40.45   10.40
  -6   6  -6   52.11   10.22
   6  -6   6   44.87   12.84
   6  -6  -6   37.20   10.23
  -6   6  -6   54.80   13.66
   6  -6   6   48.92    9.37
   6  -6   6   49.17   10.54
   6  -6  -6   37.27    9.12
  -3   6   6   14.17    5.91
  -6   3  -6   10.26    4.80
   6  -3   6   12.94    6.43
   6  -3   6   11.28    3.39
  -6   3  -6   10.33    3.66
   3  -6  -6   11.58    4.68
   3  -6  -6    9.41    3.32
  -3   6   6   13.07    6.30
   3  -6  -6    9.65    2.93
   3  -6  -6    9.85    3.26
   6  -3   6   12.65    5.49
  -6   3  -6    9.71    5.00
   6  -3   6   11.58    3.50
   6  -3   6   12.26    3.55
  -6   3  -6    9.86    3.58
  -6   3  -6   10.08    4.13
  -6   3  -6   11.30    3.57
  -3   6   6   13.28    3.78
   6  -3   6   13.19    3.91
  -6   3  -6   10.45    3.01
   3  -6  -6    8.04    3.38
  -3   6   6   13.83    4.52
   3  -6  -6   11.43    5.68
  -3   6   6   12.27    3.98
  -6   0  -6   38.60    9.39
   0  -6  -6   48.66   11.60
   6   0   6   36.89   11.53
   6   0   6   38.94   10.05
   0   6   6   52.72   11.61
   0   6   6   49.11   12.72
   6   0   6   38.67   10.09
   6   0   6   34.72   10.09
  -6   0  -6   45.23    9.46
  -6   0  -6   43.93    8.85
   6   0   6   35.73   10.31
  -6   0  -6   23.64    9.36
  -6   0  -6   43.49    9.46
   0  -6  -6   50.98   10.97
   0   6   6   46.10   11.27
   0   6   6   51.72   11.00
  -6   0  -6   41.51   11.16
   0  -6  -6   53.70    9.97
   6   0   6   34.80   10.97
  -6  -3  -6   12.41    4.65
  -3  -6  -6   14.52    6.57
  -6  -3  -6   10.23    5.58
   6   3   6   10.98    5.29
   3   6   6   15.81    8.61
  -3  -6  -6   11.82    5.38
  -3  -6  -6   13.70    4.78
   6   3   6   10.97    6.67
  -6  -3  -6    8.37    4.98
  -6  -3  -6   10.21    5.08
   3   6   6   15.56    7.28
  -5  -6   7   27.02    9.89
   7  -5  -6    0.38    5.29
   5  -7   6   64.90   10.25
  -5  -6   7   23.64    9.84
  -7   6   5    0.85    5.11
   5  -7   6   73.62   11.79
   7  -5  -6    1.82    4.72
   5   6  -7   24.10   12.23
  -5   7  -6   84.80   13.12
   7  -6  -5    1.86    5.10
  -7   5   6    1.30    3.89
   7  -6  -5    1.36    4.93
  -6   7  -4    4.47    2.98
  -6   7  -4    4.45    5.46
   6   4  -7   19.95   11.60
  -6   7  -4    3.93    3.47
  -6   7  -4    3.71    2.15
  -6   7  -4    4.55    4.30
  -6   7  -4    4.11    3.34
   6  -7   4    3.84    2.65
   6  -7   4    3.99    2.77
   6  -7   4    4.15    1.92
   6  -7   4    3.04    2.27
  -6  -4   7   21.39    7.69
   6  -7   4    1.91    4.38
   6  -7   4    2.95    4.45
  -6  -4   7   23.90    9.39
  -6  -4   7   23.59    8.23
   6  -7   4    4.26    1.54
   6  -7   4    3.87    2.51
  -4  -5   7   14.72    7.86
  -4  -5   7   16.26    8.12
   4  -7   5   32.82    7.27
   4  -7   5   31.32    7.59
  -4  -5   7   13.66    9.56
   4  -7   5   30.96    9.74
   4  -7   5   32.08    8.91
   4  -7   5   29.77    7.09
   4   5  -7   18.38    9.30
  -4   7  -5   34.31    8.78
  -4   7  -5   31.69   10.26
   4   5  -7   18.12   11.68
  -4   7  -5   38.69   10.47
  -4   7  -5   33.10    8.45
  -4   7  -5   35.67    7.13
  -4   7  -5   32.01    6.13
   4   5  -7   16.27    9.05
   4   5  -7   22.28    9.31
   7  -4  -4   21.90    5.39
   7  -4  -4   20.79    9.26
   7  -4  -4   20.54    6.28
  -7   4   4   24.64    8.47
  -7   4   4   23.94    7.00
  -7   4   4   26.38    6.40
   7  -4  -4   21.31    6.05
   7  -4  -4   23.49    6.56
  -7   4   4   24.33    6.35
  -7   4   4   23.24    6.50
  -7   4   4   24.97    6.50
   7  -4  -4   22.08    8.39
  -7   4   4   23.83    7.81
   7  -4  -4   21.97    6.14
  -7   5   3    6.17    4.38
  -5   7  -3    3.37    5.90
  -7   5   3    6.15    4.45
   7  -3  -5   35.24    6.51
   7  -3  -5   33.60    8.52
   7  -3  -5   33.17    6.09
   5   3  -7   40.30    7.30
   5   3  -7   39.64    7.73
   5   3  -7   43.44    7.89
  -7   5   3    4.93    4.32
  -7   5   3    5.61    4.51
  -5   7  -3    2.63    4.23
  -7   5   3    5.88    5.74
  -7   5   3    5.66    5.18
   5   3  -7   41.68    9.99
  -5   7  -3    4.16    5.21
   5   3  -7   40.40    9.99
   7  -3  -5   30.75    5.66
  -5   7  -3    3.03    4.30
   7  -3  -5   32.82    5.71
   7  -3  -5   33.58    8.26
  -7   3   5   36.64    8.54
  -7   3   5   31.84    8.42
  -7   3   5   35.85    9.12
  -5  -3   7   47.43    9.37
  -7   3   5   31.85    8.09
  -5  -3   7   47.32   10.34
  -7   3   5   34.33   10.25
  -7   3   5   34.08    8.28
  -5  -3   7   42.93    9.55
   5  -7   3    4.04    7.84
   7  -5  -3    6.92    8.76
  -5  -3   7   46.49   10.28
  -7   3   5   33.14    6.99
  -7   3   5   31.60    7.99
  -3  -4   7   18.42    7.39
   3  -7   4   21.05    6.12
   3  -7   4   22.30    6.47
   3  -7   4   21.68    7.15
   3  -7   4   24.31    6.10
  -3  -4   7   19.15    6.41
  -3  -4   7   17.56    6.39
  -3  -4   7   18.45    6.58
   3  -7   4   21.63    8.34
  -3   7  -4   22.76    8.79
  -3   7  -4   22.39    4.49
  -3   7  -4   22.28    5.45
  -3   7  -4   26.48    8.94
   3   4  -7   18.75    8.32
   3   4  -7   19.30    8.05
  -3   7  -4   21.09    6.74
   3   4  -7   16.90    5.96
  -3   7  -4   23.40    7.18
   3   4  -7   18.70    6.52
   3   4  -7   16.46    6.59
  -2  -6   7    9.58    4.04
  -7   6   2   26.32    6.57
  -7   6   2   25.25    6.40
  -2  -6   7    7.10    6.74
   7  -2  -6   80.87   11.82
  -2  -6   7    9.96    6.62
  -7   6   2   26.78    6.01
  -7   6   2   26.87    6.46
  -7   6   2   30.84    9.26
  -2  -6   7    7.33    5.58
  -2  -6   7   11.19    6.93
  -7   6   2   28.07    6.63
  -7   6   2   25.76    8.41
  -2  -6   7   10.40    6.70
   7  -6  -2   20.36    9.32
  -2   7  -6    0.28    5.02
   7  -6  -2   22.08    3.65
   7  -6  -2   15.12    4.82
   2   6  -7   15.90    7.34
   7  -6  -2   20.12    8.85
   2   6  -7   13.95    7.58
   2   6  -7   11.96    7.50
   2   6  -7   16.52    6.09
   7  -6  -2   21.28    4.02
   2   6  -7   11.13    7.32
   7  -6  -2   20.70    5.13
   7  -6  -2   25.02    5.66
   2   6  -7   13.93    7.40
   7  -6  -2   22.23    5.03
  -2   7  -6   -0.04    4.67
   4   2  -7   26.08    7.20
   4   2  -7   26.42    7.14
  -4   7  -2   12.27    4.89
   4   2  -7   24.28    4.22
  -4   7  -2   11.21    6.13
  -4   7  -2    9.88    6.99
   4   2  -7   27.40    5.89
   4   2  -7   25.68    6.17
  -4   7  -2   10.40    5.59
   4   2  -7   19.72    6.92
   4   2  -7   25.21    6.02
  -4   7  -2   14.76    8.03
   4  -7   2   11.90    5.75
  -4  -2   7   31.16    7.22
   4  -7   2   11.90    7.32
  -4  -2   7   30.34    7.25
   4  -7   2   12.98    8.12
   4  -7   2   12.52    5.73
  -4  -2   7   32.50    4.74
  -4  -2   7   30.16    7.31
  -4  -2   7   29.78    6.53
   2  -7   3    6.15    3.98
  -7   3   2   13.46    4.25
   7  -2  -3    2.96    2.82
  -7   3   2   13.58    6.28
   7  -2  -3    2.01    2.61
  -7   3   2   13.27    3.98
  -7   3   2   11.24    3.78
  -2  -3   7   32.23    6.15
   7  -2  -3    2.36    3.82
  -2  -3   7   33.58    5.05
   7  -2  -3    2.71    4.62
   2  -7   3    4.99    4.91
   2  -7   3    7.02    3.53
   7  -2  -3    2.57    2.92
   7  -2  -3    2.57    3.12
  -7   3   2   13.45    3.88
  -7   3   2   13.06    4.78
  -2  -3   7   34.94    5.87
  -7   3   2   12.78    3.80
  -2   7  -3    5.24    3.74
  -2   7  -3    6.31    5.07
  -7   2   3    4.84    4.18
   7  -3  -2   10.60    5.89
   7  -3  -2   12.43    3.57
   7  -3  -2   10.59    3.62
   2   3  -7   34.40    6.26
   2   3  -7   28.36    9.62
  -7   2   3    3.98    1.68
  -7   2   3    3.81    2.75
  -7   2   3    4.15    2.61
  -2   7  -3    4.56    2.77
  -7   2   3    3.73    2.49
  -2   7  -3    4.31    3.58
   7  -3  -2   10.39    3.27
  -7   2   3    3.01    2.61
   7  -3  -2   11.43    6.22
  -7   2   3    3.50    3.11
  -2   7  -3    4.29    1.70
   7  -3  -2   11.81    3.99
  -2   7  -3    5.46    4.61
  -7   2   3    3.96    2.87
   6   1  -7   17.99    8.66
   6   1  -7   21.52    7.20
  -6   7  -1   37.01    8.25
  -6   7  -1   41.39   10.35
  -6   7  -1   33.39   11.04
  -6   7  -1   37.89    8.12
   6   1  -7   18.93    8.35
   6   1  -7   15.24    8.25
  -6   7  -1   37.37    7.22
   6   1  -7   19.26    7.21
  -6   7  -1   38.49    8.58
   6   1  -7   20.11    5.63
  -6  -1   7   20.35    7.85
   6  -7   1   36.30   10.43
   6  -7   1   32.98   10.53
   6  -7   1   31.71    7.55
   6  -7   1   31.72    7.36
  -6  -1   7   22.04    8.28
  -6  -1   7   22.80    7.82
   6  -7   1   30.67    7.26
   6  -7   1   30.52    6.03
  -6  -1   7   22.57    7.33
   6  -7   1   30.46    6.54
   6  -7   1   33.06    7.79
  -1  -5   7   28.35    5.88
  -1  -5   7   31.09    7.69
  -1  -5   7   28.87    7.99
  -1  -5   7   27.77    8.58
  -1  -5   7   20.68    8.60
   1   5  -7   34.73    6.60
  -1   7  -5    3.44    4.04
   1   5  -7   28.83    6.48
  -1   7  -5    2.41    4.14
  -1   7  -5    1.25    4.69
   1   5  -7   34.82    8.27
  -1   7  -5    3.15    4.96
   1   5  -7   32.93    6.84
  -7   4   1   54.70   11.38
  -7   4   1   56.76   13.36
  -7   4   1   58.47   12.33
  -7   4   1   56.64   11.49
  -7   4   1   55.98   11.57
  -7   4   1   61.77   11.61
  -7   4   1   60.54   13.28
   7  -1  -4    2.40   10.57
   7  -4  -1   58.68   11.49
   7  -4  -1   56.94   11.22
   7  -4  -1   46.71   13.83
   7  -4  -1   54.05   11.50
   7  -4  -1   59.43   11.22
   7  -4  -1   51.17   10.22
   7  -4  -1   55.92   13.45
  -7   1   4    6.51   10.94
   3   1  -7   53.43   12.60
  -3   7  -1   59.56   13.46
   3   1  -7   52.58   12.62
  -3   7  -1   58.67   12.43
   3   1  -7   54.66   12.33
   3   1  -7   52.09   12.13
   3   1  -7   62.75   12.16
  -3   7  -1   54.10   14.74
   3   1  -7   56.34   11.31
  -3   7  -1   53.34   14.88
  -3   7  -1   56.26   13.82
   3   1  -7   47.44   12.80
  -3   7  -1   54.64   11.36
  -3  -1   7   56.87   13.03
  -3  -1   7   55.00   12.78
   3  -7   1   57.45   15.07
  -3  -1   7   61.90   11.64
  -3  -1   7   62.51   13.12
   3  -7   1   54.74   13.08
  -3  -1   7   55.52   13.51
   3  -7   1   51.24   13.76
   3  -7   1   56.77   13.73
   3  -7   1   59.66   13.18
  -3  -1   7   56.51   12.57
  -1  -2   7  164.32   31.15
  -1  -2   7  124.36   32.24
  -1  -2   7  150.54   32.16
  -1  -2   7  167.20   32.30
  -1  -2   7  161.15   31.97
   1   2  -7  166.44   25.48
  -1   7  -2   25.64   25.46
   1   2  -7  168.58   25.19
  -1   7  -2   25.36   24.99
   1   2  -7  176.86   24.95
   1   2  -7  186.82   26.03
   1   2  -7  183.81   25.87
  -1   7  -2   24.59   25.07
   7  -1  -1   34.91    9.20
   7  -1  -1   31.04   10.21
  -7   1   1   33.81    8.74
  -7   1   1   34.19    8.96
   7  -1  -1   45.99    9.52
   7  -1  -1   31.71    9.54
  -7   1   1   34.03    9.97
  -7   1   1   36.25    7.54
   7  -1  -1   29.95   10.48
  -7   1   1   33.27    8.48
  -7   1   1   37.89   12.31
  -7   1   1   40.20    8.84
   7  -1  -1   34.83    8.87
   0  -7   7   59.22   14.56
   0  -7   7   58.61   13.74
   0  -7   7   54.50   11.89
   0  -7   7   55.38   15.67
   0   7  -7   51.77   16.79
   0   7  -7   54.94   14.62
  -7   5   0  127.61   26.33
   5   0  -7   99.57   25.77
  -5   7   0  149.82   28.43
  -7   5   0  148.49   27.95
  -5   7   0  142.57   26.05
  -5   7   0  126.38   26.76
   5   0  -7  105.64   24.83
  -5   7   0  115.48   28.39
  -7   5   0  131.09   28.15
   5   0  -7  108.01   26.49
   5   0  -7  100.36   25.97
  -5   7   0  127.62   26.47
  -5   7   0  112.21   26.84
  -7   5   0  129.73   26.81
  -7   5   0  137.30   26.36
  -7   5   0  132.23   26.23
   5   0  -7  109.17   25.79
  -7   5   0  130.03   26.41
   5   0  -7   96.90   26.41
   7  -5   0  125.43   26.06
   5  -7   0  136.87   27.39
   7  -5   0  120.10   27.93
   5  -7   0  116.14   25.90
   7  -5   0  125.29   25.71
  -5   0   7  127.55   25.81
  -5   0   7  111.93   26.63
   5  -7   0  129.39   28.08
   5  -7   0  122.66   25.63
   7  -5   0  120.43   25.63
   7  -5   0  131.65   25.98
   5  -7   0  122.24   25.10
  -5   0   7  111.27   25.82
  -5   0   7  111.49   26.02
   5  -7   0  121.58   25.83
  -5   0   7  105.49   26.04
  -5   0   7  116.96   25.51
   7  -5   0  128.03   27.73
  -5   0   7  118.68   25.16
   7  -5   0  116.13   24.81
   0  -7   4    0.51    2.77
   0  -4   7   13.98    3.61
   0  -4   7   13.94    3.81
   0  -7   4    1.86    4.23
   0  -4   7   14.62    4.56
   0   4  -7   14.65    4.76
   0   7  -4    0.18    4.88
   0   4  -7   14.79    3.65
   0   7  -4    0.52    3.60
   0   4  -7   13.52    3.89
  -2   7   0  134.36   28.79
  -7   2   0  120.83   26.93
  -2   7   0  126.06   27.69
  -7   2   0  130.00   28.05
  -7   2   0  128.28   27.46
  -7   2   0  133.45   28.59
  -2   7   0  122.98   26.89
  -2   7   0  133.39   28.39
  -2   7   0  126.72   29.09
  -2   7   0  120.36   25.81
  -7   2   0  124.47   26.74
  -7   2   0  130.99   26.89
  -7   2   0  121.28   26.91
   0  -1   7  105.68   27.55
   0  -1   7  135.48   26.91
   0  -1   7  148.02   27.30
   0  -1   7  142.34   27.10
   0  -1   7  130.54   26.86
   0   1  -7  147.61   27.91
   0   1  -7  166.34   28.28
   0   1  -7  137.27   27.92
   0   1  -7  135.52   28.05
   0   1  -7  114.02   28.10
   0   1  -7  125.18   28.32
  -7   7   1   19.84    9.78
  -7   7   1   19.62    6.52
  -7   7   1   22.55    6.85
   7  -1  -7   20.26    6.10
  -7   7   1   20.32    5.91
   7  -1  -7   18.85    5.94
   7  -1  -7   19.67    6.47
   7  -1  -7   20.02    7.89
   7  -1  -7   17.97    8.43
   7  -1  -7   18.40    7.28
  -7   7   1   22.10    6.98
  -7   1   7   22.13    5.98
  -7   1   7   22.54    6.82
  -7   1   7   19.22    7.14
  -7   1   7   23.13    6.28
  -7   1   7   23.92    6.44
   7  -7  -1   19.26    5.78
   7  -7  -1   19.12    9.71
   7  -7  -1   18.48    8.94
   7  -7  -1   18.55    5.85
   7  -7  -1   19.25    4.97
   7  -7  -1   18.39    4.52
  -7   1   7   21.26    6.69
  -7   1   7   24.03    5.11
  -7   1   7   21.27    8.93
  -1  -7   6   38.49    9.33
  -1  -7   6   39.39   12.41
  -7   6  -1   33.76    7.75
   7   1  -6    5.59    7.30
   7   1  -6    6.87    7.02
  -7   6  -1   34.04    7.04
   7   1  -6    8.24    5.22
  -7   6  -1   31.97    7.61
   7   1  -6    6.11    6.23
   1  -6   7   29.07    7.55
  -1  -7   6   43.38    8.57
   7   1  -6    6.51    6.96
  -7   6  -1   36.15    7.89
   1  -6   7   32.98    7.33
  -1  -7   6   38.45    5.59
  -7   6  -1   35.87    7.70
  -7   6  -1   34.96   10.44
   7   1  -6    6.87    7.89
   1  -6   7   31.06    8.82
  -7   6  -1   35.38    9.41
  -1  -7   6   30.60   11.40
   1   7  -6   51.86   13.24
   7  -6   1   35.86    7.40
  -1   6  -7   35.90    9.71
  -1   6  -7   33.97    8.72
   7  -6   1   33.85   10.54
  -1   6  -7   29.10    8.74
  -7  -1   6    5.87    6.36
   7  -6   1   36.61    7.83
  -7  -1   6    6.86    7.51
   7  -6   1   28.30   10.71
   1   7  -6   45.62   11.04
  -1   6  -7   30.43    6.14
   7  -6   1   33.01    6.34
   7  -6   1   39.86    7.58
  -1   6  -7   32.43    8.21
  -7  -1   6    6.24    6.65
   7  -6   1   34.36    7.48
  -7  -1   6    5.42    6.92
   1   7  -6   52.72   13.43
   1   7  -6   48.27   11.66
   7  -6   1   35.45    6.13
   4  -1  -7   54.68   11.26
  -4   7   1   57.48   15.22
  -4   7   1   56.02   13.32
  -4   7   1   58.52   13.77
   4  -1  -7   56.70   12.11
  -4   7   1   53.68   12.48
   4  -1  -7   57.28   12.68
   4  -1  -7   48.42   12.02
  -4   7   1   63.39   15.27
   4  -1  -7   56.55   12.66
   4  -1  -7   52.38   12.02
   4  -1  -7   55.35   12.48
   4  -7  -1   48.33   14.58
   4  -7  -1   55.03   13.96
  -4   1   7   58.88   12.57
   4  -7  -1   53.71   12.78
   4  -7  -1   54.54   12.76
  -4   1   7   56.45   12.08
  -4   1   7   62.49   12.36
  -4   1   7   54.19   12.49
  -4   1   7   56.00   12.97
   4  -7  -1   55.77   12.66
  -4   1   7   54.31   12.29
  -4   1   7   58.25   11.78
  -7   3  -1   56.44   14.34
  -7   3  -1   60.21   13.47
  -7   3  -1   59.57   13.38
  -7   3  -1   65.16   15.24
  -7   3  -1   57.87   13.57
  -7   3  -1   60.65   13.51
  -7   3  -1   60.48   13.84
   7  -3   1   55.16   12.56
   7  -3   1   55.13   12.49
   7  -3   1   55.52   12.27
   7  -3   1   52.01   14.61
   7  -3   1   50.18   12.09
   7  -3   1   52.75   13.87
  -1   7   1   43.67   23.65
   1  -1  -7  130.05   21.84
  -1   7   1   38.08   22.60
   1  -1  -7  166.89   21.72
   1  -1  -7  140.84   21.72
   1  -1  -7  104.50   21.52
   1  -1  -7  129.59   21.42
  -1   7   1   43.85   22.89
   1  -1  -7  139.01   21.83
  -1   1   7  149.01   24.35
  -1   1   7  144.15   24.10
   1  -7  -1   33.58   24.43
  -1   1   7  127.30   24.15
  -1   1   7  133.67   24.30
  -1   1   7  122.71   24.35
  -7   0  -1   16.25   10.23
   7   1   0   56.14   12.16
   7   1   0   46.73   11.06
  -1  -7   0   45.40    7.67
   7   1   0   40.60   11.34
  -7   0  -1   21.53    8.49
  -7   0  -1   27.18    8.87
  -1  -7   0   33.98   11.98
  -1  -7   0   54.87   10.17
  -1  -7   0   46.21   12.40
  -7   0  -1   20.65    8.68
  -1  -7   0   49.80   11.12
  -1  -7   0   49.53   10.72
   7   1   0   52.04    7.65
  -7   0  -1   24.04    8.41
  -7   0  -1   20.23    7.82
   7   1   0   43.64   12.74
   1   7   0   55.75   13.00
   7   0   1   18.32    9.54
   7   0   1   24.08   11.59
   7   0   1   19.95   10.79
  -7  -1   0   51.26   12.51
   7   0   1   17.84    9.80
   1   7   0   52.88   13.07
   1   7   0   62.60   13.42
  -7  -1   0   53.09   11.22
  -7  -1   0   51.89    9.54
  -7  -1   0   53.82   10.80
  -7  -1   0   52.43   10.12
   7   0   1   14.10    9.73
   1   7   0   64.69   15.59
  -7   7  -2    8.61    4.70
  -7   7  -2    7.05    3.45
   7   2  -7   17.90    9.21
  -7   7  -2    6.37    3.90
  -7   7  -2    5.79    3.93
  -7   7  -2    6.64    9.91
  -7   7  -2    5.45    4.75
   7  -7   2    8.36    5.85
  -7  -2   7   16.03    6.69
   7  -7   2    5.17    3.15
   7  -7   2    5.29    1.91
   7  -7   2    5.58    2.24
  -7  -2   7   17.96    6.60
   7  -7   2    4.26    2.74
  -7  -2   7   21.01    8.34
   7  -7   2    5.70    6.03
   7  -7   2    7.57    5.18
   6  -2  -7   31.02    8.36
  -6   7   2   23.88    9.37
  -6   7   2   21.70    7.69
   6  -2  -7   25.81    8.09
   6  -2  -7   29.79    6.94
   6  -2  -7   29.38    6.95
   6  -2  -7   29.07    5.49
  -6   7   2   24.64    6.89
  -6   7   2   20.86    7.27
  -6   7   2   24.59    7.76
   6  -2  -7   28.53    7.41
  -6   7   2   21.36   10.24
   6  -2  -7   30.24    6.85
   6  -7  -2   27.40    9.61
  -6   2   7   28.80    6.77
  -6   2   7   25.25    6.67
   6  -7  -2   26.36    7.09
   6  -7  -2   28.50    6.34
  -6   2   7   26.62    7.09
  -6   2   7   28.81    6.02
   6  -7  -2   27.01    7.05
  -6   2   7   27.30    8.56
   6  -7  -2   27.65    6.89
  -6   2   7   25.65    6.90
   6  -7  -2   26.99    5.69
  -6   2   7   28.12    7.29
  -6   2   7   27.61    7.54
   6  -7  -2   25.16    9.94
   6  -7  -2   26.40    7.31
   2  -5   7   34.12    6.53
  -2  -7   5    1.06    6.54
  -2  -7   5    0.67    5.07
   2  -5   7   35.28    6.30
   2  -5   7   35.44    5.97
   2   7  -5    1.32    7.80
   2   7  -5    1.70    7.26
  -2   5  -7   35.92    8.22
  -2   5  -7   33.73    7.21
   2   7  -5    3.11    7.18
  -2   5  -7   38.17    5.53
  -2   5  -7   37.80    7.61
  -2   5  -7   33.33    5.99
  -2   5  -7   38.56    8.26
  -7   4  -2   14.28    6.32
  -7   4  -2   12.99    4.35
  -7   4  -2   10.95    5.92
  -7   4  -2   14.18    4.39
   7   2  -4    6.49    5.97
  -7   4  -2   13.77    4.32
  -7   4  -2   12.86    5.03
  -7  -2   4    7.14    5.68
   7  -4   2   12.03    3.98
   7  -4   2   13.21    6.33
   7  -4   2   11.88    3.75
   7  -4   2   11.25    3.56
  -7  -2   4    8.17    5.12
   7  -4   2   11.49    4.05
   7  -4   2   11.38    6.68
  -7  -2   4    4.59    4.22
   7  -4   2    9.54    2.58
   3  -2  -7  168.70   33.68
   3  -2  -7  165.69   32.98
   3  -2  -7  150.54   32.82
   3  -2  -7  166.30   33.61
   3  -2  -7  159.27   33.13
   3  -2  -7  157.44   33.10
  -3   2   7  160.82   35.11
  -3   2   7  180.16   35.17
  -3   2   7  165.39   34.91
  -3   2   7  170.95   34.76
  -3   2   7  177.45   35.66
  -3   2   7  163.11   35.06
  -3   2   7  170.57   35.18
  -3   2   7  178.93   35.58
   2  -2   7    3.18    1.97
   2  -2   7    5.06    2.12
   2  -2   7    3.25    1.22
  -2  -7   2   11.39    7.09
   2  -2   7    3.41    0.96
   2  -2   7    2.94    1.35
  -2  -7   2   10.66    5.36
   2  -2   7    4.23    0.97
   2  -2   7    3.48    1.36
  -2  -7   2   13.14    5.30
  -2  -7   2   13.44    6.11
  -2   2  -7    3.55    1.52
  -2   2  -7    3.43    2.04
  -2   2  -7    3.68    1.47
  -2   2  -7    3.93    1.42
  -2   2  -7    3.14    0.93
  -2   2  -7    3.63    1.73
   2   7  -2   12.06    7.89
   2   7  -2   10.08    6.39
  -2   2  -7    4.10    1.04
  -2   2  -7    3.69    1.29
  -7   1  -2   30.06    8.86
  -7   1  -2   24.04   12.07
  -7   1  -2   26.92    5.89
   7   2  -1   31.86   11.03
  -7   1  -2   29.23    7.05
  -7   1  -2   29.17    7.15
  -7   1  -2   28.74    7.41
  -7   1  -2   26.49    7.11
   7  -1   2   17.79    7.85
  -7  -2   1   35.42    7.99
  -7  -2   1   35.32    8.70
  -7  -2   1   38.09   10.75
   7  -1   2   19.46    6.57
   7  -1   2   20.66    7.12
   7  -1   2   23.53    6.81
   7  -1   2   24.17    9.20
   7  -1   2   18.49    6.74
   0  -2  -7    3.55    1.04
   0   7   2    7.09    3.88
   0  -2  -7    3.18    1.53
   0  -2  -7    3.49    1.03
   0  -2  -7    3.50    1.01
   0   7   2    6.86    5.99
   0   7   2    6.04    4.27
   0  -7  -2    5.42    3.59
   0  -7  -2    6.22    4.84
   0   2   7    3.13    1.75
   0  -7  -2    6.69    3.38
   0   2   7    3.42    1.39
   0   2   7    3.34    1.09
   2   1   7  169.71   34.84
   2   1   7  160.35   34.34
   2   1   7  150.00   35.19
   2   1   7  199.77   34.92
  -2  -1  -7  159.71   29.23
  -2  -1  -7  181.34   28.28
   2   7   1   32.77   30.61
  -2  -1  -7  141.99   28.42
  -2  -1  -7  165.39   28.05
  -7  -2  -2   15.34    8.20
  -7  -2  -2   11.45    5.62
   7   2   2   13.46    7.38
  -7  -2  -2   15.51    5.43
   3  -7   7   17.32    6.16
  -3  -7   7    7.41    6.01
   3  -7   7   16.48    5.51
   3  -7   7   18.43    7.64
   3  -7   7   18.05    5.32
  -3  -7   7    8.71    6.54
   3  -7   7   18.03    5.18
   3   7  -7   13.95    8.77
   3   7  -7    6.96    9.15
  -3   7  -7   19.05    8.53
  -3   7  -7   17.16    4.62
  -3   7  -7   19.19    3.85
  -3   7  -7   17.07    8.28
  -3   7  -7   16.19    6.06
  -3   7  -7   17.52    6.50
  -7   5  -3    3.77    3.55
   7   3  -5   18.08    7.53
   7   3  -5   18.81    9.65
  -5   7   3    4.27    4.96
  -7   5  -3    3.68    4.57
   5  -3  -7   32.70    3.73
  -5   7   3    4.33    3.82
  -5   7   3    5.57    4.33
  -7   5  -3    3.08    3.50
   5  -3  -7   35.55    6.80
  -7   5  -3    4.15    3.43
  -7   5  -3    4.38    3.44
   5  -3  -7   34.75    4.99
   5  -3  -7   33.08    4.33
  -7   5  -3    3.92    4.79
  -5   7   3    5.59    5.89
   5  -3  -7   34.51    4.65
  -5   7   3    4.39    3.51
   5  -3  -7   35.18    4.84
  -7   5  -3    4.36    3.69
   5  -3  -7   28.76    8.76
  -5   7   3    5.04    3.85
  -7  -3   5   15.94    7.71
  -7  -3   5   17.51    7.74
   7  -5   3    2.86    2.88
  -5   3   7   38.02    5.07
   5  -7  -3    5.63    3.16
   5  -7  -3    5.56    3.16
  -7  -3   5   16.69    7.95
  -5   3   7   36.56    6.08
   7  -5   3    2.44    2.77
   5  -7  -3    5.66    4.66
   5  -7  -3    5.15    3.14
   7  -5   3    2.53    2.62
   7  -5   3    2.13    4.16
   7  -5   3    3.17    5.29
   7  -5   3    2.88    2.80
   5  -7  -3    5.12    2.62
  -5   3   7   37.86    6.45
  -5   3   7   36.28    4.65
   5  -7  -3    7.46    5.53
   3  -4   7   60.52   13.27
   3  -4   7   54.59   12.36
   3  -4   7   56.45   12.45
   3  -4   7   56.88   13.07
   3  -4   7   54.38   11.80
   3  -4   7   56.13   11.59
  -3   4  -7   59.41   13.55
  -3   4  -7   63.51   14.30
  -3   4  -7   60.62   12.46
  -3   4  -7   60.82   13.27
  -3   4  -7   56.18   12.86
  -3   4  -7   62.88   13.31
  -3   4  -7   55.38   12.23
   7   3  -2   14.72    7.26
   7   3  -2   19.06   11.27
  -7  -3   2   18.80    8.41
  -7  -3   2   17.31    7.79
  -7  -3   2   18.45    8.01
  -3  -7   1   46.84   26.87
  -3  -7   1   44.83   26.98
   3  -1   7  153.87   26.00
   3  -1   7  164.07   27.03
   3  -1   7  168.79   26.55
   3  -1   7  172.08   25.88
   3  -1   7  153.48   26.31
   3  -1   7  149.34   25.80
  -3  -7   1   33.31   27.96
   3  -1   7  156.64   26.07
   3   7  -1   40.89   30.05
   3   7  -1   44.65   31.22
  -3   1  -7  181.17   28.72
  -3   1  -7  177.28   28.23
  -3   1  -7  180.25   28.45
  -3   1  -7  176.47   28.87
   1   7   3    6.28    5.38
   7   3   1   38.90   12.68
   1   7   3    4.79    5.20
  -7  -1  -3    4.20    3.60
   7   3   1   38.33    7.97
  -7  -1  -3    5.60    3.78
  -7  -1  -3    5.73    4.22
   1   7   3    4.80    6.32
  -7  -1  -3    4.72    3.40
   1   7   3    4.31    6.53
  -7  -1  -3    4.19    4.43
  -1  -3  -7   50.34    5.46
  -7  -3  -1   40.19    7.44
   7   1   3    3.87    3.84
   7   1   3    2.11    3.80
  -7  -3  -1   43.03    8.48
  -7  -3  -1   38.90    8.56
   7   1   3    3.09    4.93
  -1  -7  -3    4.78    3.97
  -1  -7  -3    4.82    4.68
   7   1   3    3.49    4.47
  -1  -7  -3    4.40    3.46
  -1  -7  -3    3.92    3.75
  -3  -7  -2   19.07    9.21
  -3  -7  -2   14.29    9.77
   3   2   7   33.28    7.29
   3   2   7   36.71    8.10
  -3  -7  -2   18.03    8.34
   3   2   7   37.01    7.31
   3   2   7   36.59    7.92
   3   7   2   21.18   12.55
  -3  -2  -7   34.22    7.46
  -3  -2  -7   35.24    7.62
  -3  -2  -7   39.27    8.90
  -3  -2  -7   28.56    6.84
  -3  -2  -7   37.22    7.85
   3   7   2   17.71   11.98
  -3  -2  -7   39.02    7.64
  -7   7   4    0.30    2.80
   7  -4  -7   18.88    4.74
   7  -4  -7   17.14    3.03
  -7   7   4    1.50    4.28
  -7   7   4    1.52    3.00
  -7   7   4    1.93    2.45
   7  -4  -7   17.08    3.82
   7  -4  -7   17.34    4.00
  -7   7   4    1.01    4.63
   7  -4  -7   18.99    7.67
   7  -4  -7   18.43    4.22
  -7   7   4    0.72    2.86
   7  -4  -7   16.14    6.74
  -7   7   4    0.42    2.60
   7  -7  -4    2.13    5.22
  -7   4   7   17.83    4.19
   7  -7  -4    0.86    2.66
  -7   4   7   19.48    2.86
  -7   4   7   16.89    6.83
  -7   4   7   18.64    4.47
  -7   4   7   17.56    4.57
   7  -7  -4    0.93    3.30
   7  -7  -4    1.45    4.98
   7  -7  -4    0.83    2.33
  -7   4   7   18.60    4.26
  -7   4   7   19.86    5.16
  -7   4   7   18.07    6.40
   4  -6   7   25.23    4.61
   4  -6   7   26.43    7.20
  -4  -7   6    0.86    5.28
  -7   6  -4    4.19    3.35
  -7   6  -4    4.90    4.44
   4  -6   7   25.31    4.89
  -7   6  -4    4.08    3.24
  -7   6  -4    3.39    3.19
  -7   6  -4    3.74    2.88
   4  -6   7   26.05    4.70
  -7   6  -4    2.98    4.97
   7   4  -6   13.10   10.13
   4  -6   7   25.97    6.24
  -7   6  -4    2.93    3.44
  -4   6  -7   32.75    5.71
  -4   6  -7   28.76    6.95
  -4   6  -7   33.56    7.33
   4   7  -6    2.28   10.05
   4   7  -6    3.53    8.69
   7  -6   4    4.49    6.84
  -4   6  -7   28.91    5.01
  -4   6  -7   30.85    9.14
  -7  -4   6   21.06   10.34
  -4   6  -7   33.40    8.33
  -4   6  -7   31.15    6.46
   7  -6   4    3.66    7.07
   4  -4  -7   12.24    3.56
  -4   7   4   25.10    8.58
  -4   7   4   23.92    5.20
  -4   7   4   22.73    8.39
   4  -4  -7   13.70    3.75
   4  -4  -7   15.53    5.18
  -4   7   4   26.13    6.69
   4  -4  -7   14.61    5.51
   4  -4  -7   12.13    3.90
  -4   7   4   24.93    6.12
   4  -4  -7   13.36    4.05
   4  -4  -7   13.88    4.14
  -4   4   7   13.77    4.23
  -4   4   7   13.75    5.49
   4  -7  -4   20.98    4.43
  -4   4   7   14.63    5.45
   4  -7  -4   21.02    8.06
  -4   4   7   12.74    4.47
   4  -7  -4   23.85    5.07
  -4   4   7   13.06    4.09
  -4   4   7   11.82    4.25
   4  -7  -4   24.79    5.39
   4  -7  -4   24.59    5.53
   4  -7  -4   23.64    7.12
  -4  -7   3   15.61    9.60
  -7   3  -4   25.15    8.24
   7   4  -3    9.76   10.21
  -7   3  -4   21.33    6.56
  -7   3  -4   27.55    6.29
  -7   3  -4   23.34    6.40
  -7   3  -4   23.63    6.80
   4  -3   7   43.83    6.55
  -7   3  -4   25.64    7.57
  -7   3  -4   22.77    6.34
  -4  -7   3   12.97    9.73
  -7  -4   3    4.18    6.99
   7  -3   4   22.91    7.82
   7  -3   4   21.90    6.09
   7  -3   4   25.10    5.88
   7  -3   4   25.22    5.98
   4   7  -3   13.20   10.12
  -7  -4   3    6.51    7.21
   7  -3   4   23.54    8.70
   7  -3   4   21.68    5.63
  -4   3  -7   47.92    7.83
   4   7  -3   11.76   11.15
  -1   7   4    4.51    4.59
  -1   7   4    3.20    3.55
  -1   7   4    4.90    5.32
  -1   7   4    4.54    3.20
  -1   4   7   60.12   12.90
  -1   4   7   58.03   13.99
  -1   4   7   61.57   13.39
  -1   4   7   58.00   13.40
  -7   0  -4    1.19    3.36
  -4  -7   0   43.35    9.16
   4   0   7   11.41    3.44
   4   0   7   14.92    4.60
   4   0   7   14.59    3.83
   7   4   0   44.64   16.05
   4   0   7   13.77    3.55
  -4  -7   0   44.11   10.88
   4   7   0   47.12   17.53
  -4   0  -7   14.52    2.68
   7   0   4    0.05    4.80
  -4   0  -7   15.08    2.18
  -4   0  -7   13.19    3.93
   7   0   4    1.19    4.30
  -4   0  -7   16.20    3.18
  -7  -4   0   47.35   10.22
   4   7   0   52.37   14.11
   7   0   4    0.75    3.12
   7   0   4    1.17    3.02
   7   0   4    0.62    3.19
  -4   0  -7   14.35    2.69
  -2  -4  -7   29.68    5.98
  -2  -4  -7   24.96    6.85
  -2  -4  -7   29.48    6.20
   2   7   4    5.52    8.51
  -2  -4  -7   32.61    6.88
   2   7   4    7.19    8.11
  -2  -7  -4    6.01    4.76
  -2  -7  -4    6.27    4.44
   2   4   7   24.93    6.09
  -2  -7  -4    6.26    4.73
  -2  -7  -4    3.94    6.10
   2   4   7   28.72    5.83
   2   4   7   25.51    6.86
  -4  -7  -3    3.11    5.05
  -7  -3  -4    3.23    3.89
   4   3   7   13.90    8.05
   7   4   3   12.93    9.56
  -7  -3  -4    1.39    3.24
  -7  -3  -4    2.28    4.03
   4   3   7   15.81    6.03
  -4  -7  -3    4.71    4.48
   4   3   7   19.51    5.54
  -4  -3  -7   17.76    4.53
  -7  -4  -3   13.68    8.02
  -4  -3  -7   18.81    3.08
   7   3   4    3.39    6.64
   4   7   3    5.56    7.89
  -7  -4  -3   21.48    9.08
  -4  -3  -7   18.94    4.68
   7   3   4    2.49    4.45
   4   7   3   10.12   10.55
  -4  -3  -7   17.68    4.38
  -4  -3  -7   19.84    4.98
  -7   7  -5    0.09    2.67
  -7   7  -5    1.76    2.62
  -7   7  -5    0.98    1.73
  -7   7  -5    0.73    3.36
   7  -7   5    0.88    1.66
   7  -7   5    1.24    0.94
   7  -7   5    1.87    1.20
   7  -7   5    0.60    2.44
   7  -7   5    1.22    1.83
   7  -7   5    0.72    5.39
   7  -7   5    3.17    5.05
  -6   7   5    1.62    5.63
  -6   7   5    2.29    4.83
  -6   7   5    2.36    3.30
  -6   7   5    3.80    3.82
  -6   7   5    3.35    3.72
   6  -5  -7   31.27    5.08
  -6   7   5    2.63    3.21
   6  -5  -7   30.46    8.03
   6  -5  -7   28.54    7.67
   6  -5  -7   28.73    4.45
   6  -5  -7   28.54    5.15
   6  -5  -7   30.05    3.81
  -6   5   7   34.05    8.24
   6  -7  -5    1.73    5.34
  -6   5   7   32.54    5.88
   6  -7  -5    0.64    5.16
  -6   5   7   33.89    5.73
  -6   5   7   29.91    8.05
   6  -7  -5    2.15    4.11
  -6   5   7   34.08    6.26
  -6   5   7   30.49    5.75
   5  -5   7  108.66   25.07
   5  -5   7  108.91   23.53
   5  -5   7  108.59   24.97
   5  -5   7  104.10   23.48
   5  -5   7  127.87   23.27
   5  -5   7  114.70   22.68
   5  -5   7  102.25   23.51
  -5   5  -7  114.74   24.42
  -5   5  -7  116.79   25.38
  -5   5  -7  115.15   23.99
  -5   5  -7  111.16   23.82
  -5   5  -7  104.95   23.74
  -5   5  -7  104.37   23.13
  -5   5  -7  112.51   23.95
  -7   4  -5   33.38    8.89
  -7   4  -5   31.61    7.70
  -7   4  -5   31.24    8.14
  -7   4  -5   37.67    9.97
  -7   4  -5   30.42    8.08
  -7   4  -5   34.28   10.25
   7  -4   5   33.60    8.33
   7  -4   5   32.88   10.73
   7  -4   5   30.61    9.85
   7  -4   5   33.74    7.97
   7  -4   5   29.22    6.82
   7  -4   5   30.04    7.80
   7  -4   5   33.95    7.83
   3  -5  -7   34.01    8.96
  -3   7   5   36.44   10.87
   3  -5  -7   35.96    9.45
   3  -5  -7   34.22    8.03
  -3   7   5   34.50    9.10
   3  -5  -7   34.82    7.61
  -3   7   5   32.54    9.53
   3  -5  -7   35.27    7.72
   3  -5  -7   36.72    8.00
  -3   7   5   34.49   11.06
  -3   7   5   35.08    8.54
  -3   5   7   34.91    8.19
   3  -7  -5   29.61   10.10
  -3   5   7   33.68    7.58
   3  -7  -5   27.00    7.81
   3  -7  -5   30.50    7.73
  -3   5   7   35.78    9.37
  -3   5   7   33.95    8.85
   3  -7  -5   32.31    7.86
  -3   5   7   31.48    7.92
   5  -2   7   33.32    8.17
   5  -2   7   35.98    7.80
   5  -2   7   34.87    9.43
   5  -2   7   35.68    7.93
   5  -2   7   31.53    8.77
   5  -2   7   35.12    7.93
  -5   2  -7   37.06    7.78
  -5   2  -7   32.42    8.36
  -5   2  -7   36.23    9.07
  -5   2  -7   41.16    8.34
  -5   2  -7   36.34    7.85
  -7   1  -5    2.20    1.87
  -7   1  -5    1.93    1.69
  -7   1  -5    1.73    2.01
  -7   1  -5    2.18    1.87
  -7   1  -5    1.56    2.67
   7  -1   5    2.43    4.69
   7  -1   5    2.78    2.42
   7  -1   5    1.87    2.20
   7  -1   5    2.01    2.10
   7  -1   5    3.66    3.67
   7  -1   5    2.03    2.08
   0  -5  -7   90.76   19.98
   0   5   7  108.91   23.04
   0   5   7  108.85   23.72
   0   5   7  115.67   24.76
   0   5   7  101.24   23.74
   5   1   7   27.56    7.71
   5   1   7   28.00    6.64
   5   1   7   32.02    8.62
   5   1   7   31.78    7.55
   5   1   7   21.59    7.12
   5   1   7   28.34    7.29
  -5  -1  -7   34.54    9.30
  -5  -1  -7   30.63    7.65
  -5  -1  -7   32.24    7.34
  -5  -1  -7   39.50    8.04
  -5  -1  -7   29.99    7.37
  -7  -2  -5    1.14    3.86
  -7  -2  -5    1.94    2.37
  -7  -2  -5    1.57    2.48
  -7  -2  -5    1.65    2.30
   7   2   5    2.08    4.74
   3   7   5   19.08   11.70
   3   7   5   16.02   12.28
  -3  -5  -7   47.68    9.34
  -3  -5  -7   49.20    9.65
  -3  -5  -7   38.27   10.80
  -3  -5  -7   44.16   10.25
  -3  -7  -5   18.82    9.09
   3   5   7   44.80    9.62
   3   5   7   50.93   12.40
  -3  -7  -5   15.79    7.85
   3   5   7   35.53    9.71
  -3  -7  -5   15.03    9.28
   5   4   7   18.85    9.61
   5   4   7   17.96    6.89
  -5  -4  -7   16.24    6.08
  -5  -4  -7   15.57    5.33
  -5  -4  -7   13.22    5.49
  -5  -4  -7   18.93    5.84
   6  -7   7   19.92    9.15
   6  -7   7   20.81    6.02
   6  -7   7   20.43    6.21
   6  -7   7   23.16    6.13
   6  -7   7   18.42    9.33
  -6   7  -7   18.52    9.77
  -6   7  -7   20.06    6.22
  -6   7  -7   19.25    8.29
  -6   7  -7   22.16    5.47
  -6   7  -7   20.63    6.97
  -6   7  -7   21.56    7.02
   5  -6  -7   31.07    7.32
  -7   5  -6   75.22   12.51
   5  -6  -7   29.70    6.53
   5  -6  -7   29.91    7.16
   5  -6  -7   30.76    6.83
   5  -6  -7   33.39    7.47
  -5   7   6    0.94    7.30
   5  -6  -7   28.97    8.62
   5  -6  -7   31.15    9.33
  -5   6   7   29.27   10.32
  -5   6   7   31.67    8.53
  -5   6   7   29.74    8.39
  -5   6   7   32.70    8.94
  -5   6   7   31.52    8.23
  -5   6   7   31.65   10.23
  -5   6   7   27.18    8.17
   7  -5   6   62.71   12.97
   7  -5   6   76.54   12.69
   6  -4   7   27.44    6.54
   6  -4   7   29.55    9.38
   6  -4   7   34.75    7.41
   6  -4   7   30.42    7.45
   6  -4   7   37.88    7.73
   6  -4   7   30.80    7.53
   6  -4   7   27.84    9.64
  -6   4  -7   24.78    8.58
  -6   4  -7   28.42    6.52
  -6   4  -7   27.90    6.65
  -6   4  -7   26.28    7.02
  -6   4  -7   26.05    7.13
  -6   4  -7   26.72    7.85
  -6   4  -7   26.38    6.81
   2  -6  -7   25.95    5.40
   2  -6  -7   27.08    5.47
   2  -6  -7   25.98    7.52
  -7   2  -6    0.99    6.03
  -2   6   7   28.07    8.42
  -2   6   7   30.19    7.98
  -2   6   7   29.89    9.79
  -2   6   7   29.24    9.15
  -2   6   7   31.15    7.87
  -2   6   7   28.11    6.67
   2  -7  -6   75.19   12.27
   6  -1   7   27.95    8.40
   6  -1   7   29.33    5.82
   6  -1   7   27.33    7.17
   6  -1   7   29.76    7.32
   6  -1   7   28.53    7.58
   6  -1   7   25.72    8.85
   6  -1   7   30.05    7.22
  -6   1  -7   32.07    7.42
  -6   1  -7   31.84    7.44
  -6   1  -7   32.54    8.88
  -7  -1  -6   23.75    7.01
   1   7   6    8.35    7.13
  -1  -6  -7   21.06    6.98
  -7  -1  -6   44.63    6.81
   1   7   6    9.75    8.22
  -7  -1  -6   46.59    7.09
   1   7   6    6.82    7.31
  -1  -6  -7   21.70    6.57
  -1  -6  -7   17.59    7.47
  -7  -1  -6   43.25   10.42
  -1  -6  -7   20.66    6.02
   1   6   7   24.15    7.14
   7   1   6   40.21    7.89
   7   1   6   31.65    7.68
  -1  -7  -6    6.23    4.61
   7   1   6   44.25    9.49
   7   1   6   37.98   10.03
   1   6   7   24.45    8.97
  -1  -7  -6    5.97    4.98
  -1  -7  -6    5.58    3.22
   1   6   7   23.83    7.04
  -1  -7  -6    5.77    5.52
   1   6   7   22.02    7.38
  -1  -7  -6    4.55    4.48
   6   2   7   13.16    5.92
   6   2   7   13.83    8.00
   6   2   7   15.16    4.81
   6   2   7   12.59    6.31
   6   2   7   14.97    7.25
  -6  -2  -7    9.20    3.94
  -6  -2  -7   10.28    3.32
  -6  -2  -7    8.39    4.28
  -6  -2  -7   10.69    5.94
  -6  -2  -7   11.04    3.60
  -4  -6  -7   22.44    7.74
  -4  -6  -7   28.69    9.01
   4   7   6   18.42   16.12
   4   7   6   16.70    9.54
  -4  -6  -7   18.05    6.04
  -7  -4  -6    2.32    5.79
  -4  -6  -7   25.01    3.91
   4   6   7   20.37   11.40
  -4  -7  -6   22.82    9.41
   4   6   7   20.50    9.89
   7   4   6    2.08   10.94
   6   5   7   18.78   11.06
  -6  -5  -7   25.82    9.47
  -7   7   7   58.19   13.97
  -7   7   7   61.28   14.65
   7  -7  -7   63.83   13.32
  -7   7   7   61.20   14.23
   7  -7  -7   55.78   15.75
  -7   7   7   60.35   13.77
   7  -7  -7   59.73   13.84
   7  -7  -7   55.51   13.64
  -7   7   7   58.55   16.39
  -7   7   7   61.40   14.44
  -7   7   7   56.24   16.07
   7  -7  -7   54.82   16.30
   7  -7  -7   58.62   13.69
   7  -7  -7   59.51   12.05
   7  -7  -7   55.63   12.70
   7  -6   7   21.85    5.88
  -7   6  -7   22.07    5.72
   7  -6   7   19.50    4.66
   7  -6   7   19.05    5.44
  -7   6  -7   21.92    6.31
  -7   6  -7   21.72    6.83
  -7   6  -7   23.44    8.04
  -7   6  -7   17.47    8.56
   7  -6   7   20.00    9.33
  -7   6  -7   20.25    6.41
   7  -6   7   19.88    5.98
   7  -6   7   21.14    5.80
   7  -6   7   19.41    4.64
  -7   6  -7   21.43    6.59
   7  -6   7   18.03    9.14
   4  -7  -7   16.73    4.35
  -4   7   7   17.99    5.17
  -4   7   7   17.21    7.85
   4  -7  -7   15.08    6.50
  -4   7   7   18.47    6.19
   4  -7  -7   17.44    4.95
   4  -7  -7   17.24    5.14
   4  -7  -7   13.46    7.63
   4  -7  -7   15.13    4.53
  -4   7   7   18.77    5.62
  -4   7   7   18.59    7.98
  -7   3  -7   21.66    7.14
   7  -3   7   18.63    5.26
  -7   3  -7   18.42    5.50
  -7   3  -7   18.28    4.51
  -7   3  -7   19.31    6.43
   7  -3   7   18.28    5.62
  -7   3  -7   18.11    5.29
   7  -3   7   16.43    8.56
   7  -3   7   16.28    5.06
   7  -3   7   18.53    7.33
  -7   3  -7   18.44    4.64
   7  -3   7   20.52    5.32
  -1   7   7   21.17    7.47
  -1   7   7   23.09    8.41
   1  -7  -7   21.79    8.35
  -1   7   7   19.75    6.49
  -1   7   7   20.54    9.73
   1  -7  -7   21.16    5.79
   7   0   7   53.71   13.96
   7   0   7   59.49   14.58
  -7   0  -7   63.02   13.07
   7   0   7   57.33   14.16
  -7   0  -7   63.69   13.15
   7   0   7   56.76   15.59
   7   0   7   46.78   13.99
   7   0   7   55.08   16.09
  -7   0  -7   62.10   15.46
  -7   0  -7   67.83   13.62
  -7   0  -7   66.17   13.87
  -2  -7  -7   11.39    6.99
  -2  -7  -7   16.05    6.37
  -2  -7  -7   16.11    5.49
   2   7   7   18.87    9.93
   2   7   7   19.38    9.67
  -2  -7  -7   15.57    6.75
  -7  -3  -7    8.40    5.32
   7   3   7   12.04    7.68
  -7  -3  -7    8.57    4.54
   8  -6  -7    7.24    6.37
  -7   8  -6    7.15    4.48
   8  -6  -7   10.06    3.06
   8  -6  -7    8.74    4.73
  -8   7   6   49.41   11.36
   8  -6  -7   11.36    4.43
  -7   8  -6    5.98    3.64
  -7   8  -6    7.80    5.62
  -7   8  -6    5.06    4.46
   8  -6  -7    9.72    7.43
  -7   8  -6    4.53    6.86
   8  -6  -7    9.73    3.88
  -8   6   7   14.02    7.75
  -8   6   7   17.70    5.48
   7  -8   6    8.59    3.31
   7  -8   6    8.15    4.27
   8  -7  -6   37.82   11.42
   8  -7  -6   40.15   11.91
   7  -8   6    8.41    4.79
  -8   6   7   16.32    5.68
  -8   6   7   12.99    5.33
   7  -8   6    7.59    4.42
   7  -8   6    7.61    7.09
  -8   6   7   14.42    5.38
   7  -8   6   10.22    3.04
  -8   6   7   15.25    7.48
   5  -8   7   39.95   12.19
   5  -8   7   43.73   10.53
   5  -8   7   42.16   10.57
   5  -8   7   39.25   13.44
  -5   8  -7   50.47   11.58
  -5   8  -7   46.65   10.53
  -5   8  -7   48.07   12.70
  -5   8  -7   48.66   12.52
  -5   8  -7   35.63   14.85
  -5   8  -7   42.07   13.42
  -6   8  -5   41.80   15.67
  -6   8  -5   38.90    9.36
   6   5  -8   31.46   18.67
  -6   8  -5   41.89   10.49
  -6   8  -5   38.50   11.24
  -6   8  -5   36.87   10.96
  -6   8  -5   47.12   14.67
   6  -8   5   40.41    9.57
   6  -8   5   39.84    9.72
  -6  -5   8   30.84   12.73
   6  -8   5   33.89   12.26
   6  -8   5   37.66    9.81
   6  -8   5   43.91   13.97
  -8   5   5    1.91    2.50
  -8   5   5    2.38    4.09
  -8   5   5    3.07    2.71
  -8   5   5    2.35    2.51
  -8   5   5    2.85    2.77
   8  -5  -5    3.75    1.80
   8  -5  -5    2.74    2.63
   8  -5  -5    2.25    2.39
  -8   5   5    2.52    4.26
   8  -5  -5    3.39    2.39
   8  -5  -5    2.58    4.56
   8  -5  -5    2.08    5.50
   8  -5  -5    2.73    2.28
   4  -8   6   14.48    7.81
   8  -4  -6   20.79    5.63
  -8   6   4   12.65    5.90
   4  -8   6   17.49    8.44
   8  -4  -6   24.03   10.40
  -8   6   4   14.31    5.97
   8  -4  -6   20.46    5.94
   8  -4  -6   20.27    6.36
  -8   6   4   15.71    5.69
   4  -8   6   19.55    6.48
  -8   6   4   12.90    8.01
  -8   6   4   12.12    6.10
  -8   6   4   14.19    5.90
   4  -8   6   19.13    5.90
  -8   6   4   12.81    8.23
  -4  -6   8   25.78    8.63
   8  -4  -6   19.18    8.84
   4  -8   6   18.57    6.21
  -4  -6   8   21.42    8.94
  -4   8  -6   20.91    7.30
   8  -6  -4   10.67    7.34
  -4   8  -6   22.81    9.36
  -4   8  -6   20.88    3.96
  -4   8  -6   21.39    5.19
   8  -6  -4   12.75    5.59
   4   6  -8   19.02   10.74
  -8   4   6   20.71    6.86
  -8   4   6   18.95    8.27
  -8   4   6   17.89    5.82
  -8   4   6   19.17    5.86
  -8   4   6   19.17    6.02
  -8   4   6   22.15    5.87
  -4   8  -6   22.76    7.71
   8  -6  -4   12.31    4.27
   8  -6  -4   11.66    5.00
   8  -6  -4   16.79    9.22
   8  -6  -4   11.41    5.27
  -5   8  -4   17.23    5.19
   5   4  -8   21.64    7.88
   5   4  -8   27.14   10.68
  -5   8  -4   17.37    5.93
  -5   8  -4   16.57    6.92
  -5   8  -4   12.13    7.09
   5   4  -8   27.02    8.12
  -5   8  -4   16.10    7.17
   5  -8   4   14.48    7.99
   5  -8   4   13.19    7.27
   5  -8   4   16.40    9.93
  -5  -4   8   26.56    8.60
   5  -8   4   16.29    6.00
  -5  -4   8   27.55    8.21
  -5  -4   8   26.69    4.42
  -5  -4   8   23.72    9.17
   8  -3  -7   45.28    9.98
   8  -3  -7   44.70    6.93
  -7   8  -3    4.21    3.40
  -8   7   3    4.84    6.34
  -8   7   3    4.35    3.93
  -7   8  -3    4.74    6.56
   8  -3  -7   44.85    7.79
  -8   7   3    4.10    4.00
  -7   8  -3    4.78    3.86
  -8   7   3    4.61    5.36
   8  -3  -7   41.49   10.73
  -8   7   3    3.18    3.48
  -7   8  -3    3.87    5.31
  -7   8  -3    4.91    4.66
  -8   7   3    3.58    4.08
   7   3  -8   40.62   13.35
   8  -3  -7   43.05    6.48
  -8   3   7   49.03    7.15
   8  -7  -3    4.53    4.20
  -8   3   7   42.75    8.62
   8  -7  -3    4.76    3.38
  -8   3   7   39.19   10.75
   7  -8   3    5.53    4.34
   7  -8   3    4.51    3.51
  -7  -3   8   43.45   10.23
  -8   3   7   44.88    7.10
   8  -7  -3    2.59    6.86
  -8   3   7   41.54    7.52
   7  -8   3    4.32    6.78
  -8   3   7   46.14    4.46
   8  -7  -3    4.81    3.51
  -7  -3   8   45.00   10.36
  -8   3   7   42.40   10.19
   7  -8   3    4.40    4.33
   7  -8   3    5.06    3.40
   7  -8   3    3.12    4.06
  -8   3   7   45.00    6.96
   8  -7  -3    4.82    4.34
   8  -7  -3    4.90    7.08
   3  -8   5    1.98    2.92
   3  -8   5    2.95    3.10
  -3  -5   8   12.54    7.18
  -3  -5   8   18.29    6.14
   3  -8   5    3.71    4.90
  -3  -5   8   15.97    5.51
  -3  -5   8   16.81    6.10
  -3   8  -5    4.52    4.31
  -3   8  -5    3.19    4.11
  -3   8  -5    0.33    7.73
   3   5  -8   10.72    4.67
   3   5  -8   13.18    6.00
  -3   8  -5    2.86    1.38
   3   5  -8   10.46    5.55
   3   5  -8   12.42    6.64
  -3   8  -5    5.46    8.49
  -3   8  -5    3.71    2.43
   3   5  -8   12.38    6.87
   8  -3  -4   14.47    4.50
  -4   8  -3    6.93    3.56
   8  -3  -4   13.97    7.90
  -8   4   3    8.53    4.12
  -8   4   3    7.42    4.30
  -4   8  -3    6.71    4.79
   8  -3  -4   14.77    4.80
  -4   8  -3    6.28    4.78
   4   3  -8   47.73    9.10
   8  -3  -4   14.47    2.20
   8  -3  -4   14.86    7.60
  -8   4   3    8.54    5.06
   8  -3  -4   14.50    5.44
  -8   4   3    8.85    6.51
  -8   4   3    6.78    4.24
  -4   8  -3    5.41    2.28
  -4   8  -3    7.71    6.20
  -8   4   3    6.93    4.24
  -8   3   4   18.51    3.05
   8  -4  -3    4.36    3.58
   8  -4  -3    8.10    5.80
  -8   3   4   16.14    4.67
  -8   3   4   17.62    5.15
   4  -8   3    7.71    6.08
  -8   3   4   16.32    5.30
   8  -4  -3    6.79    3.89
   8  -4  -3    7.12    4.61
   4  -8   3    6.43    4.07
  -4  -3   8   49.74    8.33
  -8   3   4   16.04    6.78
   4  -8   3    7.12    5.18
   8  -4  -3    7.77    7.00
   8  -4  -3    5.94    3.87
  -8   3   4   17.32    5.36
   4  -8   3    7.59    4.38
  -8   3   4   14.52    4.98
  -2  -7   8   19.96    7.82
  -2  -7   8   19.45    6.99
   2  -8   7   13.84    6.08
   2  -8   7   14.77    7.93
  -2  -7   8   12.87    3.43
  -2   8  -7    9.20    6.89
  -2   8  -7   12.38    6.86
  -2   8  -7    9.18    2.85
  -2   8  -7    9.71    3.96
   2   7  -8   21.02   10.30
  -2   8  -7    9.59    6.02
   2   7  -8   16.62    6.74
   2   7  -8   21.88   10.00
  -2   8  -7    9.28    5.63
   6   2  -8   33.58    7.12
  -6   8  -2    5.53    5.21
  -6   8  -2    8.48    5.36
  -6   8  -2    6.24    6.24
   6   2  -8   35.38   10.11
   6   2  -8   38.31    9.66
  -6   8  -2    8.22    4.79
  -6   8  -2    6.38    7.19
  -6   8  -2    4.57    5.21
   6   2  -8   33.81    4.06
   6   2  -8   34.96    7.33
   6   2  -8   33.71    7.49
   6  -8   2    4.82    5.96
   6  -8   2    4.70    2.79
   6  -8   2    3.69    3.22
  -6  -2   8   34.10    8.30
  -6  -2   8   31.45    6.21
  -6  -2   8   34.51    7.34
   6  -8   2    4.26    6.10
  -6  -2   8   37.55    7.82
   6  -8   2    4.35    3.43
   6  -8   2    4.40    3.47
   8  -2  -5   33.64   11.35
   8  -2  -5   35.46    9.07
   8  -2  -5   31.14   12.46
   8  -2  -5   35.15    9.35
   8  -2  -5   34.73   10.13
   8  -2  -5   36.46    9.46
  -8   2   5   41.46    8.95
   8  -5  -2    5.04    9.36
  -8   2   5   43.71    7.45
  -8   2   5   41.80    9.23
  -8   2   5   44.97   11.03
  -8   2   5   44.69   12.54
  -8   2   5   39.65    9.15
   8  -5  -2    2.03    8.19
  -8   2   5   43.72    9.70
  -8   2   5   43.29    9.84
   2  -8   4   11.20    5.72
  -2  -4   8   17.69    3.36
   2  -8   4   11.44    6.96
  -2  -4   8   15.55    5.41
   2  -8   4   13.40    5.24
  -2  -4   8   14.31    6.05
  -2  -4   8   17.18    5.13
  -2  -4   8   17.28    5.92
  -2   8  -4   15.72    8.01
  -2   8  -4   16.76    9.26
  -2   8  -4   14.71    7.46
   2   4  -8   18.54    6.86
   2   4  -8   18.13    6.66
  -2   8  -4   12.70    4.73
   2   4  -8   18.13    5.37
  -2   8  -4   12.86    3.53
  -2   8  -4    6.20    5.12
   2   4  -8   16.51    5.61
   2   4  -8   18.16    4.82
   3   2  -8   83.74   18.43
   3   2  -8   74.49   17.86
   3   2  -8   83.43   16.53
   3   2  -8   79.92   17.65
   3   2  -8   82.46   18.15
  -3  -2   8   69.43   15.94
  -3  -2   8   74.24   15.89
  -3  -2   8   67.11   15.49
  -3  -2   8   63.84   16.84
  -3  -2   8   75.14   14.31
   8  -2  -2    4.54    5.97
  -8   2   2    3.28    2.72
  -8   2   2    6.53    6.16
   8  -2  -2    6.90    3.61
   8  -2  -2    6.91    3.82
  -8   2   2    4.95    3.05
   8  -2  -2    4.34    4.77
   8  -2  -2    7.13    3.84
   8  -2  -2    6.60    3.96
  -8   2   2    4.17    3.23
  -8   2   2    3.76    3.54
  -8   2   2    5.86    3.24
  -8   2   2    4.20    1.60
  -1  -6   8    1.59    4.51
  -8   6   1   24.90    6.57
  -1  -6   8    2.12    4.97
   8  -1  -6    3.96    4.86
  -8   6   1   24.29    6.02
   8  -1  -6    4.09    6.94
  -8   6   1   24.41    6.26
   1  -8   6   48.50    8.87
   1  -8   6   42.12   12.66
  -8   6   1   23.98    6.14
   8  -1  -6    4.48    5.69
   8  -1  -6    4.15    4.20
  -8   6   1   22.23    5.56
   8  -1  -6    4.15    4.18
  -8   6   1   26.17    8.84
   1   6  -8    3.60    4.28
  -1   8  -6   44.00   11.90
   1   6  -8    3.15    4.93
   8  -6  -1   21.50   11.00
  -8   1   6    9.54    5.79
   8  -6  -1   18.82    5.26
   8  -6  -1   20.64    3.54
  -8   1   6   11.62    8.90
   8  -6  -1   16.86    4.96
  -8   1   6   10.00    5.05
  -8   1   6    9.09    3.69
  -1   8  -6   38.20    4.21
  -1   8  -6   46.34   10.73
  -1   8  -6   43.35    8.85
   8  -6  -1   18.37    3.74
   8  -6  -1   20.42    9.28
   1   6  -8    4.73    5.03
   1   6  -8    2.85    5.34
  -8   1   6    9.46    5.75
  -8   1   6    9.53    5.57
   5   1  -8   36.67    9.74
   5   1  -8   34.03    9.80
  -5   8  -1   28.74    9.42
   5   1  -8   29.56    9.69
  -5   8  -1   37.09    8.57
   5   1  -8   35.84    7.27
   5   1  -8   39.00    8.84
  -5   8  -1   28.90   10.02
  -5   8  -1   29.41    9.60
   5   1  -8   40.77    8.77
   5   1  -8   37.02    8.81
   5  -8   1   25.83    8.65
  -5  -1   8   39.89    8.33
   5  -8   1   20.94   11.28
  -5  -1   8   39.49    9.23
  -5  -1   8   40.33    8.89
   5  -8   1   26.70    8.09
  -5  -1   8   36.25    8.94
   5  -8   1   25.07   10.57
  -8   3   1   26.98    7.27
  -8   3   1   28.90    7.35
  -8   3   1   23.69    9.44
  -8   3   1   25.86    7.65
  -8   3   1   24.48   11.47
  -8   3   1   28.05    7.43
  -8   3   1   25.29    7.24
   8  -3  -1   32.08    8.67
   8  -3  -1   28.62   11.28
   8  -3  -1   30.98   10.67
   8  -3  -1   30.32    8.38
   8  -3  -1   32.13    8.12
   2   1  -8  156.87   30.55
   2   1  -8  155.87   30.63
   2   1  -8  147.11   30.50
   2   1  -8  151.94   30.10
   2   1  -8  119.38   30.71
   2   1  -8  142.34   29.58
   2   1  -8  146.76   30.13
  -2  -1   8  139.72   28.05
  -2  -1   8  140.49   28.67
  -2  -1   8  144.42   28.88
  -2  -1   8  136.65   29.25
  -2  -1   8  133.62   29.06
  -2  -1   8  134.04   29.10
  -2  -1   8  136.47   28.00
  -2  -1   8  141.17   28.79
   0  -8   8   63.55   15.11
   0  -8   8   59.33   12.98
   0  -8   8   63.07   16.02
   0   8  -8   65.60   18.41
   0   8  -8   67.87   14.17
   0   8  -8   65.75   19.40
   7   0  -8    3.02   11.53
  -8   7   0   57.07   13.30
  -8   7   0   64.43   16.43
  -8   7   0   59.15   13.28
  -8   7   0   65.58   12.87
  -7   8   0   60.65   17.12
  -7   8   0   53.64   15.40
  -8   7   0   60.21   15.17
  -8   7   0   64.48   13.57
  -7   8   0   55.42   13.10
  -7   8   0   56.35   12.34
  -7   8   0   57.13   13.90
   7  -8   0   54.61   10.25
   7  -8   0   47.85   15.70
   8  -7   0   50.23   11.91
  -7   0   8    0.55   11.99
   8  -7   0   52.82   12.19
   8  -7   0   48.99   15.85
   7  -8   0   57.72   12.33
   7  -8   0   54.20   10.90
   7  -8   0   58.35   15.78
   7  -8   0   54.58   12.05
   8  -7   0   50.56   11.70
   7  -8   0   57.87   11.86
   8  -7   0   52.55   10.39
   8  -7   0   50.75   10.70
   8  -7   0   51.17   16.92
   8  -7   0   47.96   11.79
   7  -8   0   50.88   11.83
   0  -5   8   74.79   13.53
   0  -8   5   27.83   12.27
   0  -5   8   71.45   12.15
   0  -8   5   26.37   10.25
   0  -5   8   75.99   12.85
   0  -8   5   26.07   11.72
   0   5  -8   66.50   13.56
   0   5  -8   72.82   13.98
   0   8  -5   28.64   14.52
   0   5  -8   66.64   14.49
   0   8  -5   29.51   16.01
  -8   4   0   83.08   16.06
  -8   4   0   91.93   16.12
  -8   4   0   82.03   16.17
  -8   4   0   92.18   16.58
   4   0  -8   37.49   15.05
  -4   8   0   89.39   15.90
  -8   4   0   89.83   16.16
  -4   8   0   86.60   19.84
  -8   4   0   95.72   18.59
   4   0  -8   32.92   15.00
   4   0  -8   37.78   14.66
  -4   8   0   80.36   16.92
   4   0  -8   36.13   14.75
  -8   4   0   89.43   17.95
   4   0  -8   34.34   14.13
  -4   8   0   93.81   18.05
  -4   0   8   40.26    9.10
   8  -4   0   79.37   13.70
  -4   0   8   37.64    9.34
   8  -4   0   69.68   15.05
   8  -4   0   82.37   11.46
  -4   0   8   40.89    9.84
  -8   0   4    7.94    8.71
  -4   0   8   40.19    8.64
  -8   0   4    9.59    9.48
  -4   0   8   44.88    9.33
   8  -4   0   74.77   10.61
  -4   0   8   39.33    9.28
   4  -8   0   85.54   14.92
  -8   0   4    6.89    9.33
   4  -8   0   84.42   12.79
  -8   0   4    7.13    8.32
   0  -2   8   74.33   15.59
   0  -2   8   71.67   16.35
   0  -2   8   74.53   16.24
   0  -2   8   85.38   16.58
   0   2  -8   79.01   17.53
   0   2  -8   80.24   17.75
   0   2  -8   84.41   17.77
   0   2  -8   88.03   17.11
   1   0  -8   47.59   10.22
  -1   8   0   51.38   15.06
   1   0  -8   42.99   10.76
   1   0  -8   39.63   10.29
  -1   8   0   35.76   12.26
   1   0  -8   43.75   10.15
  -1   8   0   60.09   16.39
   1   0  -8   45.20   10.40
  -8   1   0   56.25   11.91
  -8   1   0   52.63   11.76
  -8   1   0   55.33   14.02
   1   0  -8   49.00   10.47
  -8   1   0   61.72   10.36
  -8   1   0   57.79   12.20
  -1   8   0   81.41   21.82
  -1   0   8   46.32   10.06
   8  -1   0   41.26   13.31
   8  -1   0   50.39   12.04
   1  -8   0   56.32   14.76
   1  -8   0   59.47   11.76
  -1   0   8   48.17   10.15
  -1   0   8   45.07    9.46
   1  -8   0   55.14   12.76
  -1   0   8   49.10    9.65
  -1   0   8   20.37    9.88
  -1   0   8   48.04    9.52
  -1   0   8   46.93    9.79
   8  -1   0   44.66   12.57
   8  -1   0   49.93   15.31
   8  -1   0   52.65   13.84
   8  -1   0   46.05   12.22
   8   1  -8    6.92    6.31
  -8   8  -1    3.80    3.16
  -8   8  -1    3.68    4.13
   8   1  -8   11.88    2.15
  -8   8  -1    4.15    5.25
   8   1  -8   13.55    7.33
  -8   8  -1    3.64    3.59
  -8   8  -1    0.14    6.70
  -8  -1   8   14.02    5.23
   8  -8   1    3.67    3.15
   8  -8   1    3.88    2.04
  -8  -1   8   12.79    7.30
   8  -8   1    3.50    2.91
   8  -8   1    4.97    3.05
   8  -8   1    4.35    1.65
   8  -8   1    4.74    3.36
  -8  -1   8   19.09    8.42
  -1  -8   7   43.30    9.79
   1  -7   8    3.51    4.09
   1  -7   8    3.70    5.19
  -1  -8   7   23.89    3.68
   1  -7   8    4.90    4.14
  -1  -8   7   45.31    8.92
  -1   7  -8    3.51    4.65
   1   8  -7   50.34   14.81
   1   8  -7   50.23   12.97
  -1   7  -8    2.42    3.32
  -1   7  -8    3.52    3.53
  -1   7  -8    2.63    1.44
  -1   7  -8    4.03    4.53
  -6   8   1   20.26    7.74
   6  -1  -8   32.99    5.84
  -6   8   1   17.78    7.06
   6  -1  -8   33.46    8.43
   6  -1  -8   33.09    7.76
   6  -1  -8   35.16    8.78
   6  -1  -8   38.33    7.57
   6  -1  -8   36.78    7.59
   6  -1  -8   33.76    8.92
  -6   8   1   21.34   12.11
  -6   8   1   18.86    8.14
  -6   8   1   19.45   10.18
  -6   8   1   20.47    8.53
   6  -8  -1   21.43    7.30
   6  -8  -1   23.36    8.34
   6  -8  -1   23.22    8.03
   6  -8  -1   23.61    7.97
  -6   1   8   41.79    9.07
   6  -8  -1   22.04   10.79
  -6   1   8   39.93    9.18
   6  -8  -1   22.23   11.39
  -6   1   8   40.34    7.47
  -6   1   8   37.36   10.09
  -6   1   8   40.72    8.23
  -6   1   8   41.34    8.80
  -6   1   8   43.90    8.56
  -8   5  -1   27.91    6.24
  -8   5  -1   24.65    9.83
  -8   5  -1   24.64    6.58
   8   1  -5    0.73    5.92
  -8   5  -1   28.61    8.89
  -8   5  -1   25.76    6.32
   8   1  -5    0.76    6.05
  -8   5  -1   27.13    6.68
   8  -5   1   29.16   12.41
   8  -5   1   25.95    7.67
   8  -5   1   34.42   11.22
   8  -5   1   30.95    8.18
   8  -5   1   31.50    6.69
   8  -5   1   32.19    8.16
   8  -5   1   27.16    7.66
   1  -4   8  236.13   51.19
   1  -4   8  249.03   51.55
   1  -4   8  260.14   51.29
  -1   4  -8  270.26   48.94
  -1   4  -8  241.77   49.05
  -1   4  -8  245.44   48.99
  -1   4  -8  222.12   49.00
  -1   4  -8  196.59   47.60
   3  -1  -8  131.58   21.67
   3  -1  -8  144.95   22.15
   3  -1  -8  137.89   22.11
   3  -1  -8  139.57   22.21
  -3   8   1   37.28   23.18
   3  -1  -8  135.91   21.64
  -3   8   1   35.23   21.89
   3  -1  -8  137.59   21.70
  -3   8   1   35.70   22.13
   3  -1  -8  129.89   21.47
  -3   8   1   34.36   21.40
   3  -1  -8  134.53   20.89
  -3   1   8  153.46   32.12
  -3   1   8  148.88   32.05
  -3   1   8  162.18   32.15
  -3   1   8  154.37   31.91
  -3   1   8  157.49   31.74
  -8   2  -1   21.27    5.44
  -8   2  -1   25.16    7.49
  -8   2  -1   22.93   10.37
  -8   2  -1   22.77    5.63
   8   1  -2    2.02    5.70
  -8   2  -1   25.20    5.76
   8   1  -2    0.64    5.54
  -8   2  -1   16.03    5.70
  -8  -1   2    2.75    3.66
   8  -2   1   16.29    7.55
   8  -2   1   15.83    4.67
   8  -2   1   16.66    4.84
  -8  -1   2    1.60    3.01
   8  -2   1   18.91    5.75
  -8  -1   2    3.26    3.74
   8  -2   1   16.93    5.13
   8  -2   1   13.11    7.36
  -8  -1   2    1.26    4.70
  -8  -1   2    1.82    3.84
   1  -1   8   53.07    8.69
  -1  -8   1   16.50    8.50
   1  -1   8   45.96    8.86
   1  -1   8   43.91    8.63
  -1  -8   1   33.26   11.78
   1  -1   8   40.34    8.83
   1  -1   8   58.27    9.28
  -1  -8   1   20.70   13.99
   1  -1   8   46.95    8.51
  -1   1  -8   71.96   10.06
  -1   1  -8   49.98   10.18
   1   8  -1   44.03   17.67
  -1   1  -8   26.29   10.07
  -1   1  -8   52.15    9.81
  -1   1  -8   44.54   10.08
   1   8  -1   33.62   14.45
   0  -1  -8   37.40    6.74
   0   8   1    2.16    8.74
   0  -1  -8   38.50    6.86
   0  -1  -8   46.42    6.83
   0  -1  -8   48.05    6.71
   0   8   1    4.37    9.21
   0   1   8   43.67    9.48
   0   1   8   54.77    9.37
   0   1   8   42.44    9.62
   0   1   8   44.44    9.39
   0   1   8   44.96    9.41
  -8  -1  -1   34.21    9.21
  -8  -1  -1   37.63   12.12
  -8  -1  -1   35.00    8.64
   8   1   1   30.15   11.47
  -8  -1  -1   36.92    8.91
   8   1   1   30.79    6.54
   8   1   1   20.18   10.36
  -8  -1  -1   25.05    7.63
   8  -2  -8   28.44   11.05
  -8   8   2    3.00    6.78
   8  -2  -8   31.82    8.76
   8  -2  -8   32.09    7.55
  -8   8   2    5.12    6.22
   8  -2  -8   32.86    4.91
   8  -2  -8   29.82    7.21
   8  -2  -8   30.54    9.93
  -8   8   2    7.17    8.47
   8  -2  -8   37.31    8.06
  -8   2   8   33.76   12.09
  -8   2   8   39.59    8.28
  -8   2   8   35.09    9.43
  -8   2   8   37.43   10.35
  -8   2   8   35.85    9.60
  -8   2   8   39.05   10.30
  -8   2   8   37.05   12.68
  -8   2   8   41.16   10.02
  -2  -8   6    5.45    5.38
  -8   6  -2    3.99    4.71
   2  -6   8   13.80    4.28
   2  -6   8   16.90    6.04
  -8   6  -2    3.50    3.63
  -8   6  -2    4.16    3.76
   2  -6   8   17.80    4.21
   8   2  -6   10.01    7.87
  -8   6  -2    5.07    3.18
  -8   6  -2    4.81    3.74
   2  -6   8   17.66    4.96
  -8   6  -2    4.53    3.29
  -2  -8   6    3.20    5.10
  -8   6  -2    6.48    6.27
  -2   6  -8   17.66    2.77
  -2   6  -8   19.20    5.17
   8  -6   2    6.96    2.76
   2   8  -6    4.72    8.63
   8  -6   2    3.58    5.58
   8  -6   2    7.27    4.15
   8  -6   2    7.45    7.64
   2   8  -6    4.17    8.10
  -2   6  -8   18.58    6.59
   8  -6   2    7.44    3.88
  -2   6  -8   16.36    6.61
  -2   6  -8   17.44    5.45
  -8  -2   6    7.29    5.77
   8  -6   2    5.38    2.74
  -8  -2   6    7.30    6.45
  -2   6  -8   17.88    3.53
   5  -2  -8   68.23   12.33
   5  -2  -8   70.37   12.35
   5  -2  -8   62.21   15.65
   5  -2  -8   73.33   13.63
  -5   8   2    2.55   12.42
  -5   2   8   82.70   17.75
  -5   2   8   81.38   18.22
  -5   2   8   85.29   18.09
  -5   2   8   83.91   18.91
   2   8  -3    6.98    8.82
   2   8  -3    4.00    7.64
  -2   8   2    8.16    6.79
   2  -2  -8   69.95    5.28
  -2   8   2    7.13    6.09
  -2   8   2    5.16    6.58
  -2   8   2    8.90    7.67
  -2   2   8   71.84   16.46
  -2   2   8   74.27   16.37
  -2   2   8   79.46   15.73
  -2   2   8   69.26   15.69
  -2   2   8   76.28   16.02
  -2   2   8   84.38   16.01
  -2   2   8   73.48   15.93
  -2   2   8   82.45   15.95
  -2  -8   0   37.35   13.35
  -2  -8   0   36.08   12.53
   2   0   8   66.34   10.80
   8   2   0   38.04   15.46
   2   8   0   43.08   17.27
   2   8   0   38.80   15.02
  -8  -2   0   34.86    9.94
  -8  -2   0   35.05   13.50
  -8  -2   0   39.87   10.89
  -8  -2   0   33.96   10.38
  -1  -2  -8  137.50   28.67
  -1  -2  -8  141.07   28.95
  -1  -2  -8  151.07   28.82
  -1  -2  -8  137.33   28.88
   3  -8   8    9.40    5.33
   3  -8   8    9.98    5.01
   3  -8   8   10.83    6.65
  -3   8  -8   15.87    8.53
  -3   8  -8   17.68    7.35
  -3   8  -8   17.31    9.61
  -3   8  -8   16.11    4.83
  -3   8  -8   16.46    3.89
  -3   8  -8   17.16    7.09
   7  -3  -8   49.24    7.24
  -8   7  -3    6.34    5.42
  -7   8   3    4.30    5.73
  -8   7  -3    3.43    4.05
  -7   8   3    4.18    4.49
  -8   7  -3    4.75    3.78
  -7   8   3    5.34    3.60
   7  -3  -8   46.59    8.69
  -8   7  -3    6.81    6.76
  -7   8   3    5.23    7.19
  -8   7  -3    6.09    3.73
   7  -3  -8   43.76    9.18
  -7   8   3    3.45    3.41
  -8   7  -3    5.52    4.13
   7  -3  -8   44.07    5.95
  -7   3   8   49.99    6.68
   8  -7   3    3.41    2.92
   8  -7   3    3.66    6.59
   7  -8  -3    2.97    5.65
   8  -7   3    5.05    3.44
  -7   3   8   53.01    9.35
   7  -8  -3    3.86    3.25
   8  -7   3    4.05    3.10
   7  -8  -3    4.21    3.34
   7  -8  -3    4.92    5.95
  -7   3   8   52.80    7.66
   7  -8  -3    3.05    3.14
   8  -7   3    3.83    2.11
   8  -7   3    5.87    3.66
   8  -7   3    4.47    2.28
   3  -5   8   85.71   17.45
   3  -5   8   78.80   17.35
   3  -5   8   75.80   17.85
   3  -5   8   77.61   17.47
  -3   5  -8   71.63   15.36
  -3   5  -8   74.12   16.84
  -3   5  -8   63.51   17.19
  -3   5  -8   79.61   16.52
  -3   5  -8   75.45   16.62
  -3   5  -8   75.36   15.10
   3  -2   8  139.39   29.30
   3  -2   8  149.43   30.32
   3  -2   8  147.98   29.41
   3  -2   8  136.04   28.93
   3  -2   8  131.95   29.11
   3  -2   8  153.53   29.79
   3  -2   8  140.07   29.43
  -3   2  -8  126.86   29.72
  -3   2  -8  148.57   29.74
  -3   2  -8  151.04   30.49
  -3   2  -8  142.66   29.81
  -3   2  -8  147.35   29.53
  -3   2  -8  153.31   29.51
  -3   2  -8  138.23   29.79
  -1   8   3    6.83    5.91
   3   1   8  227.45   47.47
   3   1   8  198.19   46.84
   3   1   8  254.37   47.75
   3   1   8  234.12   46.24
   3   1   8  230.56   46.82
  -3  -1  -8  260.62   50.45
  -3  -1  -8  236.21   50.71
  -3  -1  -8  241.25   50.20
  -3  -1  -8  246.83   50.39
  -3  -1  -8  258.88   51.68
  -3  -1  -8  247.10   50.67
  -2  -3  -8   57.42    6.60
   2   8   3   -0.69    7.70
   2   8   3    0.90    8.74
  -8  -2  -3    6.39    7.49
   8   2   3    7.69    6.75
  -2  -8  -3   -0.76    6.67
  -8   8  -4    5.20    3.68
  -8   8  -4    6.15    3.42
  -8   8  -4    9.48    6.04
  -8   8  -4    8.64    7.99
  -8   8  -4    5.82    4.57
   8  -8   4    6.33    2.33
   8  -8   4    5.59    3.73
   8  -8   4    5.98    2.55
   8  -8   4    7.12    3.60
   8  -8   4    6.52    3.78
   8  -8   4    6.65    3.87
   4  -7   8   47.28   11.28
   4  -7   8   47.59   12.73
   4  -7   8   50.66   13.82
   4  -7   8   47.57   11.66
   4  -7   8   43.64   11.19
  -4   7  -8   57.23   14.93
  -4   7  -8   51.05   12.69
  -4   7  -8   48.33   10.38
  -4   7  -8   45.51   10.91
  -4   7  -8   49.86   12.74
  -4   7  -8   52.90   13.71
   6  -4  -8   16.90    4.08
  -6   8   4   14.39    5.72
  -6   8   4   15.14    6.80
   6  -4  -8   18.63    5.05
   6  -4  -8   17.60    4.81
   6  -4  -8   17.42    4.73
  -6   8   4   13.45    5.17
   6  -4  -8   17.38    6.54
  -6   8   4   13.74    6.13
   6  -4  -8   18.44    7.15
   6  -4  -8   16.75    4.51
  -6   8   4   14.58    7.68
   6  -8  -4   13.78    4.31
   6  -8  -4   13.39    4.88
   6  -8  -4   13.77    5.60
  -6   4   8   18.44    4.71
  -6   4   8   18.48    3.99
  -6   4   8   18.30    6.47
   6  -8  -4   15.22    9.41
   6  -8  -4   14.36    5.11
  -6   4   8   17.61    4.75
   6  -8  -4   16.23    7.80
  -6   4   8   17.31    5.11
  -6   4   8   17.04    4.90
  -6   4   8   18.20    6.67
  -6   4   8   17.61    4.93
  -8   5  -4   17.07    6.01
  -8   5  -4   14.28    5.88
  -8   5  -4   16.60    7.93
  -8   5  -4   18.26    9.54
  -8   5  -4   17.88    5.33
  -8   5  -4   17.51    5.63
   8  -5   4   14.68    5.31
   8  -5   4   15.83    8.62
   8  -5   4   14.65    4.80
   8  -5   4   17.75    8.94
   8  -5   4   14.86    3.61
   8  -5   4   15.65    5.19
   4  -4   8   38.10    8.71
   4  -4   8   40.33    9.92
   4  -4   8   38.44    8.73
   4  -4   8   35.64    8.24
   4  -4   8   39.68    8.00
  -4   4  -8   38.11    8.95
  -4   4  -8   40.76   10.32
  -4   4  -8   36.70    8.44
  -4   4  -8   39.32    9.06
  -4   4  -8   39.42    9.20
  -4   4  -8   42.22    9.62
   3  -4  -8  226.34   48.44
   3  -4  -8  233.02   48.48
   3  -4  -8  253.87   49.35
   3  -4  -8  245.05   49.68
   3  -4  -8  234.64   48.81
  -3   4   8  233.04   49.99
  -3   4   8  236.15   50.18
  -3   4   8  271.81   51.21
  -3   4   8  231.98   50.20
  -3   4   8  252.47   51.16
  -8   2  -4   13.08    4.71
  -8   2  -4   12.76    4.27
  -8   2  -4   13.36    6.41
  -8   2  -4   20.26   10.95
  -8   2  -4   14.40    4.66
  -8   2  -4   12.68    5.13
   8  -2   4   13.38    5.44
   8  -2   4   12.51    4.71
   8  -2   4   10.52    4.98
   8  -2   4   11.76    7.20
   8  -2   4   11.88    8.25
   8  -2   4   12.51    4.80
   4  -1   8  229.93   44.84
   4  -1   8  231.98   45.33
   4  -1   8  208.94   44.07
   4  -1   8  225.64   45.74
   4  -1   8  236.65   45.15
   4  -1   8  182.56   44.60
   4  -1   8  211.85   44.50
  -4   1  -8  251.65   52.77
  -4   1  -8  260.47   53.56
  -4   1  -8  252.53   52.99
  -4   1  -8  271.46   53.56
   0   8   4    7.17    9.07
   0  -4  -8   39.33    7.88
   0  -4  -8   40.04    6.69
   0   8   4    7.97    8.83
   0   4   8   38.97    8.79
   0   4   8   41.60    9.48
   0   4   8   39.22    9.44
   0   4   8   37.49   10.00
  -8  -1  -4    4.35    5.12
  -8  -1  -4    4.83    3.37
  -8  -1  -4    4.54    3.19
  -8  -1  -4    2.91    2.15
  -8  -1  -4    4.71    3.23
   8   1   4    2.73    4.66
   4   2   8   17.14    5.03
   4   2   8   14.25    6.70
   4   2   8   15.40    5.62
   4   2   8   18.59    5.68
   4   2   8   16.00    4.71
  -4  -2  -8   19.29    6.23
  -4  -2  -8   19.98    3.84
  -4  -2  -8   17.04    4.61
  -4  -2  -8   20.57    4.63
  -4  -2  -8   17.82    4.87
  -4  -2  -8   16.08    4.74
  -3  -4  -8   52.24   11.67
  -3  -4  -8   46.58   10.74
  -3  -4  -8   51.28   11.06
  -3  -4  -8   44.41   11.44
   3   4   8   47.31   12.76
   3   4   8   53.72   12.54
   3   4   8   51.54   13.88
  -8   8   5   28.98   10.97
   8  -5  -8   17.33    6.14
   8  -5  -8   14.83    5.22
  -8   8   5   26.71    8.73
  -8   8   5   24.99    8.05
  -8   8   5   31.20    7.49
   8  -5  -8   17.65    9.37
  -8   8   5   28.85    7.95
   8  -5  -8   15.72    5.80
  -8   8   5   25.06   11.85
   8  -5  -8   16.04    8.90
   8  -8  -5   25.04    6.89
  -8   5   8   10.20    5.63
   8  -8  -5   27.49    6.76
   8  -8  -5   27.12    5.33
  -8   5   8   10.64    5.81
  -8   5   8    9.67    6.97
   8  -8  -5   27.43    4.24
  -8   5   8   11.88    5.84
   8  -8  -5   26.94    6.32
  -8   5   8   12.60    5.66
   8  -8  -5   27.54    7.18
  -8   5   8   15.13    7.87
   5  -6   8   39.95    9.50
   5  -6   8   32.47   10.68
   5  -6   8   36.04    9.25
   5  -6   8   38.19    8.74
   5  -6   8   37.23    8.25
   5  -6   8   30.85   10.99
  -8   6  -5   42.49    9.83
  -8   6  -5   37.84   12.01
  -8   6  -5   42.87   10.75
  -8   6  -5   43.06   10.16
  -8   6  -5   41.70   12.97
  -8   6  -5   44.67   10.71
  -8   6  -5   41.54   10.45
  -5   6  -8   39.26   11.97
   8  -6   5   34.55   12.68
  -5   6  -8   39.95    9.80
   8  -6   5   37.41    9.32
   8  -6   5   40.51    9.58
  -5   6  -8   41.04    9.47
  -5   6  -8   35.67    8.51
   8  -6   5   39.60    8.30
   8  -6   5   30.62   13.97
   8  -6   5   36.85    8.24
  -5   6  -8   39.06   10.56
  -5   6  -8   38.51    9.75
   8  -6   5   40.69    9.81
   5  -5  -8   69.38   13.39
   5  -5  -8   69.48   14.12
   5  -5  -8   69.89   14.04
   5  -5  -8   71.87   15.23
   5  -5  -8   72.82   12.88
   5  -5  -8   69.37   14.10
  -5   8   5    3.03   13.95
   5  -5  -8   69.15   15.47
   5  -5  -8   69.79   13.64
  -5   5   8   76.35   17.85
  -5   5   8   76.54   16.60
  -5   5   8   69.69   17.77
  -5   5   8   77.64   16.84
  -5   5   8   76.80   16.46
   5  -3   8   81.26   15.65
   5  -3   8   70.41   14.79
   5  -3   8   77.85   15.95
   5  -3   8   70.26   15.59
   5  -3   8   69.99   15.42
   5  -3   8   70.33   16.58
   5  -3   8   59.38   15.38
   5  -3   8   88.20   17.71
  -5   3  -8   84.46   17.95
  -5   3  -8   86.69   18.50
  -5   3  -8   88.54   18.37
  -5   3  -8   84.10   18.24
  -5   3  -8   91.72   18.98
  -5   3  -8   90.98   19.65
  -5   3  -8   77.45   18.63
  -2   8   5   43.50   14.28
  -2   8   5   39.13   11.57
  -2   8   5   35.93   12.30
  -2   8   5   42.08   13.22
   2  -5  -8   82.31   12.47
  -2   8   5   39.41    9.30
  -2   8   5   38.61   10.85
  -2   5   8   83.27   14.20
  -2   5   8   75.29   15.50
  -2   5   8   76.52   14.98
  -2   5   8   77.31   12.83
   2  -8  -5   40.22   13.86
   2  -8  -5   41.46   16.21
  -2   5   8   68.68   13.97
  -2   5   8   67.24   14.51
   2  -8  -5   37.05   13.96
   5   0   8   77.49   13.40
  -8   0  -5   28.94   13.46
  -8   0  -5   28.24   11.36
   5   0   8   59.88   11.83
   5   0   8   69.83   13.31
   5   0   8   67.45   11.93
  -8   0  -5   28.44   11.50
   5   0   8   64.78   12.46
  -8   0  -5   29.90   11.42
   5   0   8   71.39   12.22
  -5   0  -8   74.09   12.14
   8   0   5   18.97   13.20
  -5   0  -8   62.87   12.49
  -5   0  -8   62.07   11.47
  -5   0  -8   71.51   12.16
   8   0   5   26.50   13.16
  -5   0  -8   71.17   13.89
  -1  -5  -8   40.82    8.32
  -1  -5  -8   36.55    7.09
  -1  -5  -8   50.90    7.82
   1   8   5    1.43    9.07
   1   8   5    1.09    8.38
  -1  -5  -8   34.62    8.36
  -1  -8  -5    0.85    3.82
  -1  -8  -5    1.61    3.70
  -1  -8  -5    1.35    4.28
   1   5   8   40.60    6.79
   1   5   8   42.15    7.57
  -1  -8  -5    0.16    6.07
   1   5   8   38.49    8.59
   5   3   8   10.61    5.34
   5   3   8   10.86    6.62
   5   3   8   11.88    4.62
   5   3   8    9.60    6.45
   5   3   8    8.90    5.61
  -5  -3  -8   16.01    5.08
  -5  -3  -8   19.12    5.10
  -5  -3  -8   19.45    5.58
  -5  -3  -8   17.63    5.54
  -4  -5  -8   26.14    7.95
  -4  -5  -8   28.22    6.98
  -4  -5  -8   29.52    8.19
  -4  -5  -8   25.71    5.41
  -4  -5  -8   20.70    7.19
   4   5   8   23.25   11.29
   4   5   8   26.28    8.95
   6  -8   8   34.81    8.86
   6  -8   8   34.07   10.31
   6  -8   8   27.09   11.82
   6  -8   8   34.78   13.28
   6  -8   8   34.62    9.05
  -6   8  -8   35.04   11.95
  -6   8  -8   36.89   10.88
  -6   8  -8   37.81   10.18
  -6   8  -8   43.50    9.03
  -6   8  -8   39.29   13.60
  -6   8  -8   33.63   10.57
  -8   7  -6    8.09    3.85
  -8   7  -6    9.50    7.19
  -7   8   6   51.07   11.25
   7  -6  -8    2.04    2.39
   7  -6  -8    0.85    4.85
   7  -6  -8    2.66    2.41
  -8   7  -6    7.76    4.94
  -8   7  -6    8.64    4.82
  -8   7  -6   10.28    4.78
   7  -6  -8    2.87    2.16
   7  -6  -8    3.20    1.80
   7  -6  -8    2.27    4.96
  -7   8   6   44.11   11.59
  -7   6   8    3.88    3.38
   7  -8  -6   42.97   10.76
  -7   6   8    3.50    3.27
   8  -7   6    5.67    3.82
   7  -8  -6   45.65    7.16
   8  -7   6    4.93    2.38
  -7   6   8    4.45    3.27
   8  -7   6    6.24    2.56
  -7   6   8    4.90    5.56
   8  -7   6    4.91    3.23
   7  -8  -6   42.56    6.40
   8  -7   6    5.82    3.73
   8  -7   6    6.04    3.68
  -7   6   8    4.60    3.22
  -7   6   8    4.63    5.19
   7  -8  -6   39.90   11.43
   8  -7   6    3.54    6.56
   7  -8  -6   43.38    6.76
   6  -5   8   34.95    8.53
   6  -5   8   37.53    7.56
   6  -5   8   33.40   10.30
   6  -5   8   35.97    8.52
   6  -5   8   31.76   11.05
   6  -5   8   35.99    7.54
   6  -5   8   35.87    8.42
   6  -5   8   35.24    8.10
  -6   5  -8   46.03   10.59
  -6   5  -8   42.54   11.68
  -6   5  -8   40.09    9.33
  -6   5  -8   40.27    8.96
  -6   5  -8   30.52    9.41
  -6   5  -8   37.85    9.56
  -6   5  -8   38.49    9.60
   4  -6  -8   16.35    4.91
  -4   8   6   18.93    9.48
   4  -6  -8   16.92    5.13
   4  -6  -8   18.83    7.37
  -4   8   6   20.66    7.40
  -4   8   6   24.34   10.12
  -8   4  -6   20.38    5.95
   4  -6  -8   15.68    4.49
  -4   8   6   22.07    6.89
  -8   4  -6   19.38    6.12
   4  -6  -8   18.19    6.35
   4  -6  -8   16.82    4.68
  -8   4  -6   17.82    6.09
  -8   4  -6   19.85    5.14
  -8   4  -6   20.69    5.19
  -8   4  -6   21.65    8.17
  -4   8   6   23.93    6.11
   8  -4   6   19.39    6.17
   8  -4   6   18.99    5.77
   8  -4   6   14.26    8.87
   4  -8  -6   18.15    5.32
   4  -8  -6   18.14    5.74
   8  -4   6   19.49    5.56
  -4   6   8   21.10    5.97
  -4   6   8   16.72    7.17
   4  -8  -6   16.44    7.38
   4  -8  -6   17.76    5.53
   4  -8  -6   19.40    9.03
  -4   6   8   17.89    5.23
   8  -4   6   18.89    8.83
   4  -8  -6   16.80    4.81
  -4   6   8   19.02    7.61
  -4   6   8   18.29    5.12
   6  -2   8   18.92    4.97
   6  -2   8   19.20    7.21
   6  -2   8   20.29    5.48
   6  -2   8   18.31    5.01
   6  -2   8   17.60    6.42
   6  -2   8   18.26    5.06
  -6   2  -8   19.63    4.71
  -6   2  -8   15.48    5.55
  -6   2  -8   17.51    6.84
  -6   2  -8   16.24    3.98
  -6   2  -8   17.84    3.88
  -6   2  -8   17.19    4.94
  -1   8   6    8.12    9.68
  -8   1  -6   50.64   11.82
  -1   8   6    5.12    8.88
   1  -6  -8   35.98    8.16
  -8   1  -6   46.27    8.96
   1  -6  -8   36.97    9.84
  -8   1  -6   47.66    9.06
  -8   1  -6   47.18    8.40
  -1   6   8   39.90   10.38
  -1   6   8   40.65    9.25
   8  -1   6   31.00   10.36
  -1   6   8   39.99    8.72
   8  -1   6   38.10    8.72
   1  -8  -6    8.28    6.80
   8  -1   6   33.29    9.03
   1  -8  -6    7.20    8.13
   8  -1   6   35.57    8.51
   6   1   8    3.70    2.71
   6   1   8    3.18    2.66
   6   1   8    3.89    3.91
   6   1   8    4.43    3.29
   6   1   8    3.62    2.65
  -6  -1  -8    2.70    1.69
  -6  -1  -8    2.67    3.35
  -6  -1  -8    2.08    2.05
  -6  -1  -8    2.95    1.87
  -6  -1  -8    2.89    1.74
   2   8   6    8.26    9.17
  -2  -6  -8   35.32    6.74
   2   8   6    5.73    9.46
  -8  -2  -6    4.01    6.03
  -2  -6  -8   34.47    6.17
  -8  -2  -6    4.48    7.37
  -2  -6  -8   38.83    8.06
  -2  -6  -8   26.50    8.26
  -2  -8  -6    4.32    7.81
   2   6   8   37.83    8.38
   2   6   8   40.44   11.27
   2   6   8   36.33    9.14
  -2  -8  -6    4.90    5.57
   8   2   6    4.40    6.75
  -2  -8  -6    6.60    4.76
   6   4   8   19.16    7.84
   6   4   8   19.74   11.65
  -6  -4  -8   21.12    6.55
  -6  -4  -8   17.54    7.08
  -6  -4  -8   20.88    7.22
  -5  -6  -8   29.82   10.58
   5   6   8   26.44   13.50
  -8   8  -7    1.73    4.47
  -8   8  -7    0.02    1.99
  -8   8  -7   -2.02    6.26
  -8   8  -7   -1.00    3.27
  -8   8  -7    0.32    2.55
   8  -8   7    0.38    1.16
   8  -8   7    0.04    2.30
   8  -8   7   -0.33    1.90
   8  -8   7   -0.24    1.08
   8  -8   7   -0.14    2.21
   8  -8   7   -0.03    1.91
   7  -7   8    0.22    5.39
   7  -7   8    1.73    5.04
   7  -7   8    1.14    1.69
   7  -7   8    1.50    1.13
   7  -7   8    1.08    2.27
   7  -7   8    1.16    1.04
  -7   7  -8    1.83    5.21
  -7   7  -8    1.32    2.82
  -7   7  -8    1.29    3.67
  -7   7  -8    1.96    3.81
  -7   7  -8    1.65    1.76
  -7   7  -8    1.43    2.67
  -6   8   7   10.49    5.70
   6  -7  -8    4.24    2.95
   6  -7  -8    3.37    2.54
  -6   8   7   11.17    5.02
  -6   8   7    8.99    4.25
  -6   8   7   10.43    3.94
   6  -7  -8    3.94    2.49
   6  -7  -8    3.60    4.61
  -6   8   7   12.19    6.77
   6  -7  -8    4.47    2.08
   6  -7  -8    4.81    4.78
   6  -7  -8    3.92    2.77
  -6   7   8    0.77    4.83
  -6   7   8    2.77    3.07
   6  -8  -7   14.67    7.42
  -6   7   8    4.03    2.87
  -6   7   8    2.92    2.79
   6  -8  -7   15.15    7.48
  -6   7   8    1.73    4.56
   6  -8  -7   13.69    3.16
   6  -8  -7   12.43    4.05
  -6   7   8    3.12    3.37
   6  -8  -7   14.38    4.58
   6  -8  -7   13.58    3.64
  -8   5  -7   45.29   10.94
  -8   5  -7   43.50   11.40
  -8   5  -7   45.05   11.30
  -8   5  -7   43.88   10.51
  -8   5  -7   49.46   13.00
  -8   5  -7   45.31   12.38
  -8   5  -7   41.74   14.35
   8  -5   7   48.92   11.04
   8  -5   7   48.87   15.36
   8  -5   7   44.83   13.76
   8  -5   7   43.89   11.26
   8  -5   7   45.17   10.92
   8  -5   7   43.08   10.59
   7  -4   8   45.89   12.89
   7  -4   8   46.21   10.75
   7  -4   8   50.45   10.97
   7  -4   8   48.28   10.98
   7  -4   8   45.19   11.31
   7  -4   8   49.35   10.85
   7  -4   8   43.23   13.89
  -7   4  -8   54.93   13.31
  -7   4  -8   48.55   12.71
  -7   4  -8   57.70   12.52
  -7   4  -8   55.84   13.99
  -7   4  -8   52.42   12.11
  -7   4  -8   46.79   11.97
  -7   4  -8   52.07   11.50
  -3   8   7   45.15   12.72
  -3   8   7   45.72   11.33
  -3   8   7   50.72   12.21
   3  -7  -8   52.80   10.71
  -3   8   7   49.46   14.76
   3  -7  -8   47.37   10.78
   3  -7  -8   44.21   10.84
   3  -7  -8   46.78   10.32
  -3   8   7   43.79    9.62
  -3   8   7   44.70   14.25
   3  -7  -8   45.96   12.97
  -3   7   8   48.75   11.79
  -3   7   8   49.04   11.15
   3  -8  -7   40.58   13.50
  -3   7   8   49.53   13.11
   3  -8  -7   40.44   10.72
  -3   7   8   48.94   10.77
  -3   7   8   53.61   13.01
   3  -8  -7   44.84   10.67
   3  -8  -7   39.88   10.44
   3  -8  -7   38.29   10.01
  -8   2  -7   12.62    4.65
  -8   2  -7   15.11    4.88
  -8   2  -7   15.31    6.75
  -8   2  -7   14.56    5.46
   8  -2   7    9.15    4.64
   8  -2   7    9.46    5.74
   8  -2   7    9.87    4.32
   8  -2   7    7.23    7.75
   8  -2   7    9.09    4.15
   8  -2   7    9.08    4.84
   7  -1   8    2.58    2.43
   7  -1   8    3.16    2.39
   7  -1   8    2.49    2.08
   7  -1   8    3.83    4.92
   7  -1   8    2.96    2.48
   7  -1   8    0.64    3.22
  -7   1  -8    3.29    2.13
  -7   1  -8    3.43    2.25
  -7   1  -8    4.45    2.92
  -7   1  -8    6.35    4.27
   0  -7  -8    1.65    3.56
   0   8   7   -0.61    5.35
   0  -7  -8    1.95    2.04
   0  -7  -8    1.70    2.34
   0   8   7    0.90    5.91
   0  -8  -7   -0.80    2.19
   0  -8  -7   -1.23    4.35
   0   7   8    0.17    4.44
   0  -8  -7   -0.98    2.68
   0   7   8    2.39    2.57
   0   7   8    1.01    3.04
  -8  -1  -7   45.73    9.04
  -8  -1  -7   46.86    9.23
  -8  -1  -7   48.61   13.25
  -8  -1  -7   16.87    7.25
  -8  -1  -7   22.68    7.55
  -8  -1  -7   43.51    8.96
   8   1   7   41.07   13.45
   8   1   7   44.55   12.30
   7   2   8   19.17    9.29
  -7  -2  -8   21.89    9.47
  -7  -2  -8   19.59    4.60
  -7  -2  -8   18.69    6.45
  -7  -2  -8   18.38    5.93
  -7  -2  -8   19.74    5.75
  -7  -2  -8   19.93    5.58
  -3  -7  -8   48.81   11.29
  -3  -7  -8   47.87   12.65
  -3  -7  -8   41.20   14.54
  -3  -7  -8   46.46   13.12
   3   7   8   41.27   14.01
   3   7   8   34.88   16.79
  -8   8   8   68.24   19.61
  -8   8   8   72.47   16.92
   8  -8  -8   64.84   14.96
  -8   8   8   72.78   16.45
  -8   8   8   65.00   16.52
  -8   8   8   68.80   17.65
  -8   8   8   68.47   19.03
   8  -8  -8   67.36   16.36
   8  -8  -8   75.74   18.68
   8  -6   8   36.04    9.19
  -8   6  -8   37.69    9.42
   8  -6   8   39.22   12.80
   8  -6   8   34.71    7.70
  -8   6  -8   38.67    9.21
  -8   6  -8   40.73   12.85
   8  -6   8   35.13    7.86
   8  -6   8   34.56    9.07
  -8   6  -8   36.71   10.04
   8  -6   8   34.56    8.76
  -8   6  -8   39.99   11.41
  -8   6  -8   36.06   10.06
  -8   6  -8   33.17   10.02
   8  -6   8   30.36   13.71
  -5   8   8   14.03    7.20
   5  -8  -8    8.50    5.48
  -5   8   8   18.04    6.02
  -5   8   8   18.29    9.02
   5  -8  -8   13.96    7.28
   5  -8  -8   11.01    4.08
   5  -8  -8    9.85    4.41
   5  -8  -8   10.70    5.89
  -5   8   8   16.55    6.37
  -5   8   8   17.40    5.05
   5  -8  -8   10.79    3.71
   8  -3   8   16.26    4.82
   8  -3   8   15.54    4.89
  -8   3  -8    9.46    4.52
   8  -3   8   14.96    5.39
  -8   3  -8   11.80    5.05
  -8   3  -8   10.61    5.80
  -8   3  -8   15.24    7.66
   8  -3   8   17.99    8.12
   8  -3   8   16.28    5.05
   8  -3   8   15.26    8.66
  -8   3  -8   10.87    3.33
   2  -8  -8   32.68    8.11
   2  -8  -8   38.17   11.65
  -2   8   8   36.04    9.24
  -2   8   8   34.13   10.87
   2  -8  -8   31.27    8.62
   2  -8  -8   35.40    8.62
  -2   8   8   35.42   12.49
  -2   8   8   36.38    9.82
  -2   8   8   35.30   11.56
  -2   8   8   32.64    7.21
   2  -8  -8   34.95    8.76
  -8   0  -8   68.00   13.96
   8   0   8   48.40   14.94
  -8   0  -8   63.63   16.83
  -8   0  -8   58.47   13.77
  -8   0  -8   63.99   13.32
   8   0   8   66.66   15.40
  -1  -8  -8   13.07    4.97
  -1  -8  -8    5.80    4.39
   1   8   8   16.65    8.96
  -1  -8  -8    6.44    6.78
   1   8   8   14.59    9.63
   8  -9   8   16.16    4.10
   8  -9   8   13.50    4.32
  -8   9  -8   16.38    6.88
  -8   9  -8   15.06    5.62
  -8   9  -8   14.88   10.62
   8  -9   8   14.34    6.31
   8  -9   8   15.09    5.99
   8  -9   8   13.19    6.15
  -8   9  -8   13.56    7.73
  -8   9  -8   13.81    8.95
   9  -7  -8   18.41    5.23
   9  -7  -8   18.25    7.61
  -9   8   7   43.30   13.76
  -9   8   7   48.47   10.07
   9  -7  -8   19.68    6.05
  -9   8   7   47.83   13.60
   9  -7  -8   18.40    6.74
   9  -8  -7   46.58    9.54
   9  -8  -7   17.29    5.66
   9  -8  -7   44.57    8.42
  -9   7   8   19.83    9.21
  -9   7   8   20.02    8.11
  -9   7   8   17.56    8.28
  -9   7   8   21.87   11.58
  -9   7   8   18.67   10.32
   9  -8  -7   43.58    7.21
   7  -9   7   17.73    6.43
   7  -9   7   15.79    6.54
  -7   9  -7   16.36   11.10
  -7   9  -7   22.00   10.40
   7  -9   7   18.43    6.20
  -7   9  -7   18.73    5.66
   7  -9   7   13.69    6.14
  -7   9  -7   17.98    6.78
  -7   9  -7   14.58    8.49
   9  -6  -6    6.95    4.13
   6  -9   6   13.03    5.63
   6  -9   6   15.63    5.51
  -6   9  -6   14.19    7.52
  -6   9  -6   14.79    8.26
   9  -6  -6    7.95    3.90
  -6   9  -6   19.78    6.35
  -9   6   6   12.46    7.48
   6  -9   6   13.84    5.24
  -9   6   6   14.95    8.04
   9  -6  -6   10.93    5.88
  -9   6   6   13.22    6.45
  -6   9  -6   19.07    5.02
  -9   6   6   13.11    5.71
  -6   9  -6   11.94    9.36
  -8   9  -5   -0.04    4.55
   5  -9   8   24.51    5.71
  -8   9  -5    0.79    3.12
  -8   9  -5    0.84    2.61
   5  -9   8   24.67    5.83
  -8   9  -5   -1.02    7.47
  -8   9  -5    0.68    5.10
   8  -9   5    1.48    1.93
   8  -9   5    1.23    2.83
   8  -9   5    0.88    3.21
  -5   9  -8   25.46    4.51
  -5   9  -8   28.01    6.22
  -5   9  -8   29.08   10.08
   8  -9   5    1.62    2.96
  -5   9  -8   25.94   12.74
   8  -9   5    0.58    1.68
  -9   7   5    2.79    6.36
  -9   7   5    1.22    2.93
  -9   7   5    1.24    3.77
   9  -5  -7   16.16    5.99
  -9   7   5    1.64    3.41
  -9   7   5    3.15    5.16
   9  -5  -7   14.97    4.72
   9  -5  -7   13.23    9.55
   9  -7  -5    1.19    1.36
  -9   5   7   23.63    9.43
   9  -7  -5    0.99    2.88
  -9   5   7   19.06    5.63
   9  -7  -5    1.39    1.71
   9  -7  -5    1.72    2.44
  -9   5   7   19.87    6.66
  -5   9  -5    3.34    7.22
  -5  -5   9   33.90    8.99
  -5  -5   9   31.61    8.62
   5   5  -9   30.22   13.24
  -5   9  -5    4.50    2.92
  -5   9  -5    5.05    6.21
   5  -9   5    4.86    3.69
  -5   9  -5    4.31    3.54
   5  -9   5    3.70    3.24
  -9   8   4    6.16    5.49
   9  -4  -8   25.67   12.01
   9  -4  -8   25.23    2.78
  -9   8   4    4.60    4.46
  -9   8   4    3.37    6.24
  -9   8   4    3.00    7.20
   9  -4  -8   25.18    6.24
  -9   8   4    3.71    4.43
   9  -4  -8   24.50    7.36
  -9   4   8   25.29    6.92
   9  -8  -4    3.63    3.15
   9  -8  -4    3.12    2.55
  -9   4   8   28.43    6.77
  -9   4   8   25.06   10.42
   9  -8  -4    2.04    3.62
  -9   4   8   28.21    7.80
   9  -8  -4    3.08    2.11
   4  -9   7   16.29    5.71
   4  -9   7   17.08    6.19
  -7   9  -4    7.74    4.38
   4  -9   7   18.15    5.81
  -7   9  -4    5.28    5.64
  -7   9  -4    6.65    6.44
  -7   9  -4    4.70    7.90
   7   4  -9   27.17   15.55
  -7   9  -4    6.65    4.71
   7  -9   4    6.37    4.26
   4   7  -9    8.07   10.48
  -4   9  -7   16.75    8.12
  -4   9  -7   16.51    2.99
  -4   9  -7   18.97   10.16
   7  -9   4    6.30    4.24
   7  -9   4    7.44    4.38
  -4   9  -7   16.28    4.66
  -9   5   4   -0.33    4.23
   9  -4  -5    3.58    3.43
  -9   5   4    0.40    2.25
   9  -4  -5    3.07    2.64
  -9   5   4   -0.56    2.59
   9  -5  -4    0.78    2.77
  -9   4   5    3.96    5.21
   9  -5  -4    0.34    2.00
  -9   4   5    5.17    3.42
  -9   4   5    4.67    4.12
   9  -5  -4    0.35    2.47
  -9   4   5    5.36    3.76
  -9   4   5    5.90    3.75
  -4  -4   9   88.84   17.53
   4   4  -9   86.66   20.25
  -4  -4   9   80.91   20.61
   4   4  -9   97.70   22.02
   4   4  -9   80.82   19.77
  -4  -4   9   82.05   19.53
  -4  -4   9   89.10   20.33
  -4  -4   9   86.07   19.86
   4   4  -9   84.69   19.38
   4   4  -9   82.63   21.01
  -9   6   3   12.99    7.79
   9  -3  -6   12.49    3.15
  -9   6   3   16.58    9.44
  -6   9  -3   27.43   11.94
  -6   9  -3   22.21    5.60
  -6   9  -3   23.79   10.88
  -6   9  -3   21.10    6.54
   9  -3  -6   12.06    7.06
  -3  -6   9   16.90    8.07
   3  -9   6   12.22    6.40
  -6   9  -3   24.09   10.50
  -9   6   3   12.42    6.50
  -9   6   3   15.48    6.48
   3  -9   6   11.14    5.53
  -9   6   3   15.05    5.83
   3  -9   6   12.26    6.12
  -3  -6   9   11.80    7.55
   9  -3  -6   12.99    6.03
  -3  -6   9   16.52    7.30
  -3   9  -6   10.22    3.60
  -9   3   6   18.67    7.53
   9  -6  -3   13.21    6.01
   3   6  -9   16.89    9.22
   3   6  -9   17.43    8.68
   9  -6  -3   12.94    5.50
   6  -9   3   19.94    5.86
  -9   3   6   21.41   10.08
  -9   3   6   14.31    6.43
  -9   3   6   15.86    3.84
   9  -6  -3   14.14    4.27
  -3   9  -6    8.66    4.95
   3   6  -9   19.76    9.81
   3   6  -9   18.23    6.91
  -3   9  -6   10.70    8.96
  -3   9  -6   13.35    8.42
   6  -9   3   18.72    6.31
   9  -6  -3   15.64    5.48
  -9   3   6   16.75    6.49
   6  -9   3   20.31    4.72
  -9   3   6   14.79    6.50
   6  -9   3   19.23    5.66
  -3   9  -3   15.99    9.46
  -9   3   3   21.53    7.92
   3  -9   3   11.04    6.04
  -9   3   3   19.84    6.98
  -9   3   3   18.97    6.47
   3  -9   3   16.48    6.94
  -3   9  -3   14.79    5.66
  -9   3   3   20.13    6.63
   9  -3  -3   18.67    6.48
  -9   3   3   26.42   10.99
  -3   9  -3   14.17    8.50
   9  -3  -3   17.00    7.70
   9  -3  -3   18.97    3.71
  -9   3   3   22.62    6.75
  -3   9  -3   16.32    4.07
  -8   9  -2    2.35    3.87
   8   2  -9   19.88    9.79
   2  -9   8   18.19    6.29
  -8   9  -2    0.20    8.22
  -2  -8   9   32.05    9.59
   2  -9   8   17.64    6.86
  -8   9  -2    1.08    5.62
  -8   9  -2    2.67    3.52
  -2  -8   9   29.99    8.77
   2   8  -9   30.64   15.93
  -2   9  -8   20.76    5.75
   8  -9   2    2.32    3.46
   2   8  -9   37.51   13.70
  -2   9  -8   21.19    9.50
   8  -9   2    3.91    4.50
  -2   9  -8   20.18    3.89
  -8  -2   9   29.57   11.14
  -8  -2   9   31.91   10.01
  -2   9  -8   17.68    9.47
   9  -2  -7   16.10    6.59
  -9   7   2   12.33    7.59
  -9   7   2   12.36    8.07
  -9   7   2    9.94    6.09
   9  -2  -7   18.83    8.27
  -9   7   2   10.82    6.53
  -9   7   2   11.84    5.62
   9  -7  -2   10.11    5.53
   9  -7  -2   12.73    3.57
  -9   2   7   19.11    7.24
  -9   2   7   16.09    3.80
   9  -7  -2   12.67    3.92
   9  -7  -2   11.10    5.88
  -9   2   7   19.39   10.02
   9  -7  -2   11.64    5.10
  -9   2   7   18.03    8.11
   5   2  -9   98.19   14.73
  -2  -5   9   49.60   10.94
  -5   9  -2   16.53   11.44
  -2  -5   9   52.84   11.69
  -5   9  -2   16.11    9.40
  -2  -5   9   39.73   12.04
  -2  -5   9   52.15    8.69
  -2  -5   9   50.07   11.85
  -5   9  -2   16.67   12.45
   5  -9   2   17.18    8.31
   2   5  -9   37.38   11.14
   2   5  -9   50.95    9.20
   2   5  -9   44.80   11.60
   2   5  -9   44.10    9.74
   2   5  -9   44.99   10.51
   5  -9   2   15.04    8.28
   5  -9   2   15.40    8.12
   2   5  -9   46.25    9.95
  -9   4   2   15.22    5.85
  -9   4   2   15.63    5.89
  -9   4   2   20.18    9.24
   9  -2  -4    5.28    4.72
  -9   4   2   15.45    5.83
  -9   4   2   16.97    5.72
   9  -2  -4    6.06    5.34
  -9   4   2   16.26    7.02
  -9   2   4    5.41    4.21
   9  -4  -2   12.70    5.62
  -9   2   4    8.58    5.75
  -9   2   4   11.59    8.86
   9  -4  -2   12.97    5.51
  -9   2   4    6.09    4.11
   9  -4  -2   13.38    4.87
  -9   2   4    5.09    2.27
  -9   2   4    6.28    4.05
   2   2  -9  275.97   57.54
  -2  -2   9  277.92   58.36
  -2  -2   9  282.80   58.09
   2   2  -9  275.59   57.96
   2   2  -9  294.63   57.40
   2   2  -9  298.13   58.27
   2   2  -9  257.66   57.77
  -2  -2   9  279.50   56.70
   2   2  -9  280.07   56.74
  -9   8   1   29.29    9.49
  -9   8   1   34.32    9.04
   9  -1  -8   12.71    4.98
  -9   8   1   34.05    8.19
   9  -1  -8   14.25    8.04
  -9   8   1   40.27   14.30
  -9   8   1   32.20   12.14
   9  -1  -8    8.64    7.40
   9  -8  -1   32.75    8.33
  -9   1   8   13.76   12.97
   9  -8  -1   33.82    8.80
   9  -8  -1   31.98    5.88
  -9   1   8   15.60    8.63
  -9   1   8   12.91    6.17
  -9   1   8   18.04    9.74
   9  -8  -1   32.18    6.45
   9  -8  -1   33.18    7.86
  -7   9  -1   36.24   11.60
   7   1  -9   56.14   15.09
  -7   9  -1   37.36   12.46
   7   1  -9   46.44   14.55
  -7   9  -1   40.87   15.15
  -7   9  -1   33.08   15.58
  -1  -7   9   70.46   14.30
   7   1  -9   65.45   14.81
   7   1  -9   55.24   14.46
  -1  -7   9   46.60   15.47
   1  -9   7   48.00   13.80
   7   1  -9   57.87   10.35
   1  -9   7   41.80   12.63
   7   1  -9   55.58   12.77
   1   7  -9   66.90   14.59
  -7  -1   9   60.56   13.72
  -7  -1   9   62.86   13.04
   1   7  -9   67.54   13.03
   7  -9   1   34.54   11.99
   7  -9   1   32.72   11.87
   1   7  -9   62.46   14.73
   7  -9   1   30.16   11.39
  -7  -1   9   59.38   14.20
   1   7  -9   69.13   17.01
  -1   9  -7   37.54   10.62
   7  -9   1   29.27   10.74
  -1   9  -7   46.15   16.60
  -7  -1   9   65.22   12.05
  -1   9  -7   47.44   17.34
  -9   5   1   18.17    5.73
  -9   5   1   18.87    9.01
   9  -1  -5    0.98    4.74
  -9   5   1   18.26    6.63
  -9   5   1   19.02    6.62
   9  -1  -5    0.47    3.94
  -9   1   5    2.42    4.34
  -9   1   5    1.45    3.58
   9  -5  -1   13.69    4.69
   9  -5  -1   16.32    5.42
  -9   1   5    4.86    9.93
   9  -5  -1   15.78    4.59
  -9   1   5    0.62    1.60
  -9   1   5    0.57    3.70
  -4   9  -1   20.29    9.56
  -4   9  -1   15.31    8.43
   4   1  -9   41.32   10.83
   4   1  -9   53.51   10.80
   4   1  -9   54.23    9.85
   4   1  -9   52.85   11.55
   4   1  -9   54.47   10.90
  -1  -4   9   96.21   13.41
  -4   9  -1   15.09   11.33
   4   1  -9   51.56    8.61
  -4   9  -1   15.83   12.13
  -4  -1   9   59.39   10.60
  -4  -1   9   62.87   11.28
   4  -9   1   17.59   10.21
  -4  -1   9   54.66   12.41
  -1   9  -4    5.15   11.78
  -4  -1   9   59.92    9.00
   4  -9   1   18.26   10.12
  -4  -1   9   57.09   11.01
  -4  -1   9   57.79   11.32
  -9   2   1   30.90    8.98
  -9   2   1   34.43    9.30
  -9   2   1   32.07    9.13
  -9   2   1   42.49   16.58
  -9   2   1   34.60   11.25
  -9   1   2    3.61    4.88
  -9   1   2    2.67    3.60
   9  -2  -1   34.27    8.27
  -9   1   2    1.91    3.49
  -9   1   2    2.56    3.63
   9  -2  -1   33.28    7.15
   1   1  -9  279.55   59.13
   1   1  -9  321.16   59.16
  -1  -1   9  293.45   58.42
  -1  -1   9  299.81   59.31
   1   1  -9  286.58   58.43
  -1  -1   9  297.60   58.74
  -1  -1   9  270.36   58.96
   1   1  -9  291.36   58.68
  -1  -1   9  269.48   59.41
   1   1  -9  289.89   58.89
   1   1  -9  295.72   58.68
  -1  -1   9  307.03   59.15
  -1  -1   9  288.52   58.37
   1   1  -9  239.04   59.37
  -1  -1   9  301.97   58.76
   0  -9   9   36.82    9.57
  -9   9   0   21.90    8.66
   0  -9   9   40.07   10.68
   9   0  -9   16.36    4.94
  -9   9   0   21.46    7.71
  -9   9   0   18.10   11.50
   9   0  -9   13.58    8.74
   9   0  -9   14.49    9.27
  -9   9   0   21.79   12.70
   9  -9   0   19.37    7.33
   9  -9   0   20.82    7.34
   0   9  -9   42.01    6.32
  -9   0   9   17.54   11.29
   9  -9   0   18.30    8.08
   9  -9   0   19.62    5.98
   0   9  -9   42.66   15.90
   0   9  -9   40.37   14.74
  -9   0   9   20.12   10.73
  -9   6   0   46.26   13.41
   6   0  -9   74.33   15.05
  -9   6   0   46.70   13.49
   6   0  -9   87.95   13.88
   6   0  -9   93.42   15.30
   6   0  -9   87.73   13.75
  -6   9   0   49.53   18.30
   6   0  -9   86.59   15.13
  -6   9   0   48.29   13.80
  -9   6   0   50.92   14.54
  -6   9   0   50.43   13.09
   0  -9   6   14.69   13.57
   0  -9   6   11.27   12.66
  -9   6   0   47.77   15.55
  -6   9   0   47.47   16.37
  -9   6   0   47.49   16.02
   6   0  -9   90.18   11.88
   9  -6   0   43.32   10.59
   9  -6   0   40.80   10.04
   6  -9   0   47.16    9.27
   6  -9   0   46.89   11.91
   6  -9   0   43.52   10.58
   6  -9   0   45.15   10.25
   0   9  -6   13.47   12.57
  -6   0   9   95.66   14.74
   9  -6   0   40.45   10.00
   9  -6   0   42.07    8.80
   0   9  -6   11.72    8.47
   0   9  -6   15.23   12.96
  -9   3   0   44.12   13.45
   3   0  -9   39.76    8.45
  -3   9   0   52.54   14.46
  -3   9   0   43.19    7.48
   3   0  -9   37.49    8.68
   9   0  -3    5.87    9.03
   0  -9   3   14.27   10.09
  -9   3   0   43.88    9.75
   9   0  -3    5.27    9.25
   3   0  -9   36.72    7.86
   3   0  -9   39.12    7.19
  -3   9   0   46.77   14.51
  -9   3   0   46.12    9.63
  -9   3   0   47.45   11.60
   3   0  -9   39.42    7.29
   3   0  -9   40.45    7.95
  -9   3   0   43.04    9.49
  -3   9   0   43.39    9.54
   0  -9   3   13.67    9.46
   3  -9   0   42.13   10.62
  -3   0   9   43.71    9.41
   0   9  -3   19.30   13.41
   9  -3   0   42.10   10.73
  -3   0   9   40.50    9.05
   0   9  -3   16.38   12.65
  -3   0   9   41.83    9.17
   3  -9   0   48.10   10.74
  -3   0   9   37.81    8.81
  -3   0   9   42.87    9.52
  -3   0   9   39.86    9.61
  -3   0   9   43.14    8.23
   9  -3   0   39.35   11.17
  -3   0   9   45.42    9.10
   0   0   9  838.49  164.78
   0   0   9  799.08  164.30
   0   0   9  667.03  164.89
   0   0  -9  832.59  165.28
   0   0  -9  766.25  165.91
   0   0   9  733.07  164.46
   0   0   9  899.56  164.98
   0   0   9  793.54  164.48
   0   0   9 1000.00  164.69
   0   0  -9  713.95  164.03
   0   0  -9  928.99  164.60
   0   0  -9  764.90  164.42
   0   0   9  831.29  164.56
  -1  -9   8   29.70   12.88
   8  -1  -9   46.46   11.80
  -8   9   1   42.44   11.64
  -8   9   1   38.84   17.09
   8  -1  -9   54.59   12.61
   8  -1  -9   52.87    9.88
   1  -8   9   68.77   13.75
  -8   9   1   36.98   12.30
  -1  -9   8   29.01   13.56
   8  -1  -9   52.01   15.28
   1  -8   9   61.43   12.56
  -8   9   1   42.59   15.18
   8  -1  -9   44.62   14.85
   8  -9  -1   32.85   12.39
  -1   8  -9   70.54   11.48
   8  -9  -1   32.45   11.56
  -1   8  -9   67.59   15.94
   8  -9  -1   35.34   12.78
  -8   1   9   67.93   13.54
   8  -9  -1   31.08   12.13
  -8   1   9   73.78   11.87
  -8   1   9   64.23   14.78
  -8   1   9   61.85   13.12
  -1   8  -9   80.73   17.28
  -8   1   9   70.70   14.59
  -8   1   9   68.49   18.14
   1   9  -8   20.30   15.27
   1   9  -8   29.98   17.04
   9   1  -7    8.10    8.79
   9   1  -7    8.14    8.82
  -9   7  -1   36.05   11.58
  -9   7  -1   28.01    8.57
  -9   7  -1   35.90   11.79
  -9   7  -1   30.59    8.56
  -9   7  -1   32.45    9.02
   9  -7   1   28.65    6.28
  -9  -1   7   10.60    8.36
   9  -7   1   34.23    8.58
   9  -7   1   31.50    7.81
   9  -7   1   32.88    6.13
  -9  -1   7    9.24    9.33
   9  -7   1   35.85    8.19
   5  -1  -9   54.68   10.09
   5  -1  -9   51.04    9.33
   5  -1  -9   56.15   10.27
  -5   9   1   17.16   11.99
  -5   9   1   14.89    8.67
  -1  -9   5   10.07    9.48
  -1  -9   5    8.72    9.70
   5  -1  -9   52.62    7.67
   5  -1  -9   57.07    9.22
   5  -1  -9   55.40    9.15
  -5   9   1   20.41   12.41
  -5   1   9   50.00    9.60
   5  -9  -1   17.31    9.29
   1   9  -5   10.64   12.13
  -5   1   9   53.58   10.86
  -5   1   9   58.03    8.79
   5  -9  -1   15.80    8.51
  -5   1   9   72.01    9.68
  -5   1   9   58.00   10.11
   5  -9  -1   15.65    8.99
  -5   1   9   56.87   10.21
   1   9  -5   10.76   12.89
  -5   1   9   59.38    9.73
   5  -9  -1   17.44    9.08
  -9   4  -1   20.98    7.66
  -9   4  -1   18.14    5.72
  -9   4  -1   16.79    6.28
  -9   4  -1   17.64    6.35
  -9   4  -1   19.15    9.21
   9   1  -4    3.22    7.22
   9  -4   1   16.29    4.99
  -9  -1   4   -1.86    4.40
   9  -4   1   14.17    4.85
   9  -4   1   14.91    6.01
  -9  -1   4    0.72    5.75
   2  -1  -9  279.81   60.31
   2  -1  -9  304.50   60.60
   2  -1  -9  298.20   60.52
   1  -2   9  312.77   60.72
   1  -2   9  296.34   60.65
   2  -1  -9  287.65   60.29
   2  -1  -9  292.51   60.65
   2  -1  -9  291.85   59.98
   2  -1  -9  280.81   60.36
   1  -2   9  269.46   60.65
   1  -2   9  306.46   60.71
   1  -2   9  343.89   60.12
   2  -1  -9  297.43   60.43
  -2   1   9  310.67   60.91
  -2   1   9  289.42   60.92
  -2   1   9  275.62   60.75
  -1   2  -9  297.14   60.56
  -1   2  -9  337.86   61.34
  -2   1   9  296.97   61.17
  -2   1   9  286.08   60.83
  -2   1   9  292.89   60.73
  -2   1   9  308.44   61.04
  -9   1  -1   36.79   11.69
   9   1  -1   18.18   11.12
  -9   1  -1   31.49    8.76
  -9   1  -1   32.37    8.91
  -9   1  -1   33.40    8.74
   9  -1   1   32.41    9.55
  -9  -1   1   23.26    9.54
  -9  -1   1   27.66   12.75
   9  -1   1   26.85   10.15
   1   1   9  276.36   59.31
  -1  -1  -9  314.09   59.14
   1   1   9  303.05   59.16
  -1  -1  -9  280.10   59.26
   1   1   9  297.37   59.27
  -1  -1  -9  329.83   59.32
   1   1   9  243.27   59.44
  -1  -1  -9  298.28   59.17
   1   1   9  293.11   59.84
  -9   8  -2    2.74    3.06
  -9   8  -2    2.73    3.72
  -9   8  -2    1.00    7.10
  -9   8  -2    3.16    5.55
  -9   8  -2    0.02    3.97
   9  -8   2    1.77    1.40
   9  -8   2    1.06    2.89
   9  -8   2    2.34    1.62
   9  -8   2    1.88    2.65
   9  -8   2    1.55    2.82
   9  -8   2    1.79    2.93
  -7   9   2   13.47    6.88
   2  -7   9   35.46   10.05
   2  -7   9   44.40    8.69
  -7   9   2   12.15    8.71
  -7   9   2   13.85    7.48
   2  -7   9   45.03    8.24
  -7   9   2   11.23   10.04
   7  -9  -2   11.01    7.75
  -2   7  -9   52.51   10.35
  -2   7  -9   51.97   11.64
   7  -9  -2   11.41    7.20
  -2   7  -9   54.59    7.28
  -2   7  -9   51.26    8.23
  -2   7  -9   49.89   10.73
   7  -9  -2    9.76    8.22
  -2   7  -9   49.83   11.36
   7  -9  -2   10.87    7.98
  -9   5  -2   16.55    6.43
  -9   5  -2   12.66    5.99
  -9   5  -2   16.56    9.23
  -9   5  -2   16.13    5.59
  -9   5  -2   17.91    7.02
   9  -5   2   13.55    5.50
   9  -5   2   12.86    5.02
   9  -5   2   12.75    5.13
   4  -2  -9  299.05   60.90
   4  -2  -9  299.47   61.44
   4  -2  -9  309.64   61.55
   4  -2  -9  290.35   60.87
   4  -2  -9  291.28   60.61
   4  -2  -9  288.57   60.78
   2  -4   9  293.80   61.40
   2  -4   9  294.34   61.34
   2  -4   9  325.71   61.96
   4  -2  -9  298.91   61.15
   2  -4   9  284.15   61.12
  -4   2   9  291.45   60.01
  -2   4  -9  342.37   61.28
  -4   2   9  299.79   60.54
  -4   2   9  298.63   60.85
  -4   2   9  285.57   60.62
  -4   2   9  257.69   60.21
  -4   2   9  298.38   61.13
  -4   2   9  303.72   60.49
  -2   4  -9  327.80   61.20
  -2   4  -9  262.54   61.21
  -4   2   9  281.54   60.53
  -2   4  -9  302.03   60.97
  -2   4  -9  291.10   59.84
  -9   2  -2    9.27    4.46
  -9   2  -2   10.99   10.25
  -9   2  -2   11.23    5.10
  -9   2  -2    8.16    5.02
  -9   2  -2    9.32    5.72
   9  -2   2   11.44    6.89
   9  -2   2   12.75    5.92
   2  -1   9  263.26   58.67
   2  -1   9  284.12   58.98
   1  -2  -9  309.74   58.92
   1  -2  -9  271.29   59.06
   2  -1   9  276.19   58.62
   2  -1   9  295.81   58.96
   1  -2  -9  282.71   58.83
   1  -2  -9  330.31   58.79
   2  -1   9  295.36   58.66
   2  -1   9  305.08   58.82
   2  -1   9  283.92   58.91
   2  -1   9  244.42   59.31
   1  -2  -9  323.83   58.67
  -2   1  -9  314.05   60.18
  -2   1  -9  266.72   60.18
  -2   1  -9  320.90   59.94
  -1   2   9  287.01   60.24
  -2   1  -9  309.81   60.32
  -2   1  -9  293.15   60.58
  -1   2   9  284.39   60.06
  -1   2   9  293.97   60.52
  -1   2   9  287.29   59.74
  -1   2   9  317.87   60.00
  -1   2   9  279.71   60.02
  -9  -1  -2   23.16   12.08
   9   1   2   10.14    7.61
  -2  -2  -9  322.28   58.78
   2   2   9  280.77   59.26
   2   2   9  276.93   59.81
  -2  -2  -9  288.90   59.25
   2   2   9  286.96   59.40
  -2  -2  -9  288.80   58.99
  -2  -2  -9  301.49   59.00
   2   2   9  273.44   59.72
  -2  -2  -9  288.00   58.54
   3  -9   9   17.78    6.60
  -9   9  -3    5.30    9.72
  -9   9  -3    8.34    5.00
  -9   9   3   16.81    7.40
   3  -9   9   18.00    6.76
  -9   9   3   17.39   11.70
  -9   9  -3    7.07    5.47
  -9   9   3   14.35    8.49
  -9   9  -3   10.09    7.78
  -9   9   3   18.02    7.06
   3  -9   9   17.16    5.94
   9  -9   3    6.78    4.60
   9  -9  -3   16.25    4.28
   9  -9   3    7.62    4.92
   9  -9   3    3.87    4.03
   9  -9  -3   16.77    6.65
  -3   9  -9   19.44    4.99
   9  -9  -3   14.29    5.72
  -3   9  -9   24.82   11.87
   9  -9  -3   17.57    6.12
  -3   9  -9   18.82   11.29
  -3   9  -9   17.60    3.31
   9  -9   3    6.02    4.65
   9  -9   3    7.45    3.73
   3  -6   9   69.59   12.36
  -6   9   3   16.18   11.56
  -9   6  -3   25.71   12.50
  -6   9   3   17.95   11.24
   6  -3  -9   78.11   13.74
  -9   6  -3   20.52   11.57
  -9   6  -3   22.17   11.55
   6  -3  -9   67.60   11.29
   6  -3  -9   76.49   12.15
  -6   9   3   17.03   14.12
  -9   6  -3   21.69   13.48
  -9   6  -3   20.15   14.21
   3  -6   9   76.45   12.44
   6  -3  -9   73.92   11.89
   6  -3  -9   72.39   11.97
  -6   9   3   12.15   13.35
   6  -3  -9   77.27   12.64
   3  -6   9   74.38   12.79
   3  -6   9   79.91   14.37
   6  -3  -9   77.69   13.95
   3  -6   9   71.33   13.24
  -6   3   9   84.41   15.08
  -6   3   9   81.30   14.04
  -3   6  -9   81.41   16.10
  -3   6  -9   88.85   14.36
  -6   3   9   85.13   15.67
  -3   6  -9   70.48   16.77
  -6   3   9   77.45   15.18
  -6   3   9   81.46   16.64
  -3   6  -9   93.20   16.98
   9  -6   3   19.23   14.25
  -6   3   9   82.53   14.83
  -3   6  -9   84.66   15.97
   9  -6   3   21.79   13.72
   9  -6   3   19.76   14.28
   9  -6   3   20.61   14.51
  -6   3   9   81.43   15.09
  -3   6  -9   80.68   13.83
   3  -3   9   40.97    6.85
  -3   9   3   22.21   10.39
   3  -3   9   26.78    6.56
  -9   3  -3   16.13   10.03
   3  -3   9   39.00    6.72
   3  -3   9   44.80    6.23
  -9   3  -3   13.91    7.56
   3  -3   9   33.99    7.83
  -9   3  -3   13.87    7.53
  -3   9   3   20.61    5.95
   3  -3   9   44.70    7.83
  -3   9   3   25.02   12.42
  -3   9   3   29.79   12.35
  -3   9   3   22.60    9.41
  -9   3  -3   14.68    8.75
   3  -3   9   42.12    6.08
  -9   3  -3   14.43    7.02
  -3   3  -9   42.79    9.28
  -3   3  -9   43.55    9.32
  -3   3  -9   42.28    9.06
  -3   3  -9   41.65    9.14
  -3   3  -9   42.00    9.28
  -3   3  -9   34.41    8.71
  -3   3  -9   39.94   10.06
   0  -3  -9   36.28    8.64
   0  -3  -9   37.02    8.03
   0  -3  -9   40.67    8.05
   0  -3  -9   37.47    8.06
   0   3   9   39.21    9.09
   0   3   9   38.84    9.53
   0   3   9   41.54    8.61
   3   3   9   79.57   17.58
  -3  -3  -9   66.59   16.12
   3   3   9   72.13   17.04
   3   3   9   81.14   16.69
  -3  -3  -9   77.22   15.06
  -3  -3  -9   68.18   15.89
  -3  -3  -9   75.39   15.66
   4  -8   9   81.39   19.73
   8  -4  -9   79.56   18.48
   8  -4  -9   81.26   21.12
   4  -8   9   82.24   19.42
   4  -8   9   86.43   21.41
   8  -4  -9   79.70   18.51
   8  -4  -9   76.60   20.29
   8  -4  -9   81.58   19.63
   4  -8   9   89.36   18.99
   4  -8   9   93.80   19.60
   8  -4  -9   81.67   18.69
  -4   8  -9   88.28   21.11
  -4   8  -9   84.65   20.49
  -4   8  -9   86.48   17.50
  -4   8  -9   71.13   22.90
  -8   4   9   88.49   20.12
  -8   4   9   86.46   19.56
  -8   4   9   88.97   19.07
  -4   8  -9   86.61   18.20
  -4   8  -9   56.54   19.29
  -8   4   9   90.74   21.13
  -8   4   9   86.29   18.93
  -8   4   9   88.12   19.18
  -8   4   9   94.13   17.77
  -9   7  -4    4.92    3.95
  -9   7  -4    6.75    4.68
  -9   7  -4    5.54    3.63
  -9   7  -4    6.57    5.99
  -9   7  -4    7.32    6.99
   9  -7   4    7.11    4.02
   9  -7   4    5.85    3.36
   9  -7   4    6.60    4.00
   9  -7   4    5.36    3.40
   9  -7   4    6.26    2.14
   9  -7   4    5.98    2.32
   4  -5   9   54.66   12.06
   4  -5   9   50.06   13.09
   4  -5   9   53.30   12.07
   4  -5   9   57.46   13.47
   4  -5   9   52.03   11.05
   4  -5   9   52.36   12.05
  -4   5  -9   56.30   12.99
  -4   5  -9   57.67   14.65
  -4   5  -9   64.81   12.41
  -4   5  -9   48.74   13.50
  -4   5  -9   61.17   13.50
  -4   5  -9   61.46   13.45
  -9   4  -4    0.34    4.08
  -9   4  -4   -0.39    2.82
  -9   4  -4    0.23    1.77
  -9   4  -4    0.21    1.82
  -9   4  -4    1.56    3.36
  -9   4  -4    0.38    2.17
   9  -4   4    0.18    2.43
   9  -4   4    0.77    2.01
   9  -4   4    0.30    2.00
   4  -2   9  351.44   57.93
   2  -4  -9  295.29   58.08
   4  -2   9  307.60   58.06
   2  -4  -9  243.30   57.60
   4  -2   9  286.77   58.25
   4  -2   9  293.51   57.63
   4  -2   9  285.34   57.65
   4  -2   9  352.72   59.31
   2  -4  -9  261.83   57.36
   4  -2   9  272.34   57.57
   2  -4  -9  271.22   58.45
   2  -4  -9  260.36   57.42
   2  -4  -9  199.80   57.45
  -4   2  -9  281.88   60.24
  -4   2  -9  262.03   59.61
  -4   2  -9  286.31   58.93
  -4   2  -9  281.39   59.34
  -2   4   9  316.99   60.06
  -2   4   9  279.50   59.39
  -4   2  -9  276.19   59.77
  -2   4   9  343.40   60.30
  -2   4   9  287.49   59.55
  -2   4   9  294.73   60.39
  -9   1  -4    4.58    4.97
  -9   1  -4    5.47    3.55
  -9   1  -4    4.50    2.85
  -9   1  -4    3.74    3.45
   9  -1   4    4.33    3.99
   9  -1   4    4.02    4.36
   4   1   9   90.17   12.96
  -1  -4  -9   54.09   12.85
  -1  -4  -9   48.65   12.61
   1   9   4    0.92   14.49
  -1  -4  -9   83.02   12.48
  -1  -4  -9   54.84   11.98
  -1  -4  -9   50.41   11.56
   1   4   9   51.02   13.27
   1   4   9   52.98   12.80
   1   4   9   57.83   13.13
   4   4   9   82.76   20.03
  -4  -4  -9   84.13   18.81
  -4  -4  -9   81.47   18.29
  -4  -4  -9   82.81   17.07
   4   4   9   87.18   19.43
   4   4   9   79.56   22.04
   4   4   9   88.04   21.01
  -4  -4  -9   94.23   18.42
  -4  -4  -9   76.38   17.89
  -9   8  -5    1.85    4.06
  -9   8  -5    1.25    3.08
  -9   8  -5    2.14    7.78
  -9   8  -5    1.58    2.83
  -9   8  -5    1.80    5.39
   9  -8   5    0.96    1.36
   9  -8   5    1.24    1.34
   9  -8   5    1.68    2.78
   9  -8   5    0.10    2.72
   9  -8   5    1.19    2.66
   9  -8   5    0.34    2.72
   7  -5  -9   51.10   14.07
   7  -5  -9   46.79   13.21
   7  -5  -9   51.06   11.64
   7  -5  -9   46.61   11.24
   7  -5  -9   47.48   10.53
   7  -5  -9   46.20   10.97
  -7   5   9   44.76   11.43
  -7   5   9   47.43   11.20
  -7   5   9   49.35   12.72
  -7   5   9   42.61   11.09
  -7   5   9   44.26   10.82
  -7   5   9   50.91   13.23
  -7   5   9   47.98   11.15
  -9   5  -5    5.33    3.00
  -9   5  -5    6.03    3.72
  -9   5  -5    5.32    4.25
  -9   5  -5    7.71    5.66
  -9   5  -5    4.91    3.87
  -9   5  -5    5.00    2.98
   9  -5   5    3.99    3.01
   9  -5   5    3.22    2.64
   5  -4   9   52.82   11.26
   5  -4   9   55.29   12.15
   5  -4   9   54.59   12.00
   5  -4   9   51.31   13.68
   5  -4   9   54.58   12.03
   5  -4   9   52.55   11.62
   5  -4   9   57.51   12.02
  -5   4  -9   59.61   13.20
  -5   4  -9   58.08   12.81
  -5   4  -9   60.93   13.57
  -5   4  -9   55.48   13.03
  -5   4  -9   60.63   13.15
  -5   4  -9   55.54   12.53
  -9   2  -5    1.80    2.99
  -9   2  -5    2.09    2.75
  -9   2  -5    2.60    3.92
  -9   2  -5    1.12    1.92
   9  -2   5    1.18    2.74
   9  -2   5    1.36    3.36
   1  -5  -9   53.93   11.16
   1  -5  -9   51.84   12.43
   1  -5  -9   47.93   10.94
  -5   1  -9   99.17   14.76
  -1   5   9   57.25   15.76
  -1   5   9   59.23   15.06
  -1   5   9   56.24   14.83
  -1   5   9   56.10   14.22
  -9  -1  -5    5.86    6.44
   9   1   5    4.57    6.85
   5   2   9   42.78   11.52
   5   2   9   42.76   12.24
   5   2   9   43.35   10.03
   5   2   9   42.08   10.59
   5   2   9   42.16   11.11
   5   2   9   43.43   10.80
  -5  -2  -9   50.32   12.98
  -5  -2  -9   53.48   11.17
  -5  -2  -9   43.71   10.46
  -5  -2  -9   47.65   10.90
  -5  -2  -9   54.05   10.67
  -5  -2  -9   44.75   11.11
   5   5   9   33.56   14.02
  -5  -5  -9   30.02    7.78
   5   5   9   28.74   10.19
  -5  -5  -9   24.18    8.23
  -5  -5  -9   33.38    9.44
  -9   9  -6    5.03    4.95
  -9   9   6   16.97    8.75
  -9   9  -6    3.33    6.66
  -9   9   6   14.88   10.79
  -9   9  -6    3.55    5.87
  -9   9  -6    3.00    9.27
  -9   9  -6    4.30    4.23
   9  -6  -9   15.79    4.23
  -9   9   6   14.83    6.85
   9  -6  -9   16.95    5.12
   9  -6  -9   17.57    6.30
  -9   9   6   18.12    7.37
   9  -9   6    3.50    3.72
   9  -9   6    4.59    3.96
   9  -9  -6   12.09    3.91
   9  -9   6    4.19    2.57
   9  -9   6    3.70    4.00
  -9   6   9   20.91    8.88
  -9   6   9   19.02    9.91
   9  -9  -6   11.56    5.11
  -9   6   9   17.82    6.48
   9  -9  -6   13.51    6.29
   9  -9   6    3.39    3.76
  -9   6   9   17.42    5.98
  -6   9  -9   94.41   17.86
   6  -6   9   84.74   23.82
   6  -6  -9  137.31   24.34
   6  -6   9   89.06   22.21
   6  -6   9   95.47   21.28
   6  -6  -9  142.83   21.92
   6  -6  -9  147.16   23.08
   6  -6  -9  144.52   21.09
   6  -6  -9  144.07   22.98
   6  -6   9   97.72   24.43
   6  -6   9   93.74   22.30
   6  -6  -9  139.41   22.26
  -9   6  -6   15.82   22.59
   6  -6  -9  133.60   24.79
   6  -6   9   88.66   22.27
  -9   6  -6   18.96   22.79
   6  -6   9   90.22   21.75
  -6   6   9  152.61   28.89
  -6   6  -9   94.72   26.02
  -6   6   9  147.03   27.11
  -6   6   9  147.95   27.46
  -6   6   9  149.80   29.01
  -6   6   9  147.69   26.96
  -6   6  -9   97.26   27.19
  -6   6  -9  107.21   26.81
  -6   6   9  154.76   27.85
  -6   6   9  148.27   27.25
  -6   6  -9  108.72   28.68
  -6   6  -9   92.46   26.67
  -6   6  -9   98.86   26.94
   3  -6  -9   80.67   13.96
   6  -3   9   74.50   14.28
  -3   9   6   16.38   15.42
   6  -3   9   70.16   14.04
  -9   3  -6   17.60   16.28
   6  -3   9   78.78   15.79
   3  -6  -9   72.03   15.86
   6  -3   9   72.70   14.32
  -3   9   6   15.78   15.50
   3  -6  -9   72.82   14.17
   6  -3   9   71.91   16.39
   3  -6  -9   73.25   13.81
   3  -6  -9   72.15   14.31
   3  -6  -9   72.77   14.93
   6  -3   9   72.60   14.67
   6  -3   9   77.64   14.20
  -3   6   9   78.79   18.62
  -6   3  -9   79.94   17.16
  -6   3  -9   98.47   18.24
  -3   6   9   82.87   19.28
  -6   3  -9   85.54   19.31
  -6   3  -9   78.27   17.74
  -3   6   9   83.72   18.07
  -6   3  -9   71.53   18.30
  -3   6   9   80.65   17.97
  -3   6   9   83.46   19.59
  -6   3  -9   85.48   18.64
   6   0   9  144.07   26.31
   6   0   9  138.59   27.26
   0  -6  -9   87.24   25.28
   6   0   9  121.57   25.94
   6   0   9  155.24   28.04
   0  -6  -9   83.60   26.13
   6   0   9  137.04   26.13
   6   0   9  142.68   26.76
   0  -6  -9   98.12   25.20
  -6   0  -9  147.74   25.12
   0   6   9   93.08   26.19
  -6   0  -9  140.99   25.03
  -6   0  -9  108.95   25.34
  -6   0  -9  146.50   25.19
   0   6   9   84.85   26.03
   0   6   9  103.50   27.34
   0   6   9   90.01   25.31
  -6   0  -9  155.73   27.50
  -3  -6  -9   75.07   15.04
  -3  -6  -9   75.58   16.96
  -3  -6  -9   85.96   18.00
  -3  -6  -9   85.53   15.76
   6   3   9   18.18   16.06
  -6  -3  -9   17.72    5.81
  -6  -3  -9   17.21    5.56
  -6  -3  -9   17.46    4.79
  -6  -3  -9   16.22    6.17
  -6  -3  -9   17.89    5.00
  -8   9   7   47.88   18.88
   8  -7  -9   70.20   12.57
   8  -7  -9   67.02   14.61
  -8   9   7   47.48   17.83
   8  -7  -9   62.27   17.74
   8  -7  -9   56.07   17.39
   8  -7  -9   68.61   13.40
   7  -8   9   55.04   18.92
   8  -7  -9   67.62   14.76
   7  -8   9   67.12   12.84
   7  -8   9   62.35   14.56
   7  -8   9   62.76   14.33
  -8   9   7   52.75   14.57
   7  -8   9   58.08   13.11
   8  -7  -9   64.27   13.95
   7  -8   9   56.71   14.19
  -8   9   7   50.67   15.10
  -7   8  -9   54.93   14.91
  -7   8  -9   57.36   18.14
  -7   8  -9   66.07   19.36
  -7   8  -9   59.73   14.48
   8  -9  -7   44.96   14.18
   8  -9  -7   46.63   12.96
  -8   7   9   66.92   14.51
  -8   7   9   67.69   14.99
  -8   7   9   71.26   17.16
   8  -9  -7   49.21   13.59
  -8   7   9   68.72   15.27
   8  -9  -7   47.22   13.98
  -7   8  -9   61.09   13.37
  -8   7   9   67.47   16.75
  -8   7   9   72.52   14.62
  -9   7  -7   19.26   10.43
  -9   7  -7   17.57    7.01
  -9   7  -7   16.05    9.75
  -9   7  -7   16.64    6.19
  -9   7  -7   19.01    7.37
   9  -7   7   16.15    4.04
   9  -7   7   17.70    6.27
   9  -7   7   14.91    4.31
   9  -7   7   18.64    6.09
   9  -7   7   16.81    5.85
   9  -7   7   14.14    5.70
  -5   9   7   17.03   11.16
   5  -7  -9   42.39   10.31
  -5   9   7   16.23   10.62
   5  -7  -9   45.75    8.99
  -5   9   7   15.94    8.43
   5  -7  -9   37.40    8.03
   5  -7  -9   43.07    8.69
   5  -7  -9   42.28   11.56
   5  -7  -9   42.97    7.98
   5  -9  -7   19.60    9.21
  -5   7   9   57.13   12.94
  -5   7   9   53.54   10.40
   5  -9  -7   17.15    8.56
  -5   7   9   55.32   10.03
  -7   5  -9   68.89   11.00
   5  -9  -7   19.12    9.32
  -5   7   9   42.76   12.30
  -5   7   9   50.94   10.20
  -5   7   9   49.25   10.89
   5  -9  -7   17.18    8.88
  -9   4  -7   17.87    6.72
  -9   4  -7   19.83    5.12
  -9   4  -7   17.95    7.69
  -9   4  -7   19.18    5.17
   9  -4   7   18.54    5.84
   9  -4   7   14.89    5.92
   9  -4   7   14.71    5.40
   7  -2   9   55.94   13.13
   7  -2   9   48.23    7.85
  -2   9   7   25.24   13.07
   7  -2   9   47.87    9.61
   7  -2   9   44.51    9.46
  -2   9   7   15.90    7.87
   7  -2   9   52.24   11.41
   7  -2   9   47.66    9.98
   7  -2   9   51.91    9.55
  -2   9   7   16.40    9.39
  -2   9   7   17.72   11.93
  -2   7   9  132.71   22.64
  -2   7   9  135.52   22.84
  -2   7   9  131.46   20.68
  -7   2  -9   47.29   21.28
  -2   7   9  139.17   24.04
  -2   7   9  125.14   25.03
  -7   2  -9   47.40   21.06
  -7   2  -9   41.35   21.71
  -2   7   9  135.02   24.38
  -9   1  -7   45.53   14.43
  -9   1  -7   45.52   11.51
  -9   1  -7   48.25   11.54
   9  -1   7   42.41   11.14
   9  -1   7   32.40   11.13
  -1  -7  -9   58.70   11.79
   7   1   9   69.02   13.55
   1   9   7   10.81   15.11
  -1  -7  -9   81.28   12.69
   7   1   9   61.05   15.28
   1   9   7    7.64   13.72
  -7  -1  -9   75.11   18.09
   1   7   9   64.68   17.34
  -7  -1  -9   74.59   14.97
   1   7   9   73.57   19.80
  -7  -1  -9   59.91   15.51
   1   7   9   60.71   17.32
  -7  -1  -9   73.57   14.10
  -7  -1  -9   65.96   14.86
  -9   8  -8   15.91    6.02
  -9   8  -8   19.32   10.86
  -9   8  -8   14.42    9.66
  -9   8  -8   15.32    7.22
  -9   8  -8   13.55    7.88
   9  -8   8   13.57    3.70
   9  -8   8   13.62    5.81
   9  -8   8   13.39    5.43
   9  -8   8   11.09    3.88
   9  -8   8   12.65    5.66
   9  -8   8   14.64    6.34
   7  -8  -9   63.50   12.08
   8  -7   9   57.56   12.47
   7  -8  -9   57.74   16.48
   7  -8  -9   62.63   12.98
   7  -8  -9   65.17   13.06
   8  -7   9   58.21   12.66
  -7   9   8   22.82   14.87
   8  -7   9   56.98   12.46
   8  -7   9   53.34   10.95
   8  -7   9   58.38   12.08
  -7   9   8   20.67   14.52
  -7   9   8   19.89   12.12
   7  -8  -9   63.90   11.62
   7  -8  -9   66.94   12.81
   8  -7   9   53.01   10.97
  -7   9   8   24.80   11.92
   7  -8  -9   64.86   15.62
  -7   8   9   77.35   16.59
  -8   7  -9   67.74   13.70
   7  -9  -8   17.47   11.41
  -8   7  -9   68.04   13.42
   7  -9  -8   21.95   11.30
   7  -9  -8   19.14   10.99
  -8   7  -9   68.27   16.98
  -7   8   9   73.27   13.87
  -7   8   9   64.25   14.32
  -8   7  -9   70.07   15.19
  -7   8   9   74.94   16.89
  -8   7  -9   61.13   12.24
  -7   8   9   71.58   13.20
   7  -9  -8   18.32   11.82
  -9   5  -8   27.01    9.10
  -9   5  -8   27.35    7.00
  -9   5  -8   26.22    8.42
  -9   5  -8   27.44    8.03
  -9   5  -8   35.04   11.72
  -9   5  -8   22.81    6.63
   9  -5   8   23.08    6.92
   9  -5   8   20.67    7.00
   9  -5   8   28.40    7.47
  -4   9   8   30.81   17.96
   8  -4   9   76.92   15.96
  -4   9   8   27.73   17.46
   4  -8  -9   77.90   14.74
   8  -4   9   73.75   15.21
  -4   9   8   24.10   15.26
   8  -4   9   75.35   19.30
  -4   9   8   26.53   14.60
   4  -8  -9   81.55   15.25
   4  -8  -9   93.13   15.74
   8  -4   9   85.36   15.52
   4  -8  -9   82.34   18.29
   8  -4   9   79.46   15.18
   4  -8  -9   83.63   15.82
   8  -4   9   80.31   17.77
   4  -9  -8   26.49   14.05
   4  -9  -8   24.81   14.30
  -8   4  -9   86.03   14.27
  -8   4  -9   87.11   15.55
   4  -9  -8   26.35   14.18
  -8   4  -9   88.87   17.14
  -4   8   9   86.05   17.16
  -4   8   9   83.89   18.97
   4  -9  -8   26.06   13.83
  -8   4  -9   80.03   15.79
  -4   8   9   75.44   15.92
   4  -9  -8   21.22   17.70
  -4   8   9   84.15   18.46
  -4   8   9  103.61   15.96
  -8   4  -9   86.42   18.10
  -8   4  -9   91.04   14.31
  -9   2  -8   20.68    6.93
  -9   2  -8   23.12    9.28
   9  -2   8   17.36    7.21
   9  -2   8   16.82    6.39
   1  -8  -9   60.25   10.89
   1  -8  -9   54.29   14.14
   8  -1   9   62.64   12.57
   8  -1   9   58.14   12.09
  -1   9   8   15.51   13.22
   8  -1   9   63.39   12.28
  -1   9   8   14.30   13.20
  -1   9   8   13.77   10.96
   8  -1   9   54.60   13.93
   1  -8  -9   65.14   11.45
  -1   8   9   60.19   12.58
  -1   8   9   61.67   16.82
  -1   8   9   52.83   12.56
  -1   8   9   61.99   15.13
   1  -9  -8   12.25   10.46
  -8   1  -9   68.06   11.62
  -8   1  -9   69.87   14.57
  -8   1  -9   60.66   11.50
   1  -9  -8   12.95   10.85
  -9  -1  -8   29.05   13.33
   9   1   8   26.64   12.90
  -2  -8  -9   24.76    8.82
  -2  -8  -9   26.77    7.73
   8   2   9   27.57   12.73
   2   8   9   25.67   13.33
   2   8   9   28.93   16.35
  -8  -2  -9   32.33   12.60
   9  -9  -9   37.48    8.26
  -9   9  -9   20.57    9.12
  -9   9  -9   18.80   11.96
   9  -9  -9   40.15    9.70
   9  -9  -9   38.53    7.31
  -9   9  -9   19.49   11.42
  -9   9   9   42.74    9.90
   9  -9   9   17.43    7.65
  -9   9  -9   19.17    9.99
   9  -9   9   20.00    8.28
  -9   9   9   42.40   14.30
  -9   9   9   36.11   15.43
   9  -9   9   17.30    6.10
  -9   9  -9   18.11    7.53
  -9   9   9   42.84   10.50
   9  -9   9   18.72    7.86
   9  -6   9   77.00   11.44
  -6   9   9   18.12   11.66
  -6   9   9   20.21   14.66
   9  -6   9   71.30   12.73
  -9   6  -9   88.03   15.32
   6  -9  -9   18.36   11.69
  -9   6  -9   81.94   13.15
  -9   6  -9   81.77   13.61
   6  -9  -9   18.26   11.03
   9  -6   9   80.03   13.44
  -6   9   9   20.72   14.61
  -9   6  -9   79.01   17.03
   9  -6   9   76.43   13.29
  -6   9   9   19.40   11.92
  -3   9   9   78.16   17.85
   3  -9  -9   68.52   22.79
  -3   9   9   60.06   14.24
   9  -3   9   17.47   12.03
   3  -9  -9   75.51   12.36
   3  -9  -9   84.84   13.59
  -9   3  -9   18.63   12.90
  -3   9   9   79.24   18.18
  -9   3  -9   17.69   11.86
   3  -9  -9   77.50   12.92
   9  -3   9   17.43   11.81
  -3   9   9   86.95   14.06
   0  -9  -9   18.03    9.05
   0   9   9   27.50   13.49
   0  -9  -9   20.27    6.77
   0  -9  -9   18.67    7.28
  -9   0  -9   45.40   12.75
   9   0   9   28.45    9.86
   0   9   9   19.61   12.07
   9   0   9   37.65   10.23
 -10   9   8   28.27   13.58
  10  -8  -9   31.06    8.81
   8 -10   9   23.87    8.53
   8 -10   9   25.62    9.28
   8 -10   9   23.64    8.73
 -10   9   8   35.31   10.65
  10  -8  -9   34.32   10.17
  10  -8  -9   30.73    7.74
   8 -10   9   26.43    7.19
 -10   9   8   31.73   10.97
 -10   9   8   28.04   15.80
  10  -9  -8   25.51    8.95
  -8  10  -9   23.51    8.10
  10  -9  -8   27.45    7.79
  -8  10  -9   27.66    9.99
  -8  10  -9   35.31   16.19
 -10   8   9   45.84   15.61
  10  -9  -8   27.55    9.91
 -10   8   9   35.30   10.40
  -8  10  -9   28.06   13.60
 -10   8   9   35.30   14.87
 -10   8   9   33.03   10.82
  -9  10  -7   11.59    6.52
  -9  10  -7   11.87   11.44
  -9  10  -7    7.13    8.41
  -9  10  -7   10.12    5.76
   9 -10   7    8.97    5.53
   9 -10   7   10.06    5.66
   9 -10   7   10.02    5.97
   9 -10   7    9.52    3.99
   7 -10   8   41.78   11.41
   7 -10   8   39.24    9.69
   7 -10   8   42.08   11.12
   7 -10   8   41.58   11.10
  -7  10  -8   44.01   11.21
  -7  10  -8   44.48   19.95
  -7  10  -8   49.34   12.95
  -7  10  -8   47.63   16.14
  10  -7  -7    5.62    3.89
  10  -7  -7    8.26    5.05
 -10   7   7    7.93    5.65
 -10   7   7   10.58    8.28
  10  -7  -7    7.29    3.41
 -10   7   7    8.96    5.84
 -10   7   7    6.53    7.54
 -10   7   7   10.04    5.27
 -10   8   6    5.96    5.33
 -10   8   6    6.41    5.05
  10  -6  -8   19.24    6.02
  -8  10  -6    4.36    9.50
  -8  10  -6    6.12    4.89
  -8  10  -6    6.87    7.60
  10  -6  -8   20.95    7.69
 -10   8   6    8.13    9.17
 -10   8   6    1.70    7.14
  -8  10  -6    7.03    4.16
   8 -10   6    6.83    4.57
  10  -8  -6    3.98    2.84
 -10   6   8   18.49    6.86
  10  -8  -6    3.71    4.39
   8 -10   6    8.01    4.68
   8 -10   6    8.49    3.19
 -10   6   8   21.28   11.39
   8 -10   6    8.05    4.62
 -10   6   8   20.27    8.08
  10  -8  -6    3.21    3.69
   6 -10   7   21.76    7.88
   6 -10   7   21.92    7.83
  -6  10  -7   26.72    8.99
  -6  10  -7   29.37   14.79
  -6  10  -7   25.85    7.48
  -6  10  -7   30.01   13.12
 -10   9   5    7.46    6.86
 -10   9   5    6.67   10.87
  10  -5  -9   27.98    4.36
 -10   9   5    8.07    9.26
 -10   9   5    6.29    6.36
   5 -10   9   34.43    8.06
   5 -10   9   28.38    8.04
  10  -5  -9   31.73    9.44
  10  -5  -9   26.68    7.88
 -10   5   9   34.38    9.73
 -10   5   9   33.86    9.28
  10  -9  -5    4.83    5.92
  10  -9  -5    8.67    6.78
  -5  10  -9   34.40    8.67
 -10   5   9   34.02   10.36
 -10   5   9   41.78   14.25
  10  -9  -5    7.75    5.44
  -5  10  -9   33.88    7.10
  -5  10  -9   32.16   13.19
  -5  10  -9   35.42   16.78
  -7  10  -5   17.44    7.35
  -7  10  -5   17.84    9.47
  -7  10  -5   14.33   11.25
  -7  10  -5   15.30    5.90
   7 -10   5   17.40    5.30
   7 -10   5   18.80    7.21
   7 -10   5   18.90    7.44
   7 -10   5   18.18    6.85
 -10   6   5    9.27    7.33
  -5  -6  10   27.50   10.26
  10  -5  -6   11.85    6.92
  10  -5  -6   11.15    5.84
   5 -10   6   12.20    5.91
   5 -10   6   12.00    5.57
 -10   6   5    6.66    5.36
 -10   6   5    7.83    5.38
 -10   6   5    8.41    5.15
  -5  10  -6   10.01    4.72
 -10   5   6    7.34    7.58
 -10   5   6   11.84    6.48
  10  -6  -5    7.02    5.02
  -5  10  -6   12.00    5.95
 -10   5   6   10.39    6.36
  10  -6  -5    6.22    4.26
  -5  10  -6   14.73   11.05
  -5  10  -6   11.98    8.06
   5   6 -10   24.53   12.98
 -10   5   6   11.18    6.57
  -9  10  -4    0.41    3.38
  -9  10  -4   -0.69    3.59
  -9  10  -4    1.68    7.01
  -9  10  -4    0.14   10.08
   9 -10   4    0.33    3.08
   9 -10   4    1.29    3.66
   9 -10   4   -0.54    3.24
   9 -10   4    0.52    1.97
   4 -10   8   18.63    8.01
   4 -10   8   16.88    7.54
   4 -10   8   17.17    6.94
  -4  10  -8   23.44   13.05
  -4  10  -8   22.95    6.90
  -4  10  -8   20.33    5.10
  -4  10  -8   25.59   13.21
  10  -4  -7   22.33    8.39
 -10   7   4    2.26    4.66
 -10   7   4    3.68    6.96
  10  -4  -7   22.30    2.25
 -10   7   4    2.25    6.17
  10  -4  -7   22.50    7.00
 -10   7   4    1.91    4.03
 -10   7   4    1.68    4.80
  10  -7  -4    1.85    2.38
  10  -7  -4    1.14    1.96
  10  -7  -4    2.26    3.77
 -10   4   7   21.28    7.28
  10  -7  -4    1.74    3.11
 -10   4   7   23.85   10.02
 -10   4   7   24.55    8.54
 -10   4   7   23.21    7.73
   6   4 -10   15.58    9.20
  -6  10  -4   -1.62    8.80
  -6  10  -4    0.72    3.00
  -6  10  -4    2.80    6.21
  -6  10  -4    0.03    2.29
  -6  -4  10   15.77    7.89
   6 -10   4    1.18    3.30
   6 -10   4    0.02    2.98
   6 -10   4    0.05    1.93
   6 -10   4    1.09    2.77
  -6  -4  10   16.31    8.06
   4 -10   5    6.29    5.14
  -4  -5  10   27.37    8.38
   4 -10   5    6.02    5.36
  -4  -5  10   27.76    4.01
  -4  -5  10   29.83   10.53
   4   5 -10   29.38   11.15
  -4  10  -5    6.56    4.50
  -4  10  -5   12.07   10.56
  -4  10  -5    4.32    7.58
   4   5 -10   23.10    8.00
   4   5 -10   29.15    7.88
   4   5 -10   27.79   11.69
  -4  10  -5    5.85    3.10
  10  -4  -4   -0.22    0.48
  10  -4  -4    0.32    2.84
 -10   4   4    0.32    3.10
  10  -4  -4    0.17    3.45
 -10   4   4    1.21    4.00
 -10   4   4    1.08    5.63
 -10   4   4    0.95    3.35
  -8  10  -3   -0.45    6.21
 -10   8   3    3.95    4.46
 -10   8   3    9.33    8.96
 -10   8   3    6.50    4.54
  -8  10  -3   -3.89    8.61
 -10   8   3    6.57    7.56
  10  -3  -8   38.17    8.74
  -8  10  -3    1.00    3.20
 -10   8   3    4.54    5.51
  10  -3  -8   36.40   10.53
  -8  10  -3    1.22    3.15
  10  -8  -3    5.17    4.35
 -10   3   8   44.92   15.06
  10  -8  -3    5.41    4.93
   8 -10   3    2.05    4.25
  10  -8  -3    7.67    3.74
 -10   3   8   43.30    9.64
 -10   3   8   48.04   11.45
 -10   3   8   46.36    9.59
  -3  -7  10   20.10    8.88
   3 -10   7    8.44    5.64
  -3  -7  10   21.28    8.30
   3 -10   7   11.19    6.03
   3 -10   7    8.87    6.19
  -3  10  -7    6.72    2.79
  -3  10  -7    8.41    8.88
   3   7 -10   24.61   11.71
  -3  10  -7    5.28    9.30
   3   7 -10   25.40   13.80
  -3  10  -7    9.15    5.20
 -10   5   3    8.45    5.94
  -5  10  -3    8.67    4.73
 -10   5   3   11.97    7.75
  -5  10  -3    9.68    8.29
 -10   5   3    7.30    4.84
 -10   5   3    6.05    4.62
  10  -3  -5   13.14    6.67
  -5  10  -3    9.57    9.55
  10  -3  -5   13.82    7.02
  -5  -3  10   49.99    9.30
  10  -5  -3    6.59    5.25
 -10   3   5   21.36   11.17
  -5  -3  10   49.35    8.78
   5 -10   3    5.54    5.19
   5 -10   3   10.42    6.49
 -10   3   5   17.26    9.45
   5 -10   3    6.54    5.52
  10  -5  -3    7.74    5.79
  -5  -3  10   49.29    9.39
  -5  -3  10   48.42    7.97
 -10   3   5   19.56    7.88
  -3  -4  10   75.72   18.97
  -3  -4  10   73.92   17.95
  -3  -4  10   82.01   18.24
  -3  -4  10   82.16   18.60
  -3  10  -4    1.53   16.53
   3   4 -10   80.53   18.27
   3   4 -10   83.87   17.38
   3   4 -10   80.52   17.51
   3   4 -10   85.31   16.81
   3   4 -10   85.38   16.23
  10  -2  -9   25.47   12.10
  10  -2  -9   26.32    9.96
 -10   9   2   20.28   10.87
   2 -10   9   33.80    9.17
 -10   9   2   16.59    8.67
   2 -10   9   31.66   10.01
  10  -2  -9   24.59    5.59
 -10   9   2   15.31    9.20
 -10   9   2   17.77   12.54
 -10   2   9   35.88   16.02
 -10   2   9   30.96   10.90
  -2  10  -9   31.75    8.24
 -10   2   9   27.67   11.56
  -2  10  -9   36.79   16.43
  10  -9  -2   16.58    8.55
  -2  10  -9   29.31   15.88
  10  -9  -2   18.15    6.40
  10  -9  -2   18.66    7.81
  -7  10  -2   17.30    8.03
  -7  10  -2   15.40   10.20
  -7  10  -2   23.48   13.15
   7   2 -10   54.94   13.37
   7 -10   2   17.70    7.69
  -7  -2  10   52.00   10.08
   7 -10   2   16.07    9.15
  -7  -2  10   59.33   11.55
  -7  -2  10   58.36   12.95
   7 -10   2   17.14    8.59
  -7  -2  10   51.73   13.97
   7 -10   2   20.16    8.71
 -10   6   2   15.37    6.98
 -10   6   2   19.23   11.85
  10  -2  -6    5.62    6.16
  -2  -6  10   30.63   10.07
  -2  -6  10   33.82    7.52
 -10   6   2   17.19    7.52
  -2  -6  10   36.55    8.48
   2 -10   6    4.37    5.47
  -2  -6  10   31.43    9.32
  -2  -6  10   32.09    8.33
  10  -2  -6    7.11    4.01
  -2  -6  10   34.40    4.07
  10  -2  -6    4.48    6.44
   2 -10   6    6.47    6.21
 -10   6   2   16.25    8.13
 -10   2   6    9.50    7.38
   2   6 -10   37.41   10.98
  -2  10  -6    9.86   10.11
   2   6 -10   37.11    8.67
   2   6 -10   38.09   10.97
  -2  10  -6    4.84    3.63
  -2  10  -6    4.31    8.74
 -10   2   6    7.48   13.09
   2   6 -10   37.65    9.13
   2   6 -10   36.94    7.10
 -10   2   6   10.77    7.50
   2   6 -10   34.28    9.32
  10  -6  -2   17.61    7.48
  -2  10  -6    4.42    4.74
  10  -6  -2   16.87    6.27
   4   2 -10   98.16   17.36
   4   2 -10   63.14   18.18
   4   2 -10   95.38   17.89
  -4  10  -2   23.97   20.40
   4   2 -10   90.03   18.57
   4   2 -10   89.32   15.90
   4   2 -10   95.17   17.55
   4   2 -10   95.51   18.41
  -4  10  -2   19.41   19.12
  -4  -2  10   95.22   21.10
  -4  -2  10   93.39   18.91
  -4  -2  10   92.58   20.88
  -4  -2  10   88.83   20.32
  -4  -2  10   96.28   21.12
  10  -2  -3    0.25    4.99
 -10   3   2   20.21    6.56
   2 -10   3    6.35    4.67
 -10   3   2   18.78    8.93
   2 -10   3    2.83    4.58
   2 -10   3    4.08    4.69
 -10   3   2   27.91   12.38
  10  -2  -3    0.87    4.10
  10  -3  -2   23.04    7.23
  -2  10  -3    5.24    2.09
 -10   2   3    1.36    3.87
 -10   2   3    1.07    5.07
  -2  10  -3    5.31    8.64
  -2  10  -3    3.39    9.20
  -2  10  -3    6.13    4.15
  10  -3  -2   18.12    8.33
 -10   2   3    0.72   11.78
  -9  10  -1   18.75    8.62
  -9  10  -1   21.60   13.21
  -9  10  -1   23.82   13.23
   9   1 -10   13.35    9.54
  -9  10  -1   24.81    8.09
   9   1 -10    9.90    8.75
   9 -10   1   16.73    8.11
   9 -10   1   20.76    7.42
   9 -10   1   19.26    7.67
   9 -10   1   20.83    5.75
  -9  -1  10   15.36   10.34
  -9  -1  10   19.74   11.57
   1 -10   8   32.23   10.38
  -1  -8  10   26.48    6.81
  -1  -8  10   38.15   10.33
   1 -10   8   23.34   10.99
  -1  -8  10   37.12   10.99
   1   8 -10   36.89   15.14
  -1  10  -8   38.53   17.17
   1   8 -10   37.17   13.95
  -1  10  -8   28.04   10.22
  -1  10  -8   31.14    7.83
  -1  10  -8   33.45   18.53
   1   8 -10   37.57   10.56
  10  -1  -7    7.49    8.79
 -10   7   1   42.46   13.57
  10  -1  -7    9.06    5.91
 -10   7   1   46.32   11.30
 -10   7   1   44.69   10.39
  10  -1  -7    8.57    8.85
 -10   7   1   41.11   14.45
 -10   7   1   41.01    9.48
 -10   1   7   10.34    8.42
 -10   1   7   10.17    9.32
  10  -7  -1   37.83    7.17
  10  -7  -1   39.81    9.83
  10  -7  -1   35.33    6.74
  10  -7  -1   38.98    8.98
   6   1 -10   23.72   10.23
   6   1 -10   30.70    7.33
  -6  10  -1   42.98   10.73
  -6  10  -1   44.55   10.58
   6   1 -10   35.29    9.24
   6   1 -10   32.00    8.94
  -6  10  -1   47.40   15.14
   6   1 -10   32.40   10.36
   6   1 -10   28.82   10.52
  -6  10  -1   69.56   19.35
  -6  -1  10   32.09    9.26
   6 -10   1   44.13   10.47
   6 -10   1   46.70   10.83
   6 -10   1   49.75   11.38
  -6  -1  10   34.81   10.62
   6 -10   1   46.18    9.46
  -6  -1  10   31.50    9.51
  -6  -1  10   36.75   10.21
  -6  -1  10   33.40   10.36
  -1  -5  10   40.62    8.52
   1 -10   5    7.47    8.04
  -1  -5  10   40.10    8.95
   1 -10   5    8.35    8.01
  -1  -5  10   38.74    6.25
  -1  -5  10   39.79    9.54
  -1  -5  10   30.95    9.77
   1   5 -10   44.26    8.84
   1   5 -10   43.23   10.16
  -1  10  -5    3.92   11.22
  -1  10  -5    8.03    6.21
  -1  10  -5   14.58   11.74
  -1  10  -5    8.64    7.61
   1   5 -10   46.97    7.93
   1   5 -10   46.68    9.57
   1   5 -10   39.35    8.99
 -10   4   1   47.69   16.76
 -10   4   1   48.38   12.33
 -10   4   1   47.62   12.96
 -10   4   1   46.79   14.15
  10  -4  -1   45.37    9.86
 -10   1   4    0.39    7.76
  10  -4  -1   41.04   10.59
  10  -4  -1   40.03    6.02
  -3  10  -1   42.97   23.18
  -3  10  -1   42.52   19.03
   3   1 -10  112.65   19.43
   3   1 -10  113.07   18.92
  -3  10  -1   39.61   17.82
   3   1 -10  111.31   19.59
   3   1 -10  112.91   19.36
  -3  10  -1   48.30   23.44
   3   1 -10  110.42   17.93
   3   1 -10   92.52   19.87
   3   1 -10  111.91   18.82
   3 -10   1   43.36   22.15
   3 -10   1   38.55   22.26
  -3  -1  10  120.35   22.34
  -3  -1  10  123.53   22.85
  -3  -1  10  113.53   22.84
  -3  -1  10  116.52   22.79
  -3  -1  10  122.58   21.05
  -3  -1  10  125.83   22.25
  -3  -1  10  129.66   22.35
  -1  -2  10  174.94   32.43
  -1  -2  10  180.72   33.67
  -1  -2  10  122.85   33.25
  -1  -2  10  143.39   33.78
  -1  -2  10  176.90   33.40
   1   2 -10  167.72   34.55
   1   2 -10  165.85   35.08
   1   2 -10  186.02   35.24
   1   2 -10  168.15   34.37
   1   2 -10  150.73   34.68
  10  -1  -1   20.74    9.62
 -10   1   1   20.17   11.36
  10  -1  -1   18.37   11.08
   8   0 -10    9.35    5.78
 -10   8   0   42.24   15.15
  -8  10   0   42.98   17.99
 -10   8   0   41.00   11.46
  -8  10   0   38.00   10.02
  -8  10   0   39.66    9.15
   8   0 -10    6.61    7.77
  -8  10   0   42.87   15.08
 -10   8   0   34.87   15.21
   8   0 -10    8.83    7.77
 -10   8   0   43.18   11.11
 -10   8   0   41.77    9.78
  -8   0  10   15.51    6.91
  -8   0  10   11.16    7.98
   8 -10   0   40.52    9.75
  10  -8   0   36.35    9.69
   8 -10   0   36.56    9.06
   8 -10   0   37.70    8.82
  10  -8   0   34.62    7.07
  -8   0  10   12.22    8.79
   8 -10   0   41.58    7.92
  10  -8   0   41.25    9.06
  -8   0  10   11.93    8.40
   0  -7  10   73.68   17.57
   0  -7  10   70.01   18.65
   0  -7  10   74.26   16.88
   0  -7  10   69.22   14.93
   0   7 -10   79.87   18.82
   0   7 -10   72.67   19.17
   0   7 -10   79.64   20.13
   5   0 -10  102.24   20.42
 -10   5   0   84.37   22.02
  -5  10   0   81.73   24.22
  -5  10   0   69.50   24.75
 -10   5   0   83.11   23.10
  -5  10   0   65.29   19.89
   5   0 -10   95.15   20.67
   5   0 -10  102.44   18.42
   5   0 -10  101.90   19.61
   5   0 -10  106.88   19.64
 -10   5   0   77.92   20.72
   5   0 -10  105.06   20.27
 -10   5   0   85.15   20.29
 -10   5   0   79.96   20.05
  -5   0  10  112.61   21.27
  -5   0  10  110.67   20.52
   5 -10   0   76.22   20.14
  -5   0  10  114.17   20.18
  10  -5   0   67.95   20.92
   5 -10   0   77.53   20.91
   5 -10   0   71.07   21.10
  -5   0  10  112.59   21.41
  -5   0  10  104.37   21.87
  -5   0  10  107.02   20.86
  10  -5   0   78.14   21.64
   5 -10   0   76.75   21.10
  -5   0  10  116.31   21.00
   0  -4  10   31.23    7.89
   0  -4  10   31.32    8.47
   0  -4  10   30.86    8.03
   0   4 -10   29.63    7.64
   0   4 -10   27.98    8.30
   0   4 -10   30.16    7.85
   2   0 -10  158.15   25.05
  -2  10   0   39.37   29.38
  -2  10   0   39.04   28.85
   2   0 -10  149.17   24.96
   2   0 -10  161.52   25.42
  -2  10   0   40.22   25.94
   2   0 -10  171.98   25.85
   2   0 -10  165.76   25.88
   2   0 -10  156.25   26.40
   2   0 -10  196.41   25.68
 -10   2   0   38.17   27.10
  -2   0  10  170.52   34.28
  -2   0  10  162.84   33.26
  -2   0  10  167.61   34.11
  -2   0  10  160.91   33.79
  -2   0  10  155.18   33.72
  -2   0  10  165.38   33.75
  -2   0  10  165.81   34.21
  -2   0  10  167.40   33.91
   0  -1  10  195.66   37.76
   0  -1  10  159.16   37.93
   0  -1  10  198.74   37.86
   0  -1  10  160.06   38.56
   0  -1  10  210.19   38.22
   0  -1  10  186.23   38.43
   0  -1  10  185.76   38.29
   0  -1  10  196.10   38.01
   0   1 -10  190.52   42.92
   0   1 -10  199.72   42.93
   0   1 -10  212.07   42.92
   0   1 -10  249.56   43.62
   0   1 -10  208.43   43.20
  10  -1 -10   14.73    8.70
  10  -1 -10   15.94    4.20
  10  -1 -10   14.64    9.46
 -10   1  10   14.48    8.52
 -10   1  10   20.41   10.07
 -10   9  -1   16.89    9.73
 -10   9  -1   21.99   13.29
   1  -9  10   34.32    9.28
   1  -9  10   37.06   10.40
 -10   9  -1   21.48    9.09
 -10   9  -1   20.01   11.27
   1  -9  10   32.25    6.61
  10  -9   1   21.73    6.53
  10  -9   1   19.23    8.12
  -1   9 -10   36.03   14.85
  10  -9   1   22.97    9.22
  -1   9 -10   44.94   14.40
  -1   9 -10   31.63    6.75
   7  -1 -10   30.41   10.30
   7  -1 -10   30.24    9.11
  -7  10   1   42.66   15.21
  -7  10   1   50.49   10.26
   7  -1 -10   30.22    7.18
  -7  10   1   41.33   17.93
   7  -1 -10   30.50    8.57
  -7  10   1   42.18   11.00
   7  -1 -10   29.17    8.57
   7  -1 -10   29.86   10.01
   7  -1 -10   34.40   10.76
   7 -10  -1   38.94    8.77
   7 -10  -1   37.96    9.80
  -7   1  10   35.78    9.08
  -7   1  10   34.99    8.15
  -7   1  10   33.88    9.83
  -7   1  10   34.03    9.54
   7 -10  -1   36.92   10.52
  -7   1  10   33.76   10.02
   7 -10  -1   38.71   10.25
  -7   1  10   34.39    9.23
 -10   6  -1   46.16   13.19
 -10   6  -1   51.65   15.97
   1  -6  10   42.23   10.50
 -10   6  -1   47.47   11.61
   1  -6  10   30.56   10.43
   1  -6  10   39.64   11.75
 -10   6  -1   48.69   11.92
  10  -6   1   47.79   11.88
  10  -6   1   41.96   11.08
  -1   6 -10   43.49   11.83
  -1   6 -10   39.23    8.92
  -1   6 -10   39.41   11.21
  -1   6 -10   41.65   10.85
  -1   6 -10   42.01   11.23
  -4  10   1   48.41   24.84
   4  -1 -10  118.67   21.23
   4  -1 -10  121.09   20.71
   4  -1 -10  114.21   19.71
   4  -1 -10  116.61   20.65
  -4  10   1   36.20   24.09
   4  -1 -10  115.69   21.36
   4  -1 -10  116.04   20.85
   4  -1 -10  119.39   21.37
  -4  10   1   37.50   20.70
   4 -10  -1   42.22   20.61
  -4   1  10  119.63   19.98
   4 -10  -1   43.54   20.56
  -4   1  10  126.72   20.83
  -4   1  10  119.28   20.31
  -4   1  10  116.42   20.97
   4 -10  -1   47.88   20.65
  -4   1  10  128.67   20.73
  -4   1  10  113.50   20.54
   1  -3  10  157.48   27.66
   1  -3  10  182.83   28.29
   1  -3  10  160.86   27.88
 -10   3  -1   48.10   31.84
   1  -3  10  177.13   27.80
 -10   3  -1   43.72   28.53
  -1   3 -10  177.06   41.82
  -1   3 -10  188.15   42.66
  -1   3 -10  213.52   42.90
  -1   3 -10  246.56   43.08
  -1   3 -10  207.42   42.72
   1  -1 -10  172.00   37.72
   1  -1 -10  192.24   37.71
   1  -1 -10  189.12   38.09
   1  -1 -10  200.43   37.84
   1  -1 -10  164.53   37.93
   1  -1 -10  222.24   38.30
   1  -1 -10  183.49   37.77
   1  -1 -10  168.81   37.90
  -1   1  10  145.67   36.18
  -1   1  10  183.12   36.46
  -1   1  10  163.18   36.64
  -1   1  10  194.94   36.50
  -1   1  10  204.83   36.34
  -1   1  10  179.48   36.27
   1   0  10  210.23   39.63
   1   0  10  217.87   39.74
   1   0  10  208.04   39.45
   1   0  10  191.23   39.27
   1   0  10  180.09   39.31
   1   0  10  199.17   39.22
   1   0  10  199.88   39.41
   1   0  10  190.47   39.27
   1   0  10  149.54   39.44
  -1   0 -10  201.33   39.54
  -1   0 -10  182.41   39.27
  -1   0 -10  198.68   39.68
  -9  10   2   16.79    9.41
  -9  10   2   20.41   13.42
   9  -2 -10   51.27   10.50
  -9  10   2   14.09   10.74
  -9  10   2   19.73    9.13
   9  -2 -10   49.95   11.88
  -9   2  10   55.72   12.01
  -9   2  10   60.49    8.50
   9 -10  -2   12.16    8.69
   9 -10  -2   16.87    9.63
   9 -10  -2   15.18   10.05
   9 -10  -2   16.45    8.24
  -9   2  10   55.94   16.14
  -9   2  10   54.63   11.70
  -9   2  10   58.22   12.96
   2  -8  10   39.45   10.45
   2  -8  10   33.05    9.50
   2  -8  10   32.90   12.36
  -2   8 -10   34.69   10.85
  -2   8 -10   33.60    8.46
  -2   8 -10   35.10    7.58
  -2   8 -10   34.59   12.56
  -2   8 -10   35.66   11.30
 -10   7  -2   18.64    8.16
 -10   7  -2   16.59    7.32
 -10   7  -2   21.06    9.18
 -10   7  -2   19.39   11.59
 -10   7  -2   19.99   10.44
  10  -7   2   17.49    4.88
  10  -7   2   18.25    4.80
  10  -7   2   18.30    6.81
  10  -7   2   16.08    7.14
   6  -2 -10   86.94   16.16
   6  -2 -10   89.55   15.43
   6  -2 -10   91.60   15.44
   6  -2 -10   87.16   13.82
   6  -2 -10   86.13   16.78
  -6  10   2   21.29   14.79
  -6  10   2   19.10   16.51
   6  -2 -10   88.69   15.53
  -6  10   2   10.26   16.67
   6  -2 -10   90.33   16.84
  -6   2  10  106.84   21.12
  -6   2  10  103.68   23.33
  -6   2  10  102.25   22.49
  -6   2  10   99.53   21.71
  -6   2  10   99.48   21.80
  -6   2  10  102.79   21.94
  -6   2  10  101.67   22.44
  -6   2  10   97.00   22.06
   2  -5  10   71.63   15.16
   2  -5  10   62.24   14.71
   2  -5  10   63.90   15.00
  -2   5 -10   61.36   15.78
  -2   5 -10   78.44   16.52
  -2   5 -10   71.77   15.84
  -2   5 -10   70.83   16.29
  -2   5 -10   71.40   14.34
  -2   5 -10   65.19   14.55
 -10   4  -2   14.70    7.77
 -10   4  -2   14.21    5.36
 -10   4  -2    8.01    4.74
 -10   4  -2   16.87    9.27
  10  -4   2   19.45    7.15
  10  -4   2   17.34    7.89
   3  -2 -10  174.17   36.94
   3  -2 -10  174.74   36.31
   3  -2 -10  189.17   36.78
   3  -2 -10  171.93   36.55
   3  -2 -10  175.17   36.37
   3  -2 -10  181.35   36.92
  -3   2  10  171.66   34.34
  -3   2  10  183.89   34.65
  -3   2  10  179.46   34.91
  -3   2  10  176.52   34.32
  -3   2  10  130.63   33.94
  -3   2  10  156.08   34.30
  -3   2  10  166.12   34.30
  -3   2  10  169.02   33.95
   2  -2  10  194.87   36.86
   2  -2  10  148.88   36.25
   2  -2  10  161.63   36.21
   2  -2  10  175.18   36.83
   2  -2  10  281.94   37.94
   2  -2  10  157.89   36.69
   2  -2  10  155.12   36.63
   2  -2  10  170.07   36.55
  -2   2 -10  175.76   33.44
  -2   2 -10  189.11   33.13
  -2   2 -10  177.80   33.33
  -2   2 -10  156.44   32.78
  -2   2 -10  157.65   33.09
  -2   2 -10  111.15   33.43
 -10   1  -2   17.16   10.64
  10  -1   2   12.73    7.54
  10  -1   2   14.55    7.35
   0  -2 -10  135.33   30.99
   0  -2 -10  154.83   31.26
   0  -2 -10  182.19   30.89
   0  -2 -10  151.89   30.89
   0  -2 -10  137.82   31.03
   0   2  10  157.64   33.22
   0   2  10  163.23   32.65
   2   1  10  169.36   34.26
   2   1  10  158.79   33.62
   2   1  10  166.31   33.26
   2   1  10  162.91   33.68
  -2  -1 -10  172.14   36.66
  -2  -1 -10  172.38   37.39
  -2  -1 -10  191.78   36.50
  -2  -1 -10  182.60   36.36
   3 -10  10   24.71    9.16
   3 -10  10   21.84    9.33
   3 -10  10   24.78    8.35
  -3  10 -10   19.44   11.02
  -3  10 -10   24.44    5.42
  -3  10 -10   20.61   12.15
  -3  10 -10   21.61    7.07
  -8  10   3    7.73    5.19
 -10   8  -3    1.34    4.34
 -10   8  -3   -0.48    5.32
  -8  10   3    5.68    8.01
   8  -3 -10   46.11   10.31
 -10   8  -3    1.77    8.67
   8  -3 -10   47.85    7.34
   8  -3 -10   48.61    9.40
   8  -3 -10   44.93   11.44
  -8  10   3    2.94    9.84
   8  -3 -10   44.86    6.91
  -8  10   3    5.44    5.18
 -10   8  -3    0.03    6.87
  -8   3  10   53.98   10.23
  -8   3  10   54.04    9.54
   8 -10  -3    5.14    7.15
  -8   3  10   54.97   10.95
  -8   3  10   55.86   10.02
  -8   3  10   53.72    9.25
   8 -10  -3    4.37    7.40
  -8   3  10   60.50   12.92
   8 -10  -3    5.56    7.42
   8 -10  -3    4.90    6.75
  -8   3  10   54.72    9.32
  -8   3  10   57.84    7.45
   3  -7  10   94.39   19.85
   3  -7  10   82.34   20.95
   3  -7  10   82.86   19.26
   3  -7  10   81.36   19.81
   3  -7  10   88.76   19.41
  -3   7 -10   99.81   20.77
  -3   7 -10   90.72   20.03
  -3   7 -10   60.71   18.90
  -3   7 -10   81.30   17.87
  -3   7 -10   83.54   17.38
  -3   7 -10   96.77   21.27
   5  -3 -10   61.61    8.10
  -5  10   3    7.69    7.93
 -10   5  -3    8.74    9.09
   5  -3 -10   63.47    8.51
   5  -3 -10   57.46   12.73
   5  -3 -10   67.01   10.56
 -10   5  -3    7.28    8.16
   5  -3 -10   64.78    8.84
  -5  10   3    9.04   11.50
   5  -3 -10   66.80    9.32
   5  -3 -10   63.94    8.80
  -5  10   3    8.32   10.19
 -10   5  -3    9.42    9.68
 -10   5  -3    7.46    8.22
  -5   3  10   64.86    9.89
  -5   3  10   63.56    9.30
   5 -10  -3    7.64    9.16
  -5   3  10   63.32   10.27
   5 -10  -3    6.95    9.41
  10  -5   3    8.42    9.68
  -5   3  10   61.27   10.29
  -5   3  10   67.80   11.26
  -5   3  10   64.86   10.19
  -5   3  10   62.92   10.47
   5 -10  -3    9.07    9.61
  -5   3  10   64.33   11.58
   3  -4  10  108.29   23.61
   3  -4  10  113.05   24.30
   3  -4  10  109.88   22.80
   3  -4  10  121.41   24.39
   3  -4  10  109.18   23.65
   3  -4  10  109.82   23.60
  -3   4 -10   79.92   26.73
  -3   4 -10  169.51   28.85
  -3   4 -10  125.54   26.43
  -3   4 -10  137.29   27.54
  -3   4 -10  138.73   27.68
  -3   4 -10  137.20   27.57
   2  -3 -10  140.98   29.61
   2  -3 -10  147.21   29.46
  -2   3  10  177.14   35.87
  -2   3  10  172.74   36.04
  -2   3  10  182.06   36.59
  -2   3  10  149.94   35.82
  -2   3  10  168.43   35.62
  -2   3  10  180.49   36.38
  -2   3  10  194.13   35.71
   3  -1  10  264.81   37.07
   3  -1  10  239.47   38.67
   3  -1  10  165.73   37.23
   3  -1  10  174.35   37.73
   3  -1  10  186.04   37.50
   3  -1  10  182.72   37.71
   3  -1  10  164.93   37.26
   3  -1  10  145.20   36.93
   3  -1  10  134.82   37.31
  -3   1 -10  162.74   32.75
  -3   1 -10  175.37   32.31
  -3   1 -10  134.22   32.31
  -1  -3 -10  107.13   23.41
  -1  -3 -10  108.90   23.17
  -1  -3 -10  126.17   23.55
   1   3  10  111.72   23.93
   1   3  10  109.34   24.35
   1   3  10  114.63   23.20
   1   3  10  114.55   24.36
   3   2  10   55.03   13.03
   3   2  10   56.40   13.63
   3   2  10   63.89   13.15
   3   2  10   61.81   13.79
  -3  -2 -10   69.77   14.01
  -3  -2 -10   65.19   15.76
  -3  -2 -10   78.46   14.90
  -3  -2 -10   59.46   14.22
  -3  -2 -10   76.43   14.37
  -3  -2 -10   64.03   14.32
  10  -4 -10   16.83    7.38
  10  -4 -10   13.65    3.14
  10  -4 -10   12.45    6.94
 -10   4  10   11.96    7.70
 -10   4  10   13.72    9.07
 -10   4  10   13.14    7.87
 -10   4  10   14.44    7.33
   4  -9  10   27.75    6.50
 -10   9  -4    0.08    4.34
   4  -9  10   26.95    7.15
 -10   9  -4   -0.18    3.98
 -10   9  -4   -1.18    7.06
   4  -9  10   28.61    6.72
 -10   9  -4    1.05    9.06
  -4   9 -10   28.12    3.03
  10  -9   4    0.91    3.64
  10  -9   4   -0.01    2.37
  10  -9   4    0.15    3.93
  -4   9 -10   28.02   10.53
  10  -9   4   -0.59    3.65
  -4   9 -10   28.93    4.72
  -4   9 -10   23.07   10.62
   7  -4 -10   84.31   18.19
   7  -4 -10   82.16   20.04
   7  -4 -10   81.54   18.07
   7  -4 -10   77.86   17.45
   7  -4 -10   88.78   18.71
   7  -4 -10   77.83   19.57
   7  -4 -10   81.34   17.95
  -7   4  10   89.21   19.72
  -7   4  10   88.95   19.63
  -7   4  10   86.14   19.27
  -7   4  10   88.30   19.43
  -7   4  10   87.89   19.99
  -7   4  10   90.03   20.57
  -7   4  10   91.35   18.50
  -7   4  10   87.32   21.08
   4  -6  10   94.81   20.75
   4  -6  10  101.08   21.85
   4  -6  10   90.02   19.55
   4  -6  10   93.52   20.89
   4  -6  10   96.31   20.78
   4  -6  10   99.38   22.27
  -4   6 -10   89.90   20.48
  -4   6 -10   94.49   19.87
  -4   6 -10   84.70   19.01
  -4   6 -10   89.07   18.75
  -4   6 -10   92.36   20.85
  -4   6 -10   98.01   20.59
  -4   6 -10   93.27   21.97
   4  -4 -10   31.08    6.31
   4  -4 -10   27.73    7.34
   4  -4 -10   29.90    5.69
   4  -4 -10   28.58    5.74
  -4  10   4    1.31    8.76
   4  -4 -10   29.43    6.34
   4  -4 -10   28.15    7.02
  -4  10   4   -1.42    9.00
  -4   4  10   29.23    7.46
  -4   4  10   32.55    7.39
  -4   4  10   32.00    8.41
  -4   4  10   33.59    6.84
  -4   4  10   29.45    7.00
  -4   4  10   30.78    8.45
  -4   4  10   30.55    7.38
  -4   4  10   30.58    7.32
   4  -3  10  121.83   26.24
   4  -3  10  142.65   28.09
   4  -3  10  136.45   27.35
   4  -3  10  126.17   26.02
   4  -3  10  120.82   26.51
   4  -3  10  123.91   26.63
   4  -3  10  114.56   26.47
   4  -3  10  138.38   26.79
  -4   3 -10  124.40   24.62
  -4   3 -10  118.89   24.47
  -4   3 -10  117.59   24.98
  -4   3 -10  137.56   26.12
  -4   3 -10  101.87   24.78
  -4   3 -10  119.08   24.87
  -4   3 -10  111.67   24.90
   1  -4 -10   99.60   21.34
   1  -4 -10  107.91   22.35
  -1   4  10  124.74   26.13
  -1   4  10  118.14   25.75
  -1   4  10  123.64   26.69
  -1   4  10  126.60   25.54
  -1   4  10  120.09   26.11
   4   0  10   29.88    6.13
   4   0  10   29.58    6.92
   4   0  10   29.79    7.20
   4   0  10   26.65    7.46
   4   0  10   32.47    8.57
   4   0  10   26.95    7.67
   4   0  10   34.99    6.87
  -4   0 -10   26.73    6.81
  -4   0 -10   35.96    6.58
  -4   0 -10   33.44    6.89
  -4   0 -10   31.22    7.27
  -4   0 -10   31.80    8.08
  -2  -4 -10   99.17   19.06
  -2  -4 -10   91.91   18.01
  -2  -4 -10   93.50   18.28
  -2  -4 -10   59.44   18.42
   2   4  10   93.62   22.12
   2   4  10   97.75   21.83
   2   4  10   97.57   21.32
   4   3  10   82.54   21.28
   4   3  10   88.99   19.63
   4   3  10   89.82   20.49
   4   3  10   91.82   20.85
  -4  -3 -10   88.85   17.45
  -4  -3 -10   85.61   18.13
  -4  -3 -10   87.86   18.74
  -4  -3 -10   71.90   18.29
  -4  -3 -10   95.17   18.20
  -9  10   5   10.08    6.15
   9  -5 -10   26.21    7.52
  -9  10   5    7.00   11.38
  -9  10   5    6.61    8.59
   9  -5 -10   16.89    9.65
   9  -5 -10   27.28    6.47
  -9  10   5    9.65    6.39
  -9   5  10   29.96    7.06
   9 -10  -5    6.21    5.14
  -9   5  10   25.45   10.31
   9 -10  -5    7.38    4.64
   9 -10  -5    9.24    4.50
  -9   5  10   29.31    7.84
   9 -10  -5    8.27    5.39
   5  -8  10   51.27   12.83
   5  -8  10   53.53   15.12
   5  -8  10   57.58   16.26
  -5   8 -10   47.49   16.50
  -5   8 -10   51.07   14.62
  -5   8 -10   50.76   12.73
  -5   8 -10   51.44   14.02
  -5   8 -10   59.17   11.79
 -10   7  -5   18.09    8.86
 -10   7  -5   16.42    8.99
 -10   7  -5   26.03   12.25
 -10   7  -5   17.51    7.85
 -10   7  -5   20.29    7.51
  10  -7   5   17.51    7.07
  10  -7   5   15.59    6.44
  10  -7   5   17.62    4.78
  10  -7   5   16.81    4.93
   6  -5 -10   35.11    7.20
   6  -5 -10   37.64    6.91
   6  -5 -10   40.94    8.02
  -6  10   5    8.19    7.31
  -6  10   5   10.78   11.61
  -6  10   5    6.44    9.21
   6  -5 -10   40.12   10.51
   6  -5 -10   40.11    7.85
   6  -5 -10   42.81    9.83
  -6   5  10   44.47    8.62
  -6   5  10   41.85    8.70
  -6   5  10   42.73    8.52
   6 -10  -5    7.63    7.16
  -6   5  10   41.24    8.12
  -6   5  10   45.55   10.49
  -6   5  10   36.88    8.32
   6 -10  -5    6.80    7.79
  -6   5  10   40.43   10.24
   5  -5  10  106.96   21.60
   5  -5  10  110.12   22.43
   5  -5  10  104.89   23.83
   5  -5  10  115.30   24.23
   5  -5  10  104.46   22.38
   5  -5  10   97.47   22.30
   5  -5  10   97.08   21.77
  -5   5 -10  105.98   25.21
  -5   5 -10  113.25   23.68
  -5   5 -10  114.46   23.00
  -5   5 -10  114.25   23.97
  -5   5 -10   99.77   23.77
  -5   5 -10  104.39   23.98
  -5   5 -10  118.96   23.81
 -10   4  -5    6.90    8.35
 -10   4  -5    4.88    4.54
 -10   4  -5    3.01    2.62
  10  -4   5    5.86    3.92
  10  -4   5    5.18    4.29
  -3  10   5   20.02   10.74
   3  -5 -10   60.73    9.58
   3  -5 -10   61.02   10.84
  -3  10   5   15.93    9.04
  -3  10   5   12.75   12.55
   3  -5 -10   59.00   11.63
   3  -5 -10   59.85   10.15
   3  -5 -10   57.06    9.98
  -3  10   5   20.71   14.27
   3  -5 -10   54.67    9.55
   3 -10  -5   19.09   10.49
  -3   5  10   67.80   11.80
   3 -10  -5   17.50    9.73
  -3   5  10   64.12   10.35
  -3   5  10   57.48   10.87
   3 -10  -5   16.87   10.55
  -3   5  10   69.57   12.47
   5  -2  10   72.61   15.27
   5  -2  10   65.14   14.31
   5  -2  10   62.58   14.08
   5  -2  10   67.33   14.15
   5  -2  10   58.82   14.27
   5  -2  10   70.32   16.08
   5  -2  10   70.77   14.74
  -5   2 -10   63.19   14.50
  -5   2 -10   66.79   14.47
  -5   2 -10   62.06   13.71
  -5   2 -10   63.36   13.93
 -10   1  -5    7.25    6.99
  10  -1   5    8.01    7.94
  10  -1   5    5.62    5.29
   0  -5 -10  119.31   22.33
   0  -5 -10   98.08   22.32
   0  -5 -10  102.00   23.31
   0   5  10  102.49   23.22
   0   5  10  110.62   23.40
   0   5  10  107.24   24.21
   0   5  10  103.68   22.46
   5   1  10   28.13    9.07
   5   1  10   38.13    9.47
   5   1  10   41.82    8.85
   5   1  10   41.91   10.23
   5   1  10   43.89   10.88
   5   1  10   42.39    8.13
   5   1  10   41.50    9.78
  -5  -1 -10   48.37    9.80
  -5  -1 -10   45.61    9.18
  -5  -1 -10   43.41    9.32
  -5  -1 -10   37.62    8.78
  -5  -1 -10   38.26    9.06
  -5  -1 -10   41.39   11.09
  -3  -5 -10   43.15   11.49
  -3  -5 -10   47.19   11.55
  -3  -5 -10   45.10   10.67
  -3  -5 -10   48.15   10.33
   3   5  10   53.70   15.06
   3   5  10   50.84   13.13
   3   5  10   48.64   13.65
   5   4  10   29.15    8.71
   5   4  10   25.81   11.07
  -5  -4 -10   27.74    7.55
  -5  -4 -10   26.48    6.49
  -5  -4 -10   20.31    6.98
  -5  -4 -10   23.24    6.25
   6 -10  10   12.44    5.90
   6 -10  10   12.34    6.14
   6 -10  10   10.03    6.20
  -6  10 -10   22.14   12.86
  -6  10 -10   15.36    5.40
  -6  10 -10   14.40    6.86
  -6  10 -10   22.61   11.52
  -8  10   6    7.50    5.25
 -10   8  -6    6.78    9.81
  -8  10   6    3.55    7.35
 -10   8  -6    9.82    5.90
  -8  10   6    4.47    4.25
 -10   8  -6    9.05    4.90
 -10   8  -6    9.85    7.36
   8  -6 -10   32.79   10.97
  -8  10   6    5.92    9.91
   8  -6 -10   37.86   11.45
  -8   6  10   37.22    8.06
  10  -8   6    4.54    4.44
  -8   6  10   36.32    6.94
   8 -10  -6    6.02    5.24
   8 -10  -6    4.20    4.71
   8 -10  -6    5.11    4.36
  -8   6  10   43.57   10.07
  -8   6  10   37.68    7.41
  10  -8   6    6.18    3.67
   8 -10  -6    6.01    3.95
  -8   6  10   35.58    6.64
  10  -8   6    5.59    5.10
  -8   6  10   41.19   10.10
   6  -7  10   32.77    8.41
   6  -7  10   31.61   11.17
   6  -7  10   31.44   11.69
   6  -7  10   33.14    7.10
   6  -7  10   32.90    8.53
   6  -7  10   33.25    8.42
  -6   7 -10   32.14    8.74
  -6   7 -10   32.94    9.36
  -6   7 -10   35.58   12.42
  -6   7 -10   35.14    7.82
  -6   7 -10   34.16   10.35
  -6   7 -10   31.13    9.33
 -10   5  -6   12.95    8.24
 -10   5  -6    4.68    4.00
   5  -6 -10   38.52    8.14
  -5  10   6   12.32    5.78
  -5  10   6   10.50    9.73
   5  -6 -10   43.38    7.46
 -10   5  -6   10.06    4.73
 -10   5  -6   10.65    6.32
  -5  10   6   12.92    9.15
  -5   6  10   41.31    9.91
  10  -5   6    9.45    7.14
  -5   6  10   42.94    7.69
   5 -10  -6    9.94    6.80
  10  -5   6    8.99    6.92
  -5   6  10   43.63    9.78
   5 -10  -6   10.95    7.45
  -5   6  10   39.66    7.64
  -5   6  10   40.18    7.29
  -5   6  10   41.63    7.51
   5 -10  -6    9.40    7.08
  -5   6  10   41.42    8.18
   5 -10  -6   11.25    6.32
   6  -4  10  103.79   20.30
   6  -4  10   91.76   22.05
   6  -4  10   95.87   19.83
   6  -4  10   83.50   19.77
   6  -4  10   90.69   21.12
   6  -4  10   93.03   19.78
   6  -4  10   90.54   19.57
   6  -4  10   91.03   19.05
  -6   4 -10  102.95   21.59
  -6   4 -10  101.05   22.23
  -6   4 -10  111.80   22.54
  -6   4 -10   98.29   22.02
  -6   4 -10   95.67   23.22
  -6   4 -10   98.62   21.86
  -6   4 -10  101.03   21.39
   2  -6 -10   92.36   14.84
   2  -6 -10   71.86   11.95
   2  -6 -10   81.19   12.55
  -2  10   6    5.88   13.87
  -2  10   6    4.26   13.99
   2 -10  -6    9.91   15.91
  -2   6  10   91.94   17.60
  -2   6  10   95.92   18.85
  -2   6  10   89.60   17.86
  -2   6  10   95.60   16.84
  -2   6  10   91.70   16.76
   6  -1  10   42.15   11.43
   6  -1  10   38.93    9.21
   6  -1  10   42.55   10.51
   6  -1  10   41.64    9.63
   6  -1  10   40.68    9.02
   6  -1  10   40.15    7.80
   6  -1  10   25.48    8.70
  -6   1 -10   42.92   10.20
  -6   1 -10   43.05    9.75
  -6   1 -10   46.14   11.41
  -1  -6 -10   14.22    6.23
  -1  -6 -10   29.06    5.54
  -1  -6 -10   34.13    6.58
   1   6  10   36.06   10.23
   1   6  10   32.96    9.74
   1   6  10   35.39   12.11
   1   6  10   31.54   10.34
   6   2  10   36.17   11.38
   6   2  10   32.27   10.55
   6   2  10   31.90    8.09
   6   2  10   31.23    9.37
   6   2  10   33.49   10.95
  -6  -2 -10   23.48    8.25
  -6  -2 -10   35.85    8.21
  -6  -2 -10   35.89    7.66
  -6  -2 -10   37.60   10.99
  -6  -2 -10   36.48    8.25
  -6  -2 -10   33.05    7.26
  -4  -6 -10   14.36    4.99
  -4  -6 -10   14.87    6.24
  -4  -6 -10   15.53    3.40
  -4  -6 -10   14.95    7.23
   4   6  10   13.30    7.41
   4   6  10   14.64    9.54
   6   5  10   24.38   13.13
  -6  -5 -10   25.91    6.97
  10  -7 -10   22.97    9.11
  10  -7 -10   20.76    7.43
  10  -7 -10   21.30    6.47
 -10   7  10   25.40   10.03
 -10   7  10   21.94   13.67
 -10   7  10   27.41    9.40
 -10   7  10   29.14   12.63
   7  -9  10   51.51    9.29
 -10   9  -7    8.40   11.69
   7  -9  10   49.69    9.24
 -10   9  -7    9.89    8.26
 -10   9  -7   11.66    8.33
   7  -9  10   50.10    9.58
 -10   9  -7   10.73   10.11
  -7   9 -10   77.98   19.38
  -7   9 -10   58.70   15.00
  10  -9   7   11.54   11.76
  -7   9 -10   58.50   15.51
  -7   9 -10   60.11   13.30
  -7   9 -10   58.09   11.71
   7  -7 -10   74.60   17.03
   7  -7 -10   61.57   17.12
   7  -7 -10   68.66   14.87
   7  -7 -10   75.50   15.05
  -7  10   7    9.20   16.40
   7  -7 -10   71.13   13.78
   7  -7 -10   69.38   14.12
  -7   7  10   74.59   19.87
  -7   7  10   71.89   18.18
  -7   7  10   76.79   17.74
  -7   7  10   75.84   17.49
  -7   7  10   77.01   17.77
  -7   7  10   81.39   17.56
  -7   7  10   79.37   19.80
   7  -6  10   30.72    7.17
 -10   6  -7   24.09   10.12
 -10   6  -7   22.48    7.74
   7  -6  10   35.95    7.90
 -10   6  -7   22.08   12.39
   7  -6  10   32.88   11.13
 -10   6  -7   25.12    9.01
   7  -6  10   31.48    7.63
   7  -6  10   30.46    6.47
   7  -6  10   32.80    7.82
   7  -6  10   30.66    6.42
   7  -6  10   23.89   10.73
  -7   6 -10   31.77   11.41
  -7   6 -10   32.76    8.89
  10  -6   7   23.69    8.94
  -7   6 -10   32.76    8.57
  -7   6 -10   33.77    9.33
  -7   6 -10   34.49    7.73
  -7   6 -10   30.53    8.83
  -7   6 -10   35.70    9.91
  10  -6   7   22.97    8.60
   4  -7 -10   80.14   17.35
   4  -7 -10   89.84   16.32
  -4  10   7   25.02   18.17
  -4  10   7   23.66   14.86
   4  -7 -10   84.96   15.08
   4  -7 -10   78.96   14.46
   4  -7 -10   84.21   15.27
  -4  10   7   31.75   19.32
   4  -7 -10   83.29   14.56
  -4   7  10   85.33   13.32
   4 -10  -7   20.53   12.20
  -4   7  10   78.64   14.31
   4 -10  -7   23.43   12.53
  -4   7  10   86.46   13.64
  -4   7  10   93.11   16.49
  -4   7  10   84.23   15.80
   4 -10  -7   21.14   12.18
   4 -10  -7   21.37   11.69
   7  -3  10   82.91   17.12
   7  -3  10   80.76   17.14
   7  -3  10   68.35   19.29
   7  -3  10   75.24   18.63
   7  -3  10   84.65   17.32
   7  -3  10   74.63   17.57
  -7   3 -10   90.59   19.88
  -7   3 -10   89.90   20.82
  -7   3 -10   89.93   19.58
  -7   3 -10   91.29   20.70
   1  -7 -10   35.42    6.48
   1  -7 -10   32.22    9.23
  -1  10   7   12.01   11.76
  -1  10   7   10.69    7.49
   1  -7 -10   35.41    6.73
  -1  10   7    9.87   11.37
  -1   7  10   37.85    9.33
  -1   7  10   35.45    7.58
   1 -10  -7   10.19    6.13
  -1   7  10   31.90    8.72
  -1   7  10   34.18   14.81
   1 -10  -7   10.14    7.58
   7   0  10   68.86   15.25
   7   0  10   62.95   15.09
   7   0  10   70.02   16.75
   7   0  10   64.68   17.64
   7   0  10   69.91   15.87
   7   0  10   52.65   15.03
  -7   0 -10   78.13   16.73
  -7   0 -10   70.53   15.88
  -7   0 -10   73.36   18.28
  -2  -7 -10   56.85   12.00
  -2  -7 -10   42.23   14.34
  -2  -7 -10   53.87   12.49
   2   7  10   57.01   16.03
   2   7  10   59.83   18.85
   7   3  10   23.78   12.31
  -7  -3 -10   20.22    4.54
  -7  -3 -10   22.44    6.56
  -7  -3 -10    8.59    5.38
  -9  10   8   31.88   10.88
   9  -8 -10   33.29    9.04
  -9  10   8   30.90   11.21
  -9  10   8   35.97   17.94
  -9  10   8   26.56   16.07
   9  -8 -10   38.37   10.06
   9 -10  -8   23.17    9.04
   9 -10  -8   26.67    8.31
  -9   8  10   41.77   14.44
  -9   8  10   42.86   10.45
  -9   8  10   40.62   10.63
   9 -10  -8   28.26   10.41
  -9   8  10   39.94   14.61
   8  -8  10   11.63    5.05
   8  -8  10   11.09    5.15
   8  -8  10   10.32    3.24
   8  -8  10    9.85    4.36
   8  -8  10   11.45    3.41
   8  -8  10   13.07    5.51
  -8   8 -10   13.82    8.50
  -8   8 -10   11.84    4.68
  -8   8 -10   11.53    5.85
  -8   8 -10   13.22    7.29
  -8   8 -10   10.66    9.18
 -10   7  -8   43.57   16.95
 -10   7  -8   46.26   16.11
 -10   7  -8   46.79   13.61
 -10   7  -8   45.53   12.25
  10  -7   8   37.74   10.96
  10  -7   8   45.42   11.48
  10  -7   8   40.38    9.43
  10  -7   8   44.41   11.21
   6  -8 -10   32.18   12.01
  -6  10   8   22.58    8.89
   6  -8 -10   33.11    7.22
  -6  10   8   22.91   13.51
   6  -8 -10   31.15   10.59
   6  -8 -10   29.35    7.60
   6  -8 -10   33.76    8.27
  -6  10   8   23.04    8.52
   6  -8 -10   31.51    7.96
  -6  10   8   14.72   11.48
  -6   8  10   36.50    8.85
  -6   8  10   37.37    9.89
   6 -10  -8   21.41    7.61
   6 -10  -8   19.91    8.05
  -6   8  10   35.81    8.61
   6 -10  -8   17.81    8.27
  -6   8  10   35.01    8.46
  -6   8  10   34.19   13.15
  -6   8  10   40.43   12.00
   6 -10  -8   17.22    6.97
   8  -5  10   46.68   14.63
   8  -5  10   51.63   15.84
   8  -5  10   47.08   12.25
   8  -5  10   60.15   12.19
   8  -5  10   50.79   10.76
   8  -5  10   45.95   11.61
   8  -5  10   50.29   11.60
   8  -5  10   50.82   11.87
  -8   5 -10   53.60   13.77
  -8   5 -10   54.41   15.18
  -8   5 -10   54.83   12.34
  -8   5 -10   60.79   14.60
  -8   5 -10   53.94   12.83
  -8   5 -10   52.44   13.43
  -8   5 -10   53.39   13.23
 -10   4  -8   22.38   10.10
 -10   4  -8   31.48   13.71
  10  -4   8   21.72    7.55
  10  -4   8   20.83    8.02
   3  -8 -10   51.82   11.70
   3  -8 -10   47.98   11.39
   3  -8 -10   52.35   11.29
   3  -8 -10   52.77   11.05
  -3  10   8   45.76   12.78
  -3  10   8   41.91   17.96
  -3  10   8   40.56   18.04
   3  -8 -10   49.67   14.12
  -3   8  10   53.57   11.70
   3 -10  -8   35.09   10.26
   3 -10  -8   43.05   11.27
   3 -10  -8   41.07   11.16
  -3   8  10   48.70   14.31
  -3   8  10   44.28   12.40
  -3   8  10   47.84   13.53
   3 -10  -8   34.20   11.21
  -3   8  10   51.88   11.15
   8  -2  10   32.55    9.01
   8  -2  10   31.86   10.76
   8  -2  10   29.29    8.26
   8  -2  10   31.63    8.54
   8  -2  10   34.65    8.50
   8  -2  10   20.95   12.55
  -8   2 -10   39.24    9.00
  -8   2 -10   30.72    9.27
  -8   2 -10   36.89   10.92
 -10   1  -8   30.80   13.28
  10  -1   8   28.09   10.46
  10  -1   8   25.00   11.06
   0  -8 -10   13.30    4.69
   0  -8 -10   10.29    6.49
   0  -8 -10   11.89    5.59
   0  -8 -10   11.91    4.16
   0   8  10   11.42    8.65
   0   8  10   13.38    7.53
   8   1  10   39.46   12.68
   8   1  10   38.11   11.43
  -8  -1 -10   27.73    7.71
  -8  -1 -10   28.01    7.79
  -8  -1 -10   41.31   12.68
   9 -10  10   17.62    5.07
   9 -10  10   14.99    7.01
   9 -10  10   16.36    7.88
   9 -10  10   15.34    7.26
  -9  10 -10   20.18    7.89
  -9  10 -10   19.66   13.60
  -9  10 -10   18.21    8.88
  -9  10 -10   20.26   10.79
 -10   8  -9   25.15   13.32
   8  -9 -10   34.63    8.62
  -8  10   9   34.46   10.72
 -10   8  -9   27.77    9.62
  -8  10   9   34.31   17.28
   8  -9 -10   34.33    9.78
  -8  10   9   34.88   15.33
 -10   8  -9   27.15   10.94
   8  -9 -10   35.29    8.09
  -8  10   9   34.73   10.28
 -10   8  -9   30.25   14.47
  -8   9  10   40.44   10.43
   8 -10  -9   31.98    9.39
  -8   9  10   38.98   15.51
   8 -10  -9   31.88    8.80
  10  -8   9   25.49    9.50
   8 -10  -9   31.57    8.09
  10  -8   9   27.50    9.11
  -8   9  10   44.02    9.97
  -8   9  10   40.84   14.70
   8 -10  -9   25.03    9.57
  10  -8   9   26.63    7.44
  10  -8   9   31.05    9.33
  10  -8   9   24.90    8.85
   9  -7  10   52.67   12.55
   9  -7  10   58.76   13.23
   9  -7  10   50.98   12.90
   9  -7  10   48.16   12.59
   9  -7  10   53.20   11.41
   9  -7  10   53.48   11.17
  -9   7 -10   58.32   14.04
  -9   7 -10   51.95   14.62
  -9   7 -10   58.69   16.23
  -9   7 -10   56.47   13.55
  -9   7 -10   57.42   18.12
 -10   5  -9   33.83   10.93
 -10   5  -9   14.28    7.63
   5  -9 -10   29.15    7.53
   5  -9 -10   30.63    7.33
  -5  10   9   37.51    9.30
  -5  10   9   38.72   14.75
  -5  10   9   34.02   15.32
 -10   5  -9   37.27   13.85
   5  -9 -10   30.02    8.35
   5  -9 -10   28.58   15.09
   5  -9 -10   30.44    8.10
   5 -10  -9   30.91    8.57
  -5   9  10   27.05    8.28
   5 -10  -9   29.83    7.55
   5 -10  -9   29.46    8.85
  -5   9  10   20.50   11.42
  10  -5   9   34.14    9.27
   5 -10  -9   28.25    7.94
  10  -5   9   27.72    8.79
  -5   9  10   29.33   12.25
   9  -4  10   24.95    7.42
   9  -4  10   25.61    7.50
   9  -4  10   23.59    7.03
  -9   4 -10   28.73   12.81
  -9   4 -10   28.91    9.49
  -9   4 -10   27.13    8.49
 -10   2  -9   36.55   14.05
   2  -9 -10   45.65   10.03
 -10   2  -9   39.16   13.59
   2  -9 -10   49.40   10.64
   2  -9 -10   52.88   10.88
   2  -9 -10   45.25   10.78
  -2  10   9   28.37   11.45
  -2  10   9   29.29   18.42
  -2  10   9   38.65   17.17
  -2   9  10   60.55   15.81
  10  -2   9   28.16   11.03
  -2   9  10   58.47   14.06
   2 -10  -9   21.72    8.05
  10  -2   9   34.12   10.60
   2 -10  -9   26.15    9.21
  -2   9  10   57.07   10.53
   2 -10  -9   22.00    9.03
   2 -10  -9   25.89    8.92
   9  -1  10   31.94   11.31
   9  -1  10   52.01   12.15
  -9   1 -10   38.18   10.03
  -9   1 -10   38.93   12.99
  -1  -9 -10   15.15    6.68
  -1  -9 -10   19.90    6.08
   1   9  10   22.06   18.12
   1   9  10   21.57   12.13
 -10   9 -10   15.33    7.42
  10  -9  10   20.15    8.26
  10  -9  10   21.84    7.94
  10  -9  10   14.85    7.07
 -10   9 -10   22.25   13.09
 -10   9 -10   23.93   14.31
 -10   9 -10   15.75    9.36
  -7  10  10   30.61   14.15
   7 -10 -10   26.46    6.75
  -7  10  10   24.11    8.26
   7 -10 -10   24.86    8.59
   7 -10 -10   21.73    7.53
  -7  10  10   23.64    8.73
  -7  10  10   19.83   11.01
  10  -6  10   17.38    6.31
  10  -6  10   11.58    5.75
 -10   6 -10   12.81    7.42
  10  -6  10   11.24    5.54
 -10   6 -10    5.44    3.38
 -10   6 -10   13.17    7.67
  -4  10  10   16.57    6.81
   4 -10 -10   13.78    6.36
   4 -10 -10   13.83    5.82
  -4  10  10   18.55   10.55
   4 -10 -10   12.99    5.40
  -4  10  10   15.86   10.59
   4 -10 -10   13.77    4.92
  10  -3  10   22.78    9.00
 -10   3 -10   26.49    8.72
 -10   3 -10   24.65   10.69
  10  -3  10   21.78    8.24
  -1  10  10   18.86   12.36
   1 -10 -10   14.35    7.12
   1 -10 -10   17.68    6.08
  -1  10  10   20.75    8.32
   1 -10 -10   16.70    7.05
  11  -7  -9   10.53    5.52
 -11   7   9   15.82   11.21
  -7  11  -9   28.60   14.73
  -7  11  -9   21.08   15.23
 -11   7   9   11.00    7.42
 -11   7   9   11.88    6.84
  -7  11  -9   28.01    9.52
  11  -6 -10   29.21   10.02
  11  -6 -10   28.06   11.39
 -11   6  10   30.42   11.06
 -11   6  10   29.54   11.74
 -11   6  10   27.75   17.20
 -11   6  10   32.26   12.49
   6 -11   8   27.16    9.65
   6 -11   8   29.49    9.72
   6 -11   8   27.88    9.56
  -6  11  -8   30.21    8.61
  -6  11  -8   38.19   17.66
  -6  11  -8   30.46   10.53
  -6  11  -8   27.34   12.99
  -7  11  -6   15.36   13.17
  -7  11  -6   19.83    7.67
  11  -6  -7   25.25    9.30
  11  -6  -7   20.77    7.74
 -11   7   6    1.93    4.90
  -7  11  -6   21.89    8.49
 -11   7   6    5.18    8.30
 -11   7   6    0.84    5.00
  -7  11  -6   18.56   10.59
   7 -11   6   20.06    5.46
 -11   6   7   28.87   10.76
 -11   6   7   21.20   10.69
  11  -7  -6    1.67    5.53
   7 -11   6   19.71    8.30
   7 -11   6   15.73    7.20
   7 -11   6   17.96    7.07
 -11   6   7   26.13    9.50
 -11   6   7   24.65    9.02
  11  -7  -6    1.62    4.58
   5 -11  10   28.16    9.94
  -5  11 -10   34.22   10.96
  -5  11 -10   32.23   17.34
  -5  11 -10   35.16   11.07
  -5  11 -10   33.11   16.68
  11  -5  -8   26.39    9.90
  11  -5  -8   28.32   11.34
 -11   5   8   28.39   11.59
 -11   5   8   33.19   16.21
 -11   5   8   27.82   10.61
 -11   5   8   27.62   11.22
   5 -11   7   20.78    8.05
   5 -11   7   21.51    8.58
  -5  11  -7   25.69   14.77
  -5  11  -7   23.16    9.18
  -5  11  -7   26.14   15.60
  -6  11  -5    2.80   11.17
  -6  11  -5   19.02   10.63
   6   5 -11    7.90   10.29
  -6  11  -5   11.50    5.97
  -6  11  -5   13.19    7.51
   6 -11   5   10.36    4.57
   6 -11   5   10.50    5.31
   6 -11   5    7.13    5.05
   6 -11   5   13.59    6.57
  -6  -5  11    4.63    6.36
 -11   5   5   12.85    6.70
 -11   5   5    9.26    6.62
  11  -5  -5    8.74    5.60
 -11   5   5   15.21   10.01
 -11   5   5    9.96    6.14
  11  -5  -5   10.31    6.60
  11  -4  -9   23.29   10.18
  -4  11  -9   18.28   11.16
 -11   4   9   24.43   10.00
 -11   4   9   28.57   11.54
 -11   4   9   25.13   12.89
  -4  11  -9    9.21   13.14
  -4  11  -9   12.00    6.78
   4 -11   6    2.07    4.61
 -11   6   4   13.39    8.09
  -4  -6  11    5.31    5.15
  11  -4  -6   21.39   10.65
 -11   6   4   15.82    9.59
 -11   6   4   15.92    9.23
  11  -4  -6   20.18    8.21
 -11   6   4   14.06    7.79
   4 -11   6   -1.08    4.48
  -4  -6  11    7.73    5.69
   4   6 -11    6.16    8.53
  -4  11  -6    5.56    9.19
 -11   4   6   17.15    8.55
 -11   4   6   19.74   10.18
  -4  11  -6    2.99    4.00
  -4  11  -6   -1.78   10.61
   4   6 -11    3.13    6.51
  11  -6  -4   14.68    8.35
 -11   4   6   24.68   12.49
  11  -6  -4   13.58    6.78
 -11   4   6   19.51    8.78
  -5  11  -4   12.46    5.90
  -5  11  -4    9.76    9.13
  -5  11  -4   21.40   13.88
   5   4 -11    6.02    6.30
   5   4 -11    2.55    3.75
   5   4 -11    3.16    4.15
   5 -11   4   14.12    6.22
  -5  -4  11    4.58    1.44
   5 -11   4   12.61    6.89
   5 -11   4   16.20    7.23
  -5  -4  11    3.42    5.26
  -5  -4  11    4.59    4.53
  -5  -4  11    3.72    4.31
  -7  11  -3    5.82    5.24
   7   3 -11   16.79    9.35
  -7  11  -3    2.36    8.20
  -7  11  -3    5.66    4.42
 -11   7   3   15.39   10.07
 -11   7   3   10.39    6.60
 -11   7   3   13.35    7.91
  -7  11  -3    7.50   11.67
  11  -7  -3   17.86    8.63
  11  -7  -3   15.64    6.80
   7 -11   3    6.29    3.44
  -7  -3  11   19.78    8.93
   7 -11   3    6.33    4.62
   7 -11   3    6.44    5.04
   7 -11   3    4.89    4.77
  -7  -3  11   19.42    9.06
  -3  -5  11    7.70    5.65
  -3  -5  11   10.93    6.38
  -3  -5  11   12.21    5.42
   3   5 -11   10.57    6.31
   3   5 -11   12.32    6.04
   3   5 -11   11.88    5.20
   3   5 -11   12.67    7.18
   3   5 -11   12.44    6.95
  -4  11  -3   17.79   11.81
   4   3 -11   42.87    9.36
   4   3 -11   41.14    9.56
  -4  11  -3   11.08   12.67
 -11   4   3    7.88    7.76
 -11   4   3   11.37   11.53
  -4  11  -3   14.53    7.73
   4 -11   3   10.41    6.57
  -4  -3  11   20.13    6.32
  -4  -3  11   38.69    8.70
  11  -4  -3    4.15    6.30
  -4  -3  11   40.31    7.73
  11  -4  -3    5.74    7.17
  -4  -3  11   40.81    8.37
   4 -11   3   12.30    7.24
  -2  -7  11   20.57    7.50
  -2  -7  11   15.64    4.24
  -2  -7  11   22.51    8.56
   2   7 -11   18.79    9.90
   2   7 -11   22.29    8.05
   2   7 -11   24.39   12.42
   6   2 -11   16.35    9.34
  -6  11  -2   33.09    8.05
  -6  11  -2   33.40    9.72
   6   2 -11   15.80    6.33
   6   2 -11   16.17    8.59
   6   2 -11   15.84    4.17
   6   2 -11   14.87    6.39
  -6  11  -2   37.07   15.97
   6   2 -11   14.75    6.40
  -6  11  -2   36.87   18.76
  -6  -2  11   20.21    8.69
   6 -11   2   34.45    9.61
   6 -11   2   36.16    7.83
  -6  -2  11   21.51    8.70
   6 -11   2   36.55   10.16
  -6  -2  11   17.62    8.64
   6 -11   2   35.53    9.35
 -11   5   2   36.88   13.36
 -11   5   2   39.44   12.17
 -11   5   2   40.06   11.99
 -11   5   2   37.57   17.06
  11  -5  -2   31.70   11.84
  11  -5  -2   34.42   10.68
  -2  -4  11    7.60    4.52
  -2  -4  11    7.28    1.86
  -2  -4  11    6.75    3.96
  -2  -4  11    7.60    4.06
  -2  -4  11    6.69    4.47
   2   4 -11    7.67    4.62
   2   4 -11    9.95    5.50
   2   4 -11    7.76    4.36
   2   4 -11    9.22    4.03
   2   4 -11    8.20    3.36
   3   2 -11   49.14   10.64
   3   2 -11   47.73   10.66
   3   2 -11   45.61    9.62
   3   2 -11   36.04   11.57
   3   2 -11   49.58   11.65
   3   2 -11   49.00   11.18
  -3  -2  11   55.11   12.03
  -3  -2  11   47.65   11.40
  -3  -2  11   49.45   10.04
  -3  -2  11   46.05   12.04
  -3  -2  11   46.41   11.41
  -1  -9  11    0.46    5.20
   1   9 -11    1.36    2.13
   1   9 -11    5.39    9.56
   1   9 -11    0.91    9.44
   8   1 -11    7.15    6.80
   8   1 -11    7.32    6.41
   8   1 -11    6.07    2.25
  -8  -1  11    8.86    6.25
  -8  -1  11    9.99    4.59
  -8  -1  11   11.53    7.02
  -1  -6  11   25.85    8.20
  -1  -6  11   24.93    9.39
 -11   6   1   80.05   17.72
  -1  -6  11   25.20    7.69
  -1  -6  11   19.84    9.92
  -1  -6  11   20.67    6.02
   1   6 -11   26.83    8.36
   1   6 -11   27.97    9.23
   1   6 -11   24.93   10.00
   1   6 -11   20.15    8.82
   1   6 -11   25.37    7.08
  -5  11  -1   92.13   22.63
   5   1 -11   28.84    7.54
  -5  11  -1   88.74   19.52
   5   1 -11   26.74    8.77
   5   1 -11   27.22    7.56
   5   1 -11   24.42    8.95
   5   1 -11   27.43    8.67
   5   1 -11   27.83    6.27
  -5  -1  11   26.40    9.12
   5 -11   1   68.08   12.19
  -5  -1  11   29.25    9.01
   5 -11   1   70.49   11.82
  -5  -1  11   28.02    8.41
  -5  -1  11   26.54    8.89
  -5  -1  11   29.64   11.67
  -1  -3  11   33.58    8.24
  -1  -3  11   25.33    8.43
  -1  -3  11   31.55    7.93
  -1  -3  11   33.17    6.72
  -1  -3  11   35.57    8.50
   1   3 -11   28.35    7.77
   1   3 -11   31.70    8.03
   1   3 -11   31.55    6.86
   1   3 -11   28.68    7.74
   1   3 -11   28.38    7.27
   1   3 -11   29.49    7.17
   2   1 -11   58.64   13.53
   2   1 -11   57.98   12.59
   2   1 -11   67.32   13.52
   2   1 -11   64.40   13.07
   2   1 -11   67.25   13.72
   2   1 -11   50.46   13.92
   2   1 -11   62.85   13.07
  -2  -1  11   66.46   14.54
  -2  -1  11   71.12   13.93
  -2  -1  11   65.39   15.07
  -2  -1  11   69.49   15.30
  -2  -1  11   67.88   13.86
  -2  -1  11   65.63   14.96
  -2  -1  11   70.12   14.53
   0  -8  11   10.64    6.29
   0  -8  11   10.14    3.23
   0  -8  11   11.63    6.17
   0   8 -11   10.10    3.28
   0   8 -11   10.76    7.69
   0   8 -11    9.21    7.09
 -11   7   0   53.83   17.03
   7   0 -11    2.19    5.77
   7   0 -11    2.67    5.29
   7   0 -11    2.25    6.28
  -7  11   0   46.24   16.58
  -7  11   0   44.46   10.67
  -7  11   0   51.73    9.33
 -11   7   0   46.86   10.56
  -7  11   0   45.25   18.41
 -11   7   0   49.13   12.11
   7 -11   0   47.77    7.39
  -7   0  11    2.66    5.30
   7 -11   0   42.78    9.01
   7 -11   0   43.44    9.22
  -7   0  11    1.75    8.10
  -7   0  11    3.19    4.83
   7 -11   0   46.39   10.19
  11  -7   0   46.74   10.91
  11  -7   0   46.57    9.36
   0  -5  11   15.91    5.60
   0  -5  11   16.44    5.36
   0  -5  11   16.34    6.44
   0  -5  11   16.99    3.79
   0   5 -11   18.15    6.19
   0   5 -11   19.16    6.36
   0   5 -11   16.51    7.08
  -4  11   0   43.71   18.81
 -11   4   0   52.00   22.06
   4   0 -11   39.53    9.99
  -4  11   0   61.12   12.35
   4   0 -11   40.35    9.26
   4   0 -11   36.56   10.21
   4   0 -11   37.53    9.21
   4   0 -11   38.63    8.49
  -4  11   0   50.09   19.55
 -11   4   0   46.23   14.71
   4   0 -11   35.50    8.37
  -4   0  11   40.66    9.56
  11  -4   0   39.99   12.50
  -4   0  11   44.50   10.11
  11  -4   0   45.29   14.05
   4 -11   0   46.13   12.16
   4 -11   0   40.35   12.03
  -4   0  11   40.71    9.89
   4 -11   0   44.95   12.01
  -4   0  11   40.06   10.51
  -4   0  11   42.21   10.27
  -4   0  11   41.76    9.40
  -4   0  11   41.43    9.76
   0  -2  11   12.57    3.66
   0  -2  11   11.63    2.65
   0  -2  11   11.72    3.50
   0  -2  11   11.45    3.39
   0   2 -11   12.81    3.51
   0   2 -11   11.47    2.80
   0   2 -11   13.52    3.73
   0   2 -11   12.27    2.88
   0   2 -11   14.05    3.72
   0   2 -11   12.59    3.37
   1   0 -11   61.00   11.98
   1   0 -11   61.54   12.21
   1   0 -11   49.49   12.06
   1   0 -11   58.19   12.86
   1   0 -11   56.44   11.98
   1   0 -11   51.28   11.91
   1   0 -11   70.10   12.31
   1   0 -11   60.07   11.99
  -1   0  11   58.60   12.30
  -1   0  11   61.89   12.06
  -1   0  11   60.78   11.98
  -1   0  11   65.06   12.13
  -1   0  11   47.60   12.63
  -1   0  11   58.63   12.38
   1 -10  11   -0.07    4.68
  -1  10 -11    3.12    2.18
  -1  10 -11    4.77   10.02
  -1  10 -11    1.52    9.00
  -1  10 -11    3.43    4.03
   9  -1 -11    8.72    2.75
   9  -1 -11   10.64    6.69
   9  -1 -11    8.70    6.58
  -9   1  11    9.50    3.62
  -9   1  11    7.85    6.00
  -9   1  11   11.83   11.32
  -9   1  11    9.73    7.06
   1  -7  11   22.24    7.58
   1  -7  11   25.54    7.27
   1  -7  11   22.42    9.37
  -1   7 -11   27.31   10.08
  -1   7 -11   28.07    8.61
  -1   7 -11   29.26   10.02
  -1   7 -11   24.76    6.13
  -1   7 -11   30.68    9.30
  -6  11   1   94.74   21.94
  -6  11   1   87.83   19.05
   6  -1 -11   26.14    5.90
   6  -1 -11   25.83    7.50
   6  -1 -11   27.22    7.08
   6  -1 -11   25.31    8.49
   6  -1 -11   24.87    8.12
   6  -1 -11   24.07    5.70
   6  -1 -11   26.99    7.02
   6  -1 -11   27.46    8.46
  -6   1  11   30.65   10.26
  -6   1  11   29.33    9.17
  -6   1  11   30.98    8.33
   6 -11  -1   76.94   12.75
  -6   1  11   32.08    8.80
  -6   1  11   32.10    8.49
  -6   1  11   29.04    8.82
   6 -11  -1   70.68   11.70
  -6   1  11   28.42    9.08
 -11   5  -1   87.93   23.28
 -11   5  -1   97.09   26.61
  11  -5   1   76.18   19.65
  11  -5   1   79.47   18.93
   1  -4  11   26.44    7.30
   1  -4  11   30.23    7.29
   1  -4  11   26.91    7.10
   1  -4  11   32.60    8.02
  -1   4 -11   35.20    8.55
  -1   4 -11   30.73    6.85
  -1   4 -11   31.29    8.31
  -1   4 -11   35.66    8.40
  -1   4 -11   29.20    8.43
   3  -1 -11   60.23   13.85
   3  -1 -11   67.67   14.25
   3  -1 -11   67.81   13.72
   3  -1 -11   60.49   13.18
   3  -1 -11   69.19   13.86
   3  -1 -11   61.71   13.72
   3  -1 -11   64.35   14.30
   3  -1 -11   67.53   14.09
  -3   1  11   61.08   13.30
  -3   1  11   68.58   13.82
  -3   1  11   59.36   13.57
  -3   1  11   64.24   13.46
  -3   1  11   63.63   13.60
  -3   1  11   63.85   14.07
   1  -1  11   55.86   11.80
   1  -1  11   61.11   11.80
   1  -1  11   63.63   11.84
   1  -1  11   62.77   11.87
   1  -1  11   61.81   12.28
   1  -1  11   55.87   11.89
   1  -1  11   51.84   12.16
   1  -1  11   49.05   12.29
  -1   1 -11   59.26   12.89
  -1   1 -11   62.27   12.61
  -1   1 -11   65.98   12.49
  -1   1 -11   56.42   12.82
   0  -1 -11   54.14   11.52
   0  -1 -11   48.44   11.38
   0  -1 -11   59.25   11.22
   0  -1 -11   58.67   11.28
   0   1  11   50.75   10.96
   0   1  11   48.50   11.08
   0   1  11   54.68   10.95
   0   1  11   54.31   10.99
   0   1  11   56.93   11.36
   0   1  11   57.38   11.13
   2  -9  11   22.18    8.32
   2  -9  11   18.92    7.68
  -2   9 -11   25.70   11.76
  -2   9 -11   21.92    6.55
  -2   9 -11   20.88    5.21
  -2   9 -11   19.35   12.14
   8  -2 -11   16.20    9.20
   8  -2 -11   20.09    6.37
   8  -2 -11   23.98   10.76
   8  -2 -11   17.39    3.93
   8  -2 -11   19.17    6.75
   8  -2 -11   18.67    9.34
  -8   2  11   15.37    5.91
  -8   2  11   18.20    6.00
  -8   2  11   16.28   10.10
  -8   2  11   20.08    6.84
  -8   2  11   16.16    6.96
  -8   2  11   17.72    6.53
  -8   2  11   18.42    9.59
  -8   2  11   18.08    4.64
   2  -6  11    7.49    4.38
 -11   6  -2   38.99    9.48
 -11   6  -2   46.94   15.19
 -11   6  -2   42.85   11.54
   2  -6  11    8.90    5.33
   2  -6  11    8.09    4.15
   2  -6  11    7.44    4.31
  -2   6 -11    9.06    5.35
  -2   6 -11   10.38    5.14
  -2   6 -11    7.39    2.28
  -2   6 -11    6.93    2.59
  11  -6   2   31.77    9.13
  11  -6   2   30.97    7.96
  -2   6 -11    9.26    4.68
  -2   6 -11    8.07    4.26
   5  -2 -11   43.78    9.91
   5  -2 -11   43.53   10.87
   5  -2 -11   46.48   11.29
   5  -2 -11   46.68   10.50
  -5  11   2   36.70   18.47
  -5  11   2   35.62   11.68
   5  -2 -11   45.80    8.87
  -5  11   2   35.61   19.57
   5 -11  -2   37.45   11.88
   5 -11  -2   35.63   12.03
  -5   2  11   51.35    9.87
   5 -11  -2   37.61   10.83
  -5   2  11   49.51   10.66
   5 -11  -2   32.31   12.18
  -5   2  11   50.74   10.31
  -5   2  11   53.49   10.69
  -5   2  11   48.77   11.73
  -5   2  11   51.03   10.84
   2  -3  11   58.71   13.27
   2  -3  11   63.64   13.35
   2  -3  11   55.17   12.54
   2  -3  11   71.33   13.74
   2  -3  11   64.62   13.40
   2  -3  11   52.96   13.48
  -2   3 -11   77.19   15.87
  -2   3 -11   68.08   15.53
  -2   3 -11   82.47   16.50
  -2   3 -11   64.02   15.24
  -2   3 -11   73.76   14.96
  -2   3 -11   74.62   15.88
   2  -2 -11   11.15    2.82
   2  -2 -11   11.54    2.53
   2  -2 -11   13.09    3.21
   2  -2 -11   12.47    3.46
   2  -2 -11   11.86    3.15
   2  -2 -11   12.11    3.12
   2  -2 -11   11.77    2.87
  -2   2  11   11.99    3.14
  -2   2  11   12.11    3.06
  -2   2  11   11.95    3.66
  -2   2  11   11.92    2.72
  -2   2  11   13.05    2.85
  -2   2  11   11.46    2.98
   2   0  11    6.91    2.55
   2   0  11   12.36    2.43
   2   0  11   10.65    3.29
   2   0  11   11.13    2.42
   2   0  11   11.64    3.07
   2   0  11   12.10    2.37
   2   0  11   12.17    2.47
   2   0  11   12.18    2.46
  -2   0 -11   12.68    2.78
  -2   0 -11   10.49    2.59
  -2   0 -11   10.64    3.26
  -2   0 -11   14.18    2.75
  -2   0 -11   12.24    2.94
  -1  -2 -11   79.46   13.36
  -1  -2 -11   58.22   13.09
  -1  -2 -11   55.98   13.14
  -1  -2 -11   64.33   13.33
   1   2  11   57.17   13.37
   1   2  11   63.52   12.55
   1   2  11   63.40   13.63
   1   2  11   61.21   13.18
  10  -3 -11   20.28    8.61
  10  -3 -11   22.60   10.57
 -10   3  11   17.14    9.42
 -10   3  11   15.63    9.96
 -10   3  11   15.59    8.78
 -10   3  11   17.75    8.05
   3  -8  11   13.07    7.32
   3  -8  11   10.59    4.88
   3  -8  11   11.61    5.44
  -3   8 -11   10.75    3.67
  -3   8 -11   10.51    2.86
  -3   8 -11   11.52    6.59
  -3   8 -11   11.16    6.33
  -3   8 -11   11.76    6.54
  -3   8 -11    9.52    7.44
  -7  11   3   12.52    8.15
  -7  11   3   13.89   10.39
  -7  11   3   16.40   13.45
   7  -3 -11   36.10    8.67
  -7  11   3   13.56    7.10
 -11   7  -3    8.95    6.20
 -11   7  -3    9.70    9.01
   7  -3 -11   36.53    9.05
 -11   7  -3    7.41    6.82
   7 -11  -3   12.11    9.45
  -7   3  11   45.05    8.82
  -7   3  11   44.92    9.69
  -7   3  11   46.03    9.22
  -7   3  11   43.35    8.55
   7 -11  -3   10.26    7.51
  -7   3  11   46.29    7.57
   7 -11  -3    8.50    8.23
  -7   3  11   44.60   11.02
  -7   3  11   46.03    9.57
   7 -11  -3   11.56    8.24
  -7   3  11   47.64    9.11
   3  -5  11   44.82   10.64
   3  -5  11   45.29    9.48
   3  -5  11   46.43   10.65
   3  -5  11   41.90   11.16
   3  -5  11   47.25   10.60
  -3   5 -11   48.32   11.44
  -3   5 -11   39.35   11.88
  -3   5 -11   50.36   11.32
  -3   5 -11   46.83    9.72
  -3   5 -11   47.08   10.45
  -3   5 -11   46.01    9.81
   4  -3 -11   31.53    5.81
   4  -3 -11   32.22    7.07
  -4  11   3    6.03   10.72
  -4  11   3    5.27   11.66
 -11   4  -3   17.60   15.48
  -4  11   3    6.07    6.75
   4  -3 -11   32.67    6.37
   4  -3 -11   30.27    6.19
   4  -3 -11   32.51    7.35
 -11   4  -3   11.43    8.64
   4  -3 -11   30.52    5.67
   4 -11  -3    9.04    6.69
  -4   3  11   29.55    5.92
  -4   3  11   30.54    5.00
  11  -4   3   14.18    8.17
  -4   3  11   27.55    5.17
  -4   3  11   27.94    6.38
  11  -4   3   15.61    8.35
   4 -11  -3    3.56    5.99
  -4   3  11   29.95    5.71
  -4   3  11   30.85    6.92
   4 -11  -3    5.51    5.29
  -4   3  11   29.69    5.94
  -4   3  11   30.31    5.72
   4 -11  -3    6.09    6.30
   3  -2  11   73.00   15.02
   3  -2  11   67.88   14.88
   3  -2  11   66.26   14.65
   3  -2  11   88.80   15.15
   3  -2  11   71.07   15.23
   3  -2  11   70.08   14.51
   3  -2  11   66.68   15.82
   3  -2  11   62.53   14.62
  -3   2 -11   64.67   12.77
  -3   2 -11   67.08   13.18
  -3   2 -11   63.08   13.04
  -3   2 -11   58.07   13.67
  -3   2 -11   47.02   13.19
  -3   2 -11   62.98   13.11
   1  -3 -11   76.77   12.25
   1  -3 -11   58.58   12.54
   1  -3 -11   48.91   12.42
   1  -3 -11   55.81   12.44
   1  -3 -11   57.64   13.01
  -1   3  11   68.63   14.78
  -1   3  11   65.05   13.42
  -1   3  11   64.53   14.16
  -1   3  11   66.92   14.31
  -1   3  11   65.85   13.86
   3   1  11   26.88    6.42
   3   1  11   23.84    6.90
   3   1  11   30.32    6.37
   3   1  11   30.28    5.81
  -3  -1 -11   34.67    6.96
  -3  -1 -11   30.87    8.23
  -3  -1 -11   29.75    6.99
  -3  -1 -11   35.92    6.90
  -3  -1 -11   29.64    7.34
  -3  -1 -11   39.14    6.98
  -2  -3 -11   45.93    8.95
  -2  -3 -11   42.81    9.06
  -2  -3 -11   47.41    9.30
  -2  -3 -11   33.50    9.35
   2   3  11   48.78   11.96
   2   3  11   51.55   11.86
   2   3  11   46.78   11.19
   4 -10  11    6.54    4.96
   4 -10  11    6.37    4.66
   4 -10  11    6.97    5.27
  -4  10 -11    7.75    7.49
  -4  10 -11    7.73    4.13
  -4  10 -11    5.74    2.16
  -4  10 -11   -0.55    8.79
   9  -4 -11    3.93    1.18
   9  -4 -11    3.58    4.28
   9  -4 -11    5.62    7.65
   9  -4 -11    4.67    3.51
  -9   4  11    3.08    5.53
  -9   4  11    4.05    1.99
  -9   4  11    2.86    3.69
  -9   4  11    5.33    3.87
  -9   4  11    3.65    4.01
   4  -7  11   42.45   10.34
   4  -7  11   43.45   10.74
   4  -7  11   42.61   10.51
   4  -7  11   44.96   12.90
   4  -7  11   36.24   11.53
  -4   7 -11   45.24   11.22
  -4   7 -11   39.94    8.54
  -4   7 -11   41.34    9.86
  -4   7 -11   50.58   13.57
  -4   7 -11   33.56   11.29
  -4   7 -11   41.99   10.97
  -4   7 -11   36.40    8.86
  -6  11   4   15.28    6.77
   6  -4 -11    6.29    2.99
   6  -4 -11    7.53    2.94
   6  -4 -11    7.84    5.13
  -6  11   4   13.18    9.73
   6  -4 -11    7.41    2.60
  -6  11   4   13.20    7.31
   6  -4 -11    8.67    3.74
  -6  11   4   11.58   12.20
   6  -4 -11    9.55    4.83
   6 -11  -4   14.56    6.94
  -6   4  11    8.62    3.51
  -6   4  11    8.62    3.15
  -6   4  11    9.67    4.89
   6 -11  -4   11.03    4.82
  -6   4  11    8.00    3.52
   6 -11  -4   12.43    6.43
   6 -11  -4   15.15    6.34
  -6   4  11   10.32    5.53
  -6   4  11    8.39    3.59
  -6   4  11    8.14    3.29
  -6   4  11    8.32    2.61
 -11   5  -4   20.29   12.09
 -11   5  -4   11.85    7.29
  11  -5   4   11.63    7.02
  11  -5   4   13.25    6.63
   4  -4  11   39.83    8.66
   4  -4  11   31.03    8.59
   4  -4  11   41.47    8.80
   4  -4  11   39.18    8.12
   4  -4  11   39.20    7.97
   4  -4  11   38.92    9.93
   4  -4  11   34.23    9.82
  -4   4 -11   42.12   10.06
  -4   4 -11   38.67    9.10
  -4   4 -11   46.32   11.35
  -4   4 -11   45.66    9.92
  -4   4 -11   43.50    9.73
   3  -4 -11   25.79    6.23
   3  -4 -11   29.34    6.38
   3  -4 -11   31.78    6.73
   3  -4 -11   31.02    7.79
   3  -4 -11   27.64    7.17
   3  -4 -11   27.97    6.85
   3  -4 -11   30.01    6.79
  -3   4  11   33.15    8.69
  -3   4  11   35.25    7.90
  -3   4  11   33.42    7.47
  -3   4  11   33.37    7.75
  -3   4  11   34.44    7.72
  -3   4  11   33.37    8.89
   4  -1  11   39.66    8.94
   4  -1  11   36.56    7.93
   4  -1  11   31.19    6.81
   4  -1  11   33.33    7.57
   4  -1  11   32.35    7.46
   4  -1  11   36.32    8.20
   4  -1  11   32.50    7.17
   4  -1  11   27.19    7.09
  -4   1 -11   33.59    7.29
  -4   1 -11   31.23    7.79
  -4   1 -11   29.94    6.94
   0  -4 -11   34.57    8.20
   0  -4 -11   41.89    8.22
   0  -4 -11   40.23    8.27
   0  -4 -11   36.26    8.18
   0  -4 -11   36.63    9.04
   0   4  11   40.61    8.81
   0   4  11   39.73    9.48
   0   4  11   35.34   10.00
   0   4  11   42.66    9.55
   4   2  11    7.40    4.19
   4   2  11   12.30    5.49
   4   2  11    7.74    3.31
   4   2  11    6.90    3.92
   4   2  11    6.76    2.93
  -4  -2 -11    9.19    2.11
  -4  -2 -11    6.78    2.33
  -4  -2 -11    6.62    4.22
  -4  -2 -11    9.26    1.77
  -4  -2 -11    7.87    2.15
  -4  -2 -11    6.18    1.98
  -4  -2 -11    7.63    2.70
  -4  -2 -11    7.96    2.83
  -3  -4 -11   36.82    8.19
  -3  -4 -11   35.81    9.36
  -3  -4 -11   40.80    8.77
  -3  -4 -11   41.98    9.80
  -3  -4 -11   44.49    9.26
   3   4  11   44.52   10.94
   3   4  11   41.77   11.45
   3   4  11   43.69   12.39
  11  -5 -11    3.41    5.96
  11  -5 -11    2.84    4.65
 -11   5  11    7.74    6.78
 -11   5  11    7.97    5.85
 -11   5  11    8.40    6.71
 -11   5  11    8.48    9.66
   5  -9  11    4.59    3.50
   5  -9  11    2.57    3.37
   5  -9  11    3.55    3.29
  -5   9 -11    4.59    2.43
  -5   9 -11    6.29    8.28
  -5   9 -11    4.52    5.50
  -5   9 -11    3.85    3.21
   8  -5 -11   12.29    7.93
   8  -5 -11   12.33    5.63
   8  -5 -11   11.94    6.71
   8  -5 -11   10.84    4.48
   8  -5 -11    9.59    3.73
   8  -5 -11   10.21    4.27
  -8   5  11   12.38    4.82
  -8   5  11   13.59    5.11
  -8   5  11   11.46    5.13
  -8   5  11    9.92    4.85
  -8   5  11   12.17    6.83
  -8   5  11   11.06    5.99
  -8   5  11    7.65    5.79
 -11   6  -5   13.21   10.23
   5  -6  11   29.65    6.89
   5  -6  11   30.09    6.96
   5  -6  11   29.39    9.53
 -11   6  -5   12.96    8.88
   5  -6  11   22.98    8.29
   5  -6  11   28.91    5.61
  -5   6 -11   30.45    7.54
  -5   6 -11   28.41    6.78
  -5   6 -11   24.13    9.28
  11  -6   5   10.05    7.45
  -5   6 -11   27.63    7.49
  11  -6   5   15.16    8.05
  -5   6 -11   29.04    5.88
  -5   6 -11   30.73    8.16
   5  -5 -11   15.04    3.98
   5  -5 -11   16.48    5.78
  -5  11   5   16.34   13.15
   5  -5 -11   15.56    4.55
   5  -5 -11   17.03    3.92
  -5  11   5   12.70   10.20
   5  -5 -11   15.55    4.52
  -5  11   5   13.47    7.25
   5  -5 -11   14.87    6.37
  -5   5  11   16.06    6.27
   5 -11  -5    8.34    5.20
   5 -11  -5   10.18    4.72
  -5   5  11   15.29    6.28
  -5   5  11   16.80    4.47
  -5   5  11   16.52    4.66
  -5   5  11   16.55    4.24
   5 -11  -5    8.56    5.72
   5 -11  -5   12.45    7.36
  -5   5  11   16.59    4.51
  -5   5  11   16.66    4.51
   5  -3  11   48.17   10.13
   5  -3  11   45.39   12.22
   5  -3  11   47.99   11.47
   5  -3  11   45.82   10.20
   5  -3  11   46.67   10.39
   5  -3  11   43.20    9.47
   5  -3  11   48.40   10.63
   5  -3  11   45.74   10.23
  -5   3 -11   53.62   12.35
  -5   3 -11   59.92   12.29
  -5   3 -11   55.56   13.24
  -5   3 -11   50.93   11.42
  -5   3 -11   51.28   11.92
  -5   3 -11   52.54   12.29
   2  -5 -11   44.68   10.26
   2  -5 -11   53.28   10.56
   2  -5 -11   43.78   10.51
   2  -5 -11   45.13   11.69
   2  -5 -11   52.11   10.27
  -2   5  11   47.95   12.26
  -2   5  11   49.03   11.72
  -2   5  11   45.58   10.94
  -2   5  11   47.12   10.82
  -2   5  11   52.47   11.60
   5   0  11   17.22    5.86
   5   0  11   16.21    4.48
   5   0  11   15.63    4.53
   5   0  11   16.42    6.30
   5   0  11   17.23    4.90
   5   0  11   15.97    5.13
  -5   0 -11   17.01    5.82
  -5   0 -11   18.31    4.28
  -5   0 -11   18.05    4.28
  -5   0 -11   18.19    4.83
  -1  -5 -11   28.10    6.90
  -1  -5 -11   35.18    7.29
  -1  -5 -11   29.51    6.33
   1   5  11   31.75    9.90
   1   5  11   31.73    8.39
   1   5  11   26.65    8.77
   5   3  11   11.75    6.93
   5   3  11    9.36    5.99
   5   3  11   12.74    4.77
   5   3  11   11.60    7.24
   5   3  11   11.13    5.60
  -5  -3 -11   12.03    3.71
  -5  -3 -11   12.57    3.44
  -5  -3 -11   11.35    3.19
  -5  -3 -11   12.57    4.27
  -5  -3 -11   10.73    3.18
  -5  -3 -11   11.51    4.35
  -4  -5 -11    4.45    2.16
  -4  -5 -11    3.93    2.25
  -4  -5 -11    4.19    3.30
  -4  -5 -11    5.33    1.42
  -4  -5 -11    5.07    3.02
  -4  -5 -11    5.37    3.34
   4   5  11    4.32    4.32
   4   5  11    3.62    5.40
   6 -11  11    4.63    4.54
   6 -11  11    7.60    5.09
  -6  11 -11    5.45    4.74
  -6  11 -11    5.99    8.31
  -6  11 -11    4.78   13.53
  10  -6 -11    6.52    5.14
  10  -6 -11    5.26    4.01
 -10   6  11    7.45    4.93
 -10   6  11    9.20    6.01
 -10   6  11    8.93    7.72
   6  -8  11   13.64    8.39
   6  -8  11   15.42    5.68
   6  -8  11   16.03    5.55
   6  -8  11   16.05    5.46
  -6   8 -11   19.44    7.66
  -6   8 -11   16.40    8.69
  -6   8 -11   17.70    6.90
  -6   8 -11   18.52   10.16
  -6   8 -11   18.96    4.99
   7  -6 -11   25.39    5.98
  -7  11   6    3.14    5.19
 -11   7  -6   20.52   10.92
   7  -6 -11   24.91    8.89
 -11   7  -6   19.74    9.91
  -7  11   6    1.66    5.37
   7  -6 -11   25.25    4.76
   7  -6 -11   25.72    5.25
  -7  11   6    2.38    8.92
   7  -6 -11   24.76    6.14
  -7  11   6    6.13   11.80
 -11   7  -6   22.64    8.81
  -7   6  11   23.73    8.77
  -7   6  11   24.26   10.52
  -7   6  11   24.61    6.24
  11  -7   6   21.38    8.81
  -7   6  11   27.88    6.66
  -7   6  11   24.98    6.73
   7 -11  -6    1.10    5.56
  11  -7   6   19.46    8.12
  -7   6  11   25.66    6.70
   6  -5  11   22.25    6.32
   6  -5  11   23.71    9.09
   6  -5  11   28.01    6.48
   6  -5  11   19.96    5.67
   6  -5  11   26.46    6.31
   6  -5  11   25.81    5.42
   6  -5  11   25.91    8.70
  -6   5 -11   31.66    7.38
  -6   5 -11   33.01    8.99
  -6   5 -11   32.38    7.84
  -6   5 -11   31.47   10.34
  -6   5 -11   29.91    8.11
  -6   5 -11   36.18    8.31
  -6   5 -11   24.96    8.06
   4  -6 -11    8.60    2.53
   4  -6 -11    9.22    2.56
   4  -6 -11    5.93    2.85
 -11   4  -6   -0.31    5.23
   4  -6 -11    8.54    4.63
  -4  11   6   23.41   13.07
   4  -6 -11    9.79    4.69
   4  -6 -11    7.64    3.18
  -4  11   6   25.60   14.30
 -11   4  -6    0.84   14.81
  -4  11   6   18.11    7.57
   4 -11  -6   16.97    6.84
   4 -11  -6   18.57    6.98
   4 -11  -6   17.24    5.18
  11  -4   6    1.23    4.14
  -4   6  11    8.28    3.28
  -4   6  11    8.14    3.28
  -4   6  11    8.43    5.07
  -4   6  11    7.31    4.78
  -4   6  11    7.39    3.78
   4 -11  -6   19.54    7.46
  11  -4   6    2.59    5.13
   6  -2  11    6.40    1.71
   6  -2  11    7.11    5.06
   6  -2  11    8.39    4.58
   6  -2  11    7.18    2.69
   6  -2  11    6.20    3.09
   6  -2  11    7.78    2.89
   6  -2  11    7.60    2.88
  -6   2 -11    8.38    3.93
  -6   2 -11    5.81    2.98
  -6   2 -11    7.27    2.79
   1  -6 -11   27.08    6.42
   1  -6 -11   26.46    6.27
   1  -6 -11   27.48    8.21
   1  -6 -11   26.64    6.53
  -1   6  11   28.21    8.24
  -1   6  11   24.73    9.62
  -1   6  11   33.71    8.66
  -1   6  11   28.59    7.38
   6   1  11   23.03    8.58
   6   1  11   21.78    6.88
   6   1  11   24.06    4.87
   6   1  11   23.76    7.10
   6   1  11   22.96    7.27
   6   1  11   23.50    8.97
  -6  -1 -11   25.75    6.00
  -6  -1 -11   28.18    8.74
  -6  -1 -11   25.60    6.82
  -6  -1 -11   25.31    5.45
  -6  -1 -11   24.31    5.98
  -6  -1 -11   25.79    5.96
  -2  -6 -11   18.02    5.44
  -2  -6 -11   14.14    7.21
  -2  -6 -11   19.32    4.92
   2   6  11   18.68    9.85
   2   6  11   15.22    7.05
   6   4  11    5.55    7.17
   6   4  11    8.61    4.97
  -6  -4 -11    2.05    2.34
  -6  -4 -11    6.76    2.43
   5   6  11    5.39   10.18
   7 -10  11   14.74    6.72
   7 -10  11   15.46    7.02
   7 -10  11   15.82    6.89
  -7  10 -11   17.50    7.66
  -7  10 -11   17.74    5.91
  -7  10 -11   22.35   12.13
  -7  10 -11   22.92   13.31
   9  -7 -11   22.81    6.15
   9  -7 -11   21.89    6.75
   9  -7 -11   21.70    8.02
  -9   7  11   22.32    9.35
  -9   7  11   23.31    7.86
  -9   7  11   22.38    8.17
  -9   7  11   20.32   11.39
  -9   7  11   22.65   11.35
   7  -7  11    1.96    2.09
   7  -7  11    1.88    1.29
   7  -7  11    0.64    5.77
   7  -7  11    2.46    2.29
   7  -7  11    2.03    1.27
   7  -7  11    2.76    1.82
   7  -7  11    0.04    5.47
  -7   7 -11    2.45    3.49
  -7   7 -11    0.94    5.50
  -7   7 -11    1.91    3.01
  -7   7 -11    2.86    1.97
  -7   7 -11    2.70    3.82
   6  -7 -11   18.52    9.42
  -6  11   7   25.99   14.50
   6  -7 -11   27.78    6.16
   6  -7 -11   21.75    6.72
  -6  11   7   24.73    9.10
   6  -7 -11   25.30    6.72
  -6  11   7   25.09    9.48
   6  -7 -11   22.87    5.83
   6  -7 -11   24.47    8.98
  -6  11   7   22.80   12.09
   6 -11  -7   24.28    9.19
  -6   7  11   27.31    7.62
  -6   7  11   26.02   10.28
  -6   7  11   27.83   11.93
  -6   7  11   28.81    7.35
   6 -11  -7   23.58    8.40
  -6   7  11   27.06    8.28
   6 -11  -7   24.45    7.42
  -6   7  11   24.95    7.41
   6 -11  -7   26.23    8.30
 -11   5  -7   20.11   10.55
 -11   5  -7   33.02   15.10
  11  -5   7   22.35    8.72
  11  -5   7   27.36    9.77
   7  -4  11   37.61   11.30
   7  -4  11   35.79   12.69
   7  -4  11   36.73    8.80
   7  -4  11   41.81    9.10
   7  -4  11   35.14    9.06
   7  -4  11   34.97    9.43
   7  -4  11   41.60    8.98
  -7   4 -11   41.33   11.21
  -7   4 -11   44.59   10.92
  -7   4 -11   42.64   10.64
  -7   4 -11   44.16   12.33
  -7   4 -11   45.36   11.64
  -7   4 -11   47.17    9.80
   3  -7 -11   45.05    9.68
   3  -7 -11   45.98   12.28
   3  -7 -11   36.81    9.50
   3  -7 -11   46.68   10.25
   3  -7 -11   42.25    9.97
  -3   7  11   38.31    9.96
  -3   7  11   45.18   12.52
  -3   7  11   40.64   10.94
  -3   7  11   41.44   11.94
  -3   7  11   42.21   10.28
   7  -1  11   24.77    8.88
   7  -1  11   25.26    6.97
   7  -1  11   26.02    7.07
   7  -1  11   25.09    6.92
   7  -1  11   24.70    7.40
   7  -1  11   22.33   10.11
  -7   1 -11   25.26    7.02
  -7   1 -11   26.11    8.50
   0  -7 -11    2.40    1.72
   0  -7 -11    2.43    2.44
   0  -7 -11    2.93    2.14
   0  -7 -11    2.59    3.79
   0   7  11    3.88    4.72
   0   7  11    2.57    4.89
   0   7  11    2.37    2.62
   0   7  11    2.53    3.77
   7   2  11   21.22    9.73
  -7  -2 -11   21.28    5.96
  -7  -2 -11   19.49    4.37
  -7  -2 -11   16.00    5.01
  -7  -2 -11   16.88    5.18
  -7  -2 -11   24.14    9.76
  -3  -7 -11   17.50    5.27
  -3  -7 -11   19.40    7.02
  -3  -7 -11   11.84    4.97
   3   7  11   16.18    8.42
   3   7  11   15.23   10.11
   8  -9  11    7.49    3.19
   8  -9  11    7.15    4.54
   8  -9  11    5.59    4.04
   8  -9  11    9.68    3.24
   8  -9  11    6.01    4.06
  -8   9 -11    8.61    6.81
  -8   9 -11   11.57    6.95
  -8   9 -11    9.75    5.30
  -8   9 -11    7.68    4.32
  -8   9 -11   13.65    9.90
   8  -8 -11    8.84    3.93
   8  -8 -11   10.96    4.32
   8  -8 -11    9.63    5.24
  -8   8  11   10.68    5.91
  -8   8  11   14.75    5.90
  -8   8  11   15.34    6.49
  -8   8  11   10.15    7.44
  -8   8  11   10.38    8.23
 -11   6  -8   28.55   10.97
   8  -6  11   18.71    4.63
   8  -6  11   18.68    4.27
   8  -6  11   18.96    5.95
   8  -6  11   17.61   10.29
   8  -6  11   17.93    5.37
 -11   6  -8   32.53   16.43
   8  -6  11   17.79    5.88
  -8   6 -11   16.56    7.03
  -8   6 -11   16.96    6.05
  -8   6 -11   19.35    9.96
  11  -6   8   27.03    8.95
  -8   6 -11   17.24    6.74
  11  -6   8   27.25    8.34
  -8   6 -11   18.94    5.83
  -8   6 -11   16.96    8.42
  -5  11   8   28.37   16.37
   5  -8 -11   12.65    3.99
   5  -8 -11   10.81    3.85
  -5  11   8   30.62    8.35
   5  -8 -11   10.90    6.80
   5  -8 -11   11.91    6.23
  -5  11   8   35.00   15.74
   5  -8 -11    9.72    4.47
   5 -11  -8   27.02    6.31
  -5   8  11   11.00    5.18
  -5   8  11   10.59    7.67
  -5   8  11   10.74    6.62
  -5   8  11   10.32    5.63
   5 -11  -8   26.56    7.14
   5 -11  -8   28.91    7.85
  -5   8  11   10.22    7.01
   5 -11  -8   31.39    8.49
   8  -3  11   10.12    6.02
   8  -3  11   10.77    4.38
   8  -3  11    9.79    4.08
   8  -3  11    8.73    7.56
   8  -3  11    8.85    4.77
   8  -3  11    9.77    2.52
   8  -3  11   15.48    4.66
  -8   3 -11   14.70    8.54
  -8   3 -11   11.51    5.14
  -8   3 -11   14.07    6.15
  -8   3 -11   11.87    4.77
   2  -8 -11   15.84    4.57
   2  -8 -11   15.08    8.40
   2  -8 -11   18.35    5.10
   2  -8 -11   13.09    5.03
   2  -8 -11   17.40    5.12
  -2   8  11   19.64    6.39
  -2   8  11   17.46    8.91
  -2   8  11   15.82    8.12
  -2   8  11   21.52    6.95
  -2   8  11   20.05    4.18
  -2   8  11   20.58   10.60
   8   0  11   12.19    5.77
   8   0  11    6.70    4.31
  -8   0 -11   11.06    4.40
  -8   0 -11    9.16    6.03
  -1  -8 -11    7.56    3.40
  -1  -8 -11    4.90    6.60
  -1  -8 -11    7.88    4.05
  -1  -8 -11    8.22    4.26
   1   8  11   10.05    8.89
   1   8  11    9.21    7.87
  10  -9 -11    2.04    3.56
  10  -9 -11    2.96    2.79
  10  -9 -11    1.03    4.36
 -10   9  11    1.77    4.10
 -10   9  11    2.39    4.70
 -10   9  11    4.25   10.72
 -10   9  11    2.59    9.16
   9  -8  11    6.49    2.74
   9  -8  11   10.01    2.90
   9  -8  11    9.81    5.46
   9  -8  11    7.84    4.69
   9  -8  11    7.14    4.02
   9  -8  11    8.11    4.61
  -9   8 -11    8.71    4.98
  -9   8 -11    6.97    5.09
  -9   8 -11    9.47    9.23
  -9   8 -11    7.63    6.63
  -9   8 -11   10.41    6.14
   7  -9 -11   18.10    5.75
 -11   7  -9   28.16   11.07
   7  -9 -11   23.58    7.10
   7  -9 -11   22.38    6.58
 -11   7  -9   26.95   14.73
  -7  11   9   16.47   13.72
  -7  11   9   11.92    6.73
   7  -9 -11   21.35    5.46
  -7  11   9   10.08    6.72
  -7   9  11   24.10    8.60
  -7   9  11   26.44    8.18
  -7   9  11   24.67   12.14
  -7   9  11   25.63   12.24
  11  -7   9   30.89    9.23
   9  -5  11    5.58    3.44
   9  -5  11    3.47    2.03
   9  -5  11    5.23    3.25
   9  -5  11    4.61    2.88
  -9   5 -11    4.08    2.26
  -9   5 -11    6.21    5.67
  -9   5 -11    3.15    3.80
  -9   5 -11    3.96    2.50
  -9   5 -11    2.89    3.74
  -4  11   9   27.96    8.19
 -11   4  -9   10.25    7.34
   4  -9 -11    2.48    2.16
   4  -9 -11    3.33    2.82
   4  -9 -11    3.33    2.46
   4  -9 -11    4.29    3.19
  -4  11   9   39.24   17.58
   4  -9 -11    3.17    5.77
  -4   9  11    4.18    3.30
  -4   9  11    2.95    4.11
  -4   9  11    3.99    6.65
  11  -4   9    9.08    5.19
  -4   9  11    4.33    6.47
   9  -2  11   17.51    7.19
   9  -2  11   19.90    6.93
  -9   2 -11   22.75    9.49
  -9   2 -11   21.72    7.02
   1  -9 -11    7.04    4.42
   1  -9 -11    6.07    3.13
   1  -9 -11    8.51    4.65
   1  -9 -11    7.65    4.69
  -1   9  11   12.22    8.84
  -1   9  11    7.93    8.56
  -1   9  11   11.04    6.08
  -1   9  11    8.55    5.43
   9   1  11    1.83    6.26
  -9  -1 -11    1.30    6.07
   9 -10 -11    1.25    2.50
   9 -10 -11    0.36    3.79
   9 -10 -11    1.08    3.03
  -9  10  11    2.91    4.64
  -9  10  11    7.35   10.14
  -9  10  11    1.67    4.56
  10  -7  11   15.02    6.67
  10  -7  11   18.03    6.84
  10  -7  11   20.48    7.20
 -10   7 -11   15.38   10.24
 -10   7 -11   16.11    7.19
 -10   7 -11   15.97    8.90
 -10   7 -11   19.03    8.76
   6 -10 -11    7.83    5.18
  -6  11  10   30.42   14.93
   6 -10 -11    7.98    5.26
   6 -10 -11    8.31    4.26
  -6  11  10   39.96   23.48
   6 -10 -11    9.10    4.94
  -6  11  10   33.39    8.63
  -6  11  10   29.98    8.97
   6 -11 -10   30.26    6.97
  -6  10  11    8.51    9.68
  -6  10  11    7.91    5.48
  -6  10  11    6.49    5.37
  -6  10  11    6.23    7.94
   6 -11 -10   28.39    6.34
   6 -11 -10   27.65    8.22
   6 -11 -10   28.95    7.61
 -11   5 -10   36.51   17.41
 -11   5 -10   29.36   12.35
  11  -5  10   30.68    9.81
  11  -5  10   28.01   10.39
  10  -4  11   10.16    5.91
 -10   4 -11    6.52    5.63
 -10   4 -11    7.17   11.62
   3 -10 -11   14.15    6.64
   3 -10 -11   17.99    5.44
   3 -10 -11   17.77    6.37
   3 -10 -11   15.91    6.10
  -3  10  11   19.51   11.00
  -3  10  11   19.58    7.71
  -3  10  11   22.27   12.27
  10  -1  11    2.44    4.49
 -10   1 -11    0.85    5.61
  11  -6  11    4.94    4.32
  11  -6  11    5.90    4.86
 -11   6 -11    7.26    6.28
 -11   6 -11    6.13   10.53
   5 -11 -11    6.74    4.84
   5 -11 -11    7.51    4.04
  -5  11  11   10.15   11.38
   5 -11 -11    6.05    4.87
  -5  11  11    5.54    4.84
  -5  -5  12   -0.49    4.68
  -5  -5  12   -0.34    4.27
   5   5 -12    1.71    7.23
   4   4 -12    2.20    4.77
  -4  -4  12    0.83    0.85
  -4  -4  12    0.95    3.00
   4   4 -12    0.88    3.02
   4   4 -12    0.92    2.50
  -4  -4  12    1.10    3.47
  -4  -4  12    0.94    2.85
  -4  -4  12    0.67    3.99
   4   4 -12    0.78    2.38
   4   4 -12    1.13    4.28
  -3  -6  12    6.66    4.70
   6   3 -12    6.29    4.54
  -3  -6  12    4.27    4.42
   6   3 -12    4.02    4.80
   6   3 -12    8.36    6.96
  -6  -3  12    9.50    5.70
   3   6 -12    2.84    4.16
  -6  -3  12    9.09    5.59
   3   6 -12    4.03    3.64
  -6  -3  12    6.40    5.51
   3   6 -12    3.77    5.19
   3   6 -12    4.33    6.48
  -3  -3  12   21.49    7.02
   3   3 -12   22.10    7.77
   3   3 -12   25.23    7.00
  -3  -3  12   20.25    6.48
   3   3 -12   23.43    6.39
  -3  -3  12   21.56    6.62
  -3  -3  12   18.85    7.42
   3   3 -12   22.72    7.50
   3   3 -12   26.84    6.20
  -3  -3  12   21.12    4.81
  -2  -8  12    9.19    6.28
  -2  -8  12    7.40    6.50
   8   2 -12    2.29    7.34
   2   8 -12    7.48    9.35
   2   8 -12    8.44    8.65
  -8  -2  12    5.43    5.88
  -8  -2  12    4.63    5.88
  -2  -5  12    4.97    1.84
   5   2 -12    8.24    4.15
  -2  -5  12    4.31    3.52
  -2  -5  12    6.24    4.43
   5   2 -12    9.98    3.89
   5   2 -12    7.97    1.89
  -2  -5  12    4.38    4.51
  -2  -5  12    6.45    3.96
   5   2 -12    8.86    5.03
   5   2 -12    9.99    5.13
   5   2 -12    3.77    4.10
   5   2 -12    6.53    3.74
  -5  -2  12    7.89    4.83
  -5  -2  12    7.56    1.48
   2   5 -12    4.41    3.98
  -5  -2  12    8.37    4.70
   2   5 -12    4.60    3.47
  -5  -2  12    9.24    4.71
   2   5 -12    5.32    3.11
   2   5 -12    4.97    4.07
  -5  -2  12    7.22    3.89
   2   5 -12    5.40    4.93
   2   5 -12    4.67    4.77
   2   2 -12    9.18    3.84
  -2  -2  12    9.09    3.53
   2   2 -12    8.29    2.82
   2   2 -12    8.11    2.65
   2   2 -12    8.61    2.11
  -2  -2  12    9.81    2.04
   2   2 -12    8.77    3.58
  -2  -2  12    9.53    2.07
   2   2 -12    7.36    3.19
  -2  -2  12    8.06    3.96
  -2  -2  12    9.21    3.59
   7   1 -12    4.48    3.74
  -1  -7  12   17.70   13.37
   7   1 -12    6.10    5.23
   7   1 -12    4.91    2.35
   7   1 -12    6.60    6.20
  -1  -7  12   24.91    6.80
  -1  -7  12   24.26    7.37
   7   1 -12    3.72    5.31
  -1  -7  12   22.13    3.06
   7   1 -12    5.84    7.16
  -7  -1  12    8.82    4.39
  -7  -1  12    6.37    5.01
   1   7 -12   20.90    9.41
   1   7 -12   24.03    8.24
  -7  -1  12    7.04    5.43
  -7  -1  12    9.90    6.63
   1   7 -12   17.57    9.95
   1   7 -12   24.46    9.35
   1   7 -12   19.22    5.99
  -1  -4  12    6.18    4.45
   4   1 -12   24.61    3.59
   4   1 -12   19.66    6.39
  -1  -4  12    7.42    5.09
   4   1 -12   24.57    4.94
  -1  -4  12    6.01    4.48
  -1  -4  12    6.97    3.34
  -1  -4  12    4.13    4.47
   4   1 -12   26.00    4.95
   4   1 -12   25.28    6.35
   4   1 -12   22.47    5.93
   4   1 -12   23.74    5.34
  -4  -1  12   20.97    4.99
   1   4 -12    8.42    6.17
   1   4 -12    6.45    4.79
   1   4 -12    7.07    4.30
   1   4 -12    6.64    4.69
  -4  -1  12   27.09    6.02
  -4  -1  12   24.56    7.56
  -4  -1  12   23.23    5.92
  -4  -1  12   24.47    3.25
  -4  -1  12   21.85    5.25
   1   4 -12    7.38    3.84
   1   4 -12    7.89    4.52
  -4  -1  12   22.73    5.05
  -1  -1  12   13.12    2.93
   1   1 -12   13.18    3.18
   1   1 -12   10.51    3.59
  -1  -1  12   12.00    4.06
   1   1 -12   13.24    3.46
   1   1 -12   14.36    3.79
  -1  -1  12   15.39    3.80
  -1  -1  12   15.45    3.34
  -1  -1  12   14.43    3.98
   1   1 -12   12.65    3.00
   1   1 -12   13.97    3.14
  -1  -1  12   13.97    3.68
  -1  -1  12   15.30    3.02
   0  -9  12    1.21    4.40
   9   0 -12    4.13    6.21
   9   0 -12    4.98    1.77
   9   0 -12    4.40    6.64
   0  -9  12    1.28    4.37
   0   9 -12    0.49    7.48
  -9   0  12    3.24    5.38
   0   9 -12   -0.13    1.61
  -9   0  12    4.71    5.53
   0   9 -12   -0.36    7.43
   0   9 -12    1.86    4.25
   6   0 -12   -0.07    1.49
   0  -6  12    0.83    0.85
   6   0 -12    0.67    0.65
   0  -6  12    0.46    1.92
   6   0 -12    0.20    1.44
   0  -6  12   -0.25    2.97
   6   0 -12   -0.22    2.33
   0  -6  12    0.06    2.30
   6   0 -12    0.25    3.07
   6   0 -12    0.47    2.43
  -6   0  12    0.24    1.94
  -6   0  12    0.56    2.18
  -6   0  12    1.49    4.34
   0   6 -12   -0.16    3.02
  -6   0  12    0.08    2.13
  -6   0  12    0.45    1.84
   0   6 -12    0.90    3.48
  -6   0  12   -0.14    1.51
  -6   0  12   -0.53    1.44
   0   6 -12    0.36    3.24
   3   0 -12    5.18    2.62
   3   0 -12    5.09    1.58
   3   0 -12    5.35    2.99
   0  -3  12   15.31    2.05
   3   0 -12    5.27    3.10
   0  -3  12   12.99    3.32
   3   0 -12    5.41    2.08
   3   0 -12    5.11    2.10
   3   0 -12    5.32    1.66
   0  -3  12   15.17    3.73
   0  -3  12   15.84    4.17
  -3   0  12    5.76    2.37
   0   3 -12    9.96    3.21
   0   3 -12   15.18    4.01
  -3   0  12    5.04    2.70
  -3   0  12    4.73    2.75
  -3   0  12    5.89    3.17
  -3   0  12    5.48    2.34
   0   3 -12   13.67    2.05
   0   3 -12   16.99    4.18
  -3   0  12    6.15    2.33
   0   3 -12   15.08    3.73
  -3   0  12    5.12    2.32
  -3   0  12    5.39    1.57
   0   0  12   44.34    9.21
   0   0  12   42.43    9.16
   0   0 -12   45.42    9.19
   0   0  12   48.78    9.88
   0   0  12   52.89    9.27
   0   0 -12   51.80    9.59
   0   0 -12   43.95    9.24
   0   0 -12   32.20    9.76
   0   0 -12   47.61    9.43
   0   0  12   47.87    9.26
   0   0  12   37.32    9.63
   0   0  12   42.45    9.28
   0   0  12   46.28    9.45
   0   0 -12   45.10    9.21
   1  -8  12   20.40    3.58
   8  -1 -12    6.29    5.48
   8  -1 -12    5.37    7.87
   1  -8  12   19.78    6.01
   8  -1 -12    7.03    2.79
   8  -1 -12    7.52    4.40
   1  -8  12   19.66    6.82
   8  -1 -12    6.43    6.85
  -1   8 -12   24.64    3.45
  -8   1  12    5.98    7.04
  -8   1  12    7.44    4.63
  -8   1  12    6.85    3.13
  -8   1  12    6.81    5.11
  -1   8 -12   22.74    9.96
  -8   1  12    5.63    4.74
  -8   1  12    6.37    4.80
  -8   1  12    7.06    4.58
  -1   8 -12   23.04   10.35
   5  -1 -12   19.76    5.19
   5  -1 -12   21.79    4.89
   1  -5  12    7.10    5.28
   5  -1 -12   22.43    6.36
   5  -1 -12   20.51    5.91
   5  -1 -12   22.57    6.07
   5  -1 -12   21.08    4.90
   5  -1 -12   20.72    3.79
   1  -5  12    8.35    4.62
   1  -5  12    7.38    4.47
   5  -1 -12   19.84    3.58
  -5   1  12   23.33    4.94
  -5   1  12   26.32    6.08
  -1   5 -12    7.47    4.94
  -1   5 -12    7.46    3.68
  -1   5 -12    6.88    4.71
  -5   1  12   24.08    6.70
  -1   5 -12    7.57    5.12
  -5   1  12   24.04    5.33
  -5   1  12   24.22    5.53
  -5   1  12   26.63    4.62
  -5   1  12   27.81    5.64
  -1   5 -12    7.89    5.24
   1  -2  12   14.37    3.15
   1  -2  12   15.43    3.92
   2  -1 -12   15.35    3.60
   2  -1 -12   14.64    3.95
   2  -1 -12   13.63    3.10
   2  -1 -12   14.24    3.77
   2  -1 -12   13.36    3.47
   1  -2  12   14.78    3.88
   1  -2  12   13.02    3.78
   2  -1 -12   14.61    3.02
   2  -1 -12   15.12    3.53
   1  -2  12   13.82    3.80
  -2   1  12   14.74    3.68
  -1   2 -12   19.42    3.62
  -2   1  12   13.86    3.83
  -1   2 -12   14.85    3.37
  -2   1  12   14.45    3.49
  -1   2 -12   16.56    3.29
  -1   2 -12   11.74    4.03
  -2   1  12   14.43    4.08
  -1   2 -12   15.65    4.01
  -2   1  12   14.99    3.49
  -2   1  12   13.36    3.49
   1   1  12   12.90    3.16
  -1  -1 -12   14.40    3.04
   1   1  12   13.30    2.98
   1   1  12   13.87    3.03
   1   1  12   15.29    3.20
   1   1  12   13.98    3.75
  -1  -1 -12   15.59    3.12
  -1  -1 -12   13.42    3.20
  -1  -1 -12   19.47    3.29
   1   1  12   12.73    3.06
  10  -2 -12    3.18    6.08
   2 -10  12    7.38    5.85
  10  -2 -12    3.44    1.92
   2 -10  12    6.35    5.33
  -2  10 -12   12.78   10.22
 -10   2  12    6.28   11.29
 -10   2  12    5.16    6.02
  -2  10 -12    7.80    2.68
 -10   2  12    6.24    6.13
  -2  10 -12    7.97    4.34
  -2  10 -12    6.09   10.31
   7  -2 -12    6.60    1.53
   2  -7  12    4.29    3.46
   7  -2 -12    7.60    3.98
   2  -7  12    4.32    3.46
   7  -2 -12    6.42    3.48
   2  -7  12    4.52    4.79
   7  -2 -12    7.35    4.40
   7  -2 -12    8.22    3.46
   7  -2 -12    7.02    5.53
   7  -2 -12    7.65    4.97
  -7   2  12    9.14    4.21
  -2   7 -12    6.30    2.21
  -2   7 -12    6.65    5.22
  -2   7 -12    6.21    4.54
  -7   2  12    9.22    4.56
  -7   2  12    8.63    5.18
  -7   2  12    9.41    4.26
  -7   2  12    9.95    2.86
  -2   7 -12    5.49    4.29
  -7   2  12    9.73    3.87
  -2   7 -12    5.42    5.49
  -2   7 -12    6.19    2.72
  -7   2  12    8.83    3.87
  -7   2  12    9.53    4.65
   4  -2 -12    9.35    2.58
   2  -4  12    7.67    3.10
   2  -4  12    8.76    3.12
   4  -2 -12    7.20    2.60
   4  -2 -12    8.59    3.21
   4  -2 -12    8.80    3.83
   2  -4  12    9.49    3.67
   4  -2 -12    8.13    1.85
   4  -2 -12    8.74    3.62
   2  -4  12    8.64    4.20
   4  -2 -12    9.04    2.63
  -4   2  12    8.23    2.67
  -4   2  12    9.35    2.53
  -2   4 -12    9.06    3.99
  -4   2  12    7.69    4.06
  -4   2  12   10.49    3.36
  -2   4 -12   12.76    2.31
  -2   4 -12   10.01    3.63
  -4   2  12    8.46    2.97
  -2   4 -12    8.17    2.26
  -2   4 -12    9.84    3.65
  -4   2  12    9.09    3.00
  -2   4 -12   10.69    4.57
   1  -2 -12   13.47    3.30
   2  -1  12   14.89    3.45
   2  -1  12   13.11    3.14
   2  -1  12   17.52    3.57
   2  -1  12   13.22    3.35
   1  -2 -12   10.95    3.42
   1  -2 -12   13.18    3.43
   2  -1  12   16.01    3.54
   2  -1  12   15.10    3.53
   2  -1  12   12.69    3.09
   2  -1  12   17.69    3.31
   2  -1  12   19.37    4.43
  -1   2  12   14.64    3.27
  -1   2  12   14.89    3.01
  -1   2  12   14.14    3.90
  -1   2  12   15.25    3.34
  -2   1 -12   13.73    3.51
  -2   1 -12   13.72    3.56
  -2   1 -12   12.51    3.51
  -2   1 -12   17.44    4.13
  -1   2  12   13.84    3.54
   2   2  12    9.70    3.36
  -2  -2 -12    8.49    1.90
   2   2  12    7.60    2.55
  -2  -2 -12    8.43    2.16
  -2  -2 -12    9.45    2.36
   2   2  12    9.31    3.36
   2   2  12    8.56    2.73
   9  -3 -12    8.27    5.49
   3  -9  12    3.87    3.97
   9  -3 -12    7.28    1.61
   3  -9  12    5.65    4.08
   9  -3 -12    7.53    4.38
   3  -9  12    3.42    3.77
  -9   3  12    7.04    2.60
  -3   9 -12    5.61    6.40
  -3   9 -12    5.72    3.58
  -3   9 -12    7.71    8.02
  -9   3  12    6.56    6.77
  -3   9 -12    5.13    2.09
  -9   3  12    7.94    5.06
  -9   3  12    7.57    4.90
  -9   3  12   10.48    6.57
   6  -3 -12   19.19    7.36
   3  -6  12   19.79    6.17
   3  -6  12   23.21    7.24
   3  -6  12   22.96    6.29
   3  -6  12   21.89    7.97
   6  -3 -12   20.81    6.34
   6  -3 -12   18.81    5.58
   6  -3 -12   20.82    5.69
   6  -3 -12   20.48    5.31
   6  -3 -12   21.36    4.43
   6  -3 -12   19.84    7.31
   6  -3 -12   20.98    5.68
   3  -6  12   25.97    6.42
  -3   6 -12   23.98    7.12
  -6   3  12   23.09    5.81
  -3   6 -12   22.95    7.75
  -3   6 -12   19.45    5.13
  -6   3  12   24.77    6.61
  -3   6 -12   16.84    6.66
  -6   3  12   23.66    6.37
  -6   3  12   25.16    6.10
  -6   3  12   23.52    6.26
  -3   6 -12   28.71    8.88
  -3   6 -12   21.27    4.98
  -6   3  12   25.72    7.99
   3  -3 -12   15.25    2.76
   3  -3 -12   15.77    3.29
   3  -3  12    5.74    2.24
   3  -3  12    5.26    2.70
   3  -3  12    5.15    3.61
   3  -3 -12   15.24    2.19
   3  -3  12    6.75    3.68
   3  -3  12    5.05    2.58
   3  -3 -12   13.58    3.95
   3  -3  12    5.18    2.73
   3  -3  12    5.17    2.19
   3  -3 -12   15.41    3.64
   3  -3 -12   16.70    2.72
   3  -3 -12   15.83    3.33
  -3   3 -12    5.75    3.07
  -3   3 -12    5.12    3.76
  -3   3  12   15.35    2.89
  -3   3  12   15.42    4.39
  -3   3  12   14.26    4.06
  -3   3  12   15.56    3.46
  -3   3 -12    6.40    3.09
  -3   3 -12    5.85    2.95
  -3   3  12   15.53    3.35
  -3   3 -12    5.07    2.73
  -3   3  12   14.97    2.88
  -3   3  12   15.12    3.28
  -3   3  12   15.31    3.29
   3   0  12   15.66    3.99
   0  -3 -12    5.19    2.08
   3   0  12   14.78    3.38
   0  -3 -12    5.13    1.96
   3   0  12   13.94    2.23
   3   0  12   13.56    3.86
   0  -3 -12    5.23    2.58
   3   0  12   14.15    1.94
   0  -3 -12    5.23    1.90
   0  -3 -12    4.92    2.08
   0   3  12    5.47    3.50
  -3   0 -12   12.83    3.61
   0   3  12    5.57    2.49
  -3   0 -12   18.06    2.53
  -3   0 -12   14.91    3.07
   0   3  12    5.13    2.87
  -3   0 -12   13.24    2.61
  -3  -3 -12   17.07    4.65
  -3  -3 -12   22.11    4.99
   3   3  12   21.21    6.58
  -3  -3 -12   21.32    5.18
   3   3  12   21.10    7.02
  -3  -3 -12   22.56    4.37
   3   3  12   24.99    6.07
  -3  -3 -12   18.68    4.73
   8  -4 -12   -0.42    1.94
   8  -4 -12    1.21    5.40
   8  -4 -12    0.35    1.94
   8  -4 -12    1.01    2.43
   4  -8  12    1.26    2.49
   4  -8  12    2.78    5.05
   8  -4 -12    0.13    1.89
   4  -8  12    0.01    4.35
   8  -4 -12    0.41    0.56
   4  -8  12    0.20    2.30
   4  -8  12    1.06    4.30
   8  -4 -12   -0.03    4.34
  -8   4  12    0.84    2.58
  -4   8 -12    0.98    1.29
  -8   4  12    1.79    2.30
  -4   8 -12   -0.46    3.41
  -8   4  12    1.23    3.90
  -8   4  12    1.64    1.32
  -8   4  12    0.79    2.30
  -4   8 -12    0.93    0.92
  -4   8 -12    3.77    6.24
  -8   4  12    1.03    2.66
  -8   4  12    1.27    2.15
  -4   8 -12    0.91    2.01
  -8   4  12    0.34    2.57
  -4   8 -12    1.53    3.77
  -4   8 -12    0.29    3.94
   5  -4 -12    9.11    4.57
   5  -4 -12    6.95    2.83
   4  -5  12   23.58    6.48
   5  -4 -12    7.25    3.20
   5  -4 -12    6.35    2.40
   5  -4 -12    6.00    3.88
   5  -4 -12    5.99    2.24
   4  -5  12   25.02    6.30
  -5   4  12    7.46    3.42
  -4   5 -12   22.61    4.27
  -5   4  12    7.95    3.28
  -5   4  12    8.52    3.47
  -5   4  12    8.21    5.19
  -5   4  12    7.24    3.35
  -4   5 -12   23.04    5.02
  -4   5 -12   24.69    5.11
  -5   4  12    8.05    2.83
  -5   4  12    7.58    3.08
  -5   4  12    9.45    4.75
  -4   5 -12   25.40    5.58
  -4   5 -12   22.94    7.12
   4  -2  12    9.41    2.40
   4  -2  12    8.68    2.59
   4  -2  12    9.45    4.46
   2  -4 -12    7.54    2.19
   2  -4 -12    7.58    2.47
   2  -4 -12    5.56    2.17
   4  -2  12    8.18    2.32
   4  -2  12    8.28    1.80
   4  -2  12    8.67    2.73
   2  -4 -12    9.07    2.98
   4  -2  12    8.35    2.38
   2  -4 -12    7.12    3.63
   4  -2  12    9.43    3.50
  -2   4  12    9.21    2.66
  -4   2 -12    9.51    3.61
  -4   2 -12    8.41    3.91
  -4   2 -12    8.31    2.69
  -2   4  12    8.63    4.13
  -2   4  12    8.56    2.79
  -4   2 -12    7.57    2.98
  -2   4  12    9.84    3.65
   4   1  12    8.86    2.87
   4   1  12    9.96    4.97
   4   1  12    7.67    2.40
   4   1  12    7.68    1.79
   4   1  12    6.42    3.33
  -4  -1 -12    6.43    1.91
  -4  -1 -12    6.29    1.83
   1   4  12   25.00    5.48
  -4  -1 -12    5.95    3.62
   1   4  12   23.49    6.05
  -4  -1 -12    7.33    1.94
  -4  -4 -12    0.74    1.22
  -4  -4 -12    0.93    1.68
  -4  -4 -12    1.05    1.84
   4   4  12    0.53    3.03
   4   4  12    1.20    2.41
  -4  -4 -12    1.29    1.21
  -4  -4 -12    0.61    0.59
   4   4  12    1.32    3.91
   4   4  12    2.32    7.12
  10  -5 -12    0.27    4.09
  10  -5 -12   -0.56    3.11
   5 -10  12   -0.76    3.45
  10  -5 -12    0.35    0.79
   5 -10  12    0.85    3.29
 -10   5  12    0.82    6.43
 -10   5  12    0.16    3.28
  -5  10 -12   -0.14    1.81
 -10   5  12    0.67    4.17
 -10   5  12    1.21    4.05
  -5  10 -12    0.91    8.77
  -5  10 -12   -0.81    2.77
  -5  10 -12    0.62    1.19
  -5  10 -12    0.25    5.84
   7  -5 -12    5.39    5.55
   5  -7  12    8.87    4.00
   7  -5 -12    7.12    4.05
   7  -5 -12    4.89    3.00
   5  -7  12    9.33    2.34
   7  -5 -12    5.46    2.52
   5  -7  12   10.23    6.26
   5  -7  12    8.86    3.89
   7  -5 -12    5.02    3.02
   5  -7  12   10.96    6.32
   5  -7  12    9.51    3.80
   7  -5 -12    8.02    5.40
  -5   7 -12    8.32    4.62
  -7   5  12    4.58    2.90
  -7   5  12    4.62    3.09
  -7   5  12    4.28    2.57
  -5   7 -12    5.82    3.37
  -5   7 -12   10.51    5.05
  -7   5  12    6.35    3.42
  -5   7 -12    7.39    2.29
  -7   5  12    3.69    2.71
  -7   5  12    5.63    4.66
  -5   7 -12    7.76    4.94
  -5   7 -12    9.35    6.73
  -7   5  12    5.17    4.44
   4  -5 -12    7.57    5.19
   4  -5 -12    6.54    3.25
   5  -4  12   22.36    4.40
   4  -5 -12    6.98    3.59
   4  -5 -12    8.89    3.28
   4  -5 -12    7.98    4.69
   4  -5 -12    6.74    3.77
   5  -4  12   22.51    3.79
   5  -4  12   26.86    7.55
   5  -4  12   22.46    4.53
   5  -4  12   20.74    3.38
   5  -4  12   20.11    4.45
   4  -5 -12    7.41    3.74
   5  -4  12   21.02    4.34
  -5   4 -12   23.44    5.20
  -4   5  12    7.63    5.12
  -5   4 -12   23.54    4.68
  -4   5  12    6.87    3.89
  -5   4 -12   27.62    7.19
  -4   5  12    6.04    3.65
  -5   4 -12   24.06    5.55
  -5   4 -12   24.08    5.16
  -4   5  12    5.09    4.68
  -4   5  12    7.55    3.93
  -4   5  12    6.34    3.81
  -5   4 -12   27.46    4.36
  -5   4 -12   23.56    5.01
   5  -1  12    6.72    1.68
   5  -1  12    7.22    2.43
   5  -1  12    6.88    2.81
   5  -1  12    7.40    3.94
   5  -1  12    5.71    2.94
   5  -1  12    4.78    3.75
   1  -5 -12   25.14    5.21
   5  -1  12    7.93    2.69
  -1   5  12   24.38    4.65
  -1   5  12   23.38    5.46
  -5   1 -12    6.74    4.42
  -1   5  12   22.50    5.78
  -5   1 -12    6.76    3.58
  -1   5  12   24.22    6.91
  -1   5  12   22.89    4.95
  -5   1 -12    6.18    3.84
  -2  -5 -12    7.58    2.89
   5   2  12    5.57    3.39
   5   2  12    4.06    2.91
  -2  -5 -12    6.30    3.50
   5   2  12    3.64    3.15
   5   2  12    4.21    2.47
  -2  -5 -12    7.78    2.37
   5   2  12    5.58    4.57
   5   2  12    4.48    3.57
  -2  -5 -12    7.63    2.44
   2   5  12    9.17    5.58
   2   5  12   10.67    5.95
  -5  -2 -12    5.09    1.79
  -5  -2 -12    5.07    1.89
  -5  -2 -12    6.46    3.06
  -5  -2 -12    5.39    2.43
  -5  -2 -12    6.82    4.57
   2   5  12    7.40    4.37
   5   5  12    0.20    5.92
  -5  -5 -12   -0.40    1.19
  -5  -5 -12    0.61    1.89
   5   5  12    0.26    4.02
  -5  -5 -12   -0.14    1.75
   9  -6 -12    4.71    3.25
   9  -6 -12    5.27    4.50
   6  -9  12    7.67    4.07
   6  -9  12    8.87    4.78
   9  -6 -12    5.20   14.23
   9  -6 -12    3.71    2.70
  -6   9 -12   10.68    8.69
  -6   9 -12    8.33    5.04
  -6   9 -12    7.83    6.50
  -9   6  12    4.76    5.82
  -6   9 -12    7.09    5.97
  -9   6  12    4.73    4.00
  -9   6  12    4.83    4.15
  -6   9 -12    7.38    3.21
  -9   6  12    6.25    6.10
   6  -6 -12    0.76    1.07
   6  -6  12    0.61    1.57
   6  -6 -12    0.34    1.73
   6  -6  12    0.36    0.93
   6  -6 -12    1.23    1.27
   6  -6  12    0.56    1.53
   6  -6 -12    0.72    1.71
   6  -6  12    0.53    1.51
   6  -6  12    1.51    4.40
   6  -6 -12    0.07    3.26
   6  -6 -12    1.09    3.32
   6  -6  12    0.78    4.13
   6  -6  12    0.88    0.87
  -6   6  12    0.38    1.46
  -6   6  12    0.21    1.96
  -6   6 -12    0.66    1.70
  -6   6 -12    0.89    2.61
  -6   6  12    0.98    3.38
  -6   6 -12    0.52    2.52
  -6   6  12    0.38    1.46
  -6   6 -12    1.96    4.50
  -6   6  12    2.34    3.83
  -6   6  12    0.63    1.59
  -6   6 -12    0.39    1.94
  -6   6 -12    0.50    1.06
   6  -3  12   22.63    5.90
   6  -3  12   18.37    5.39
   6  -3  12   23.49    5.37
   3  -6 -12   18.17    4.83
   6  -3  12   21.11    5.23
   6  -3  12   22.76    7.23
   6  -3  12   19.45    7.69
   3  -6 -12   21.51    5.38
   3  -6 -12   20.80    7.37
   6  -3  12   15.73    6.21
   3  -6 -12   24.65    5.67
   3  -6 -12   21.97    5.07
  -3   6  12   20.07    7.62
  -6   3 -12   24.91    7.32
  -3   6  12   22.37    6.96
  -6   3 -12   26.19    6.32
  -6   3 -12   23.10    6.94
  -6   3 -12   31.13    6.84
  -6   3 -12   30.37    8.12
  -3   6  12   22.22    6.33
  -3   6  12   19.98    6.24
   6   0  12    0.74    1.60
   6   0  12    0.47    2.68
   0  -6 -12    0.32    1.35
   6   0  12   -0.49    3.78
   6   0  12    0.60    1.71
   0  -6 -12    0.62    1.02
   6   0  12    0.57    1.55
   0  -6 -12    0.59    1.20
   6   0  12    0.92    1.74
   0  -6 -12    0.62    2.41
   0   6  12    0.15    2.95
   0   6  12    0.57    2.41
  -6   0 -12    0.35    2.27
   0   6  12    0.75    1.85
   0   6  12    0.29    3.30
  -6   0 -12    0.44    1.13
  -6   0 -12    0.44    1.53
   6   3  12    4.13    3.13
  -3  -6 -12    7.73    3.37
  -3  -6 -12    9.25    3.10
   6   3  12    4.81    5.19
  -3  -6 -12    8.04    1.92
  -3  -6 -12    4.69    5.29
  -3  -6 -12    8.40    4.42
   3   6  12    8.70    5.49
  -6  -3 -12    5.20    2.22
   3   6  12    8.91    7.41
  -6  -3 -12    4.88    3.20
  -6  -3 -12    3.08    1.93
  -6  -3 -12    5.32    3.02
   8  -7 -12   28.46   11.01
   8  -7 -12   22.24    4.76
   8  -7 -12   22.02    5.44
   8  -7 -12   23.62   11.41
   7  -8  12    6.83    3.70
   7  -8  12    8.07    4.86
   7  -8  12    4.83    4.20
   8  -7 -12   25.47    6.70
   8  -7 -12   24.13    3.41
   7  -8  12    6.93    5.00
  -8   7  12   22.33    6.56
  -7   8 -12    7.14    8.07
  -7   8 -12    7.21    5.74
  -7   8 -12    9.16    5.81
  -8   7  12   22.56    9.53
  -7   8 -12    7.72    5.38
  -8   7  12   23.60    6.48
  -8   7  12   21.03    6.45
  -8   7  12   22.63    7.72
  -8   7  12   29.45   15.49
  -7   8 -12    7.23    4.06
   7  -5  12    6.81    2.15
   5  -7 -12    5.61    4.23
   7  -5  12    7.88    5.55
   7  -5  12    8.45    3.69
   7  -5  12    6.76    2.72
   5  -7 -12    5.06    2.40
   7  -5  12    7.77    3.24
   7  -5  12    7.63    3.32
   5  -7 -12    3.59    2.03
   7  -5  12    7.35    1.65
   5  -7 -12    4.06    4.43
   7  -5  12    7.14    3.26
   7  -5  12    5.53    6.55
   5  -7 -12    4.10    2.84
   5  -7 -12    4.97    2.79
  -7   5 -12    8.51    3.45
  -5   7  12    7.36    4.04
  -7   5 -12    8.64    4.39
  -5   7  12    7.47    5.81
  -7   5 -12   10.83    5.86
  -5   7  12    6.60    3.67
  -7   5 -12    6.48    5.48
  -7   5 -12    8.00    4.13
  -5   7  12    4.88    4.79
  -7   5 -12    9.24    3.43
  -7   5 -12    9.69    4.38
  -5   7  12    3.77    2.73
  -5   7  12    8.17    4.65
   7  -2  12    5.56    4.23
   7  -2  12    5.44    3.48
   2  -7 -12    9.39    2.79
   7  -2  12    5.95    1.55
   2  -7 -12    7.51    3.15
   2  -7 -12    8.50    2.93
   7  -2  12    3.86    2.57
   2  -7 -12    7.83    4.58
   7  -2  12    5.40    2.99
   2  -7 -12    7.75    2.84
   7  -2  12    5.10    3.10
   7  -2  12    7.62    5.98
  -7   2 -12    4.18    3.38
  -7   2 -12    6.77    3.36
  -2   7  12    7.98    5.64
  -2   7  12    7.85    4.92
  -2   7  12    8.08    3.79
  -7   2 -12    4.50    2.70
  -2   7  12    9.74    5.47
  -2   7  12    7.45    3.54
  -1  -7 -12    6.11    2.81
  -1  -7 -12    6.25    3.33
   7   1  12   19.45    9.20
   7   1  12   20.21    6.02
  -1  -7 -12    6.79    3.34
  -7  -1 -12   25.79    8.77
   1   7  12    4.84    5.55
   1   7  12    8.45    7.66
  -7  -1 -12   25.90    5.00
   1   7  12    5.45    6.22
  -7  -1 -12   23.19    6.38
  -7  -1 -12   21.86    4.86
   8 -10  12    3.81    4.10
  10  -8 -12    7.68    3.56
   8 -10  12    3.70    4.17
  10  -8 -12    8.05    5.41
   8 -10  12    5.37    2.65
   8 -10  12    4.73    4.13
  10  -8 -12    6.68    4.05
 -10   8  12   10.32    6.43
  -8  10 -12    4.63    3.33
  -8  10 -12    5.13    7.13
  -8  10 -12   -0.03    9.78
 -10   8  12    7.39    8.06
 -10   8  12    8.12    5.18
  -8  10 -12    4.55    4.72
 -10   8  12    9.75    8.89
   8  -7  12    8.34    4.49
   8  -7  12    6.88    2.78
   7  -8 -12   22.84    9.55
   7  -8 -12   21.80    4.23
   8  -7  12    5.33    2.78
   8  -7  12    7.43    4.62
   8  -7  12    8.15    3.93
   7  -8 -12   22.56    5.99
   7  -8 -12   15.18    7.97
   8  -7  12    6.00    7.97
   7  -8 -12   21.51    4.58
   7  -8 -12   20.75    6.74
   8  -7  12    7.86    4.45
  -7   8  12   26.69    6.63
  -8   7 -12    7.52    4.71
  -8   7 -12    6.36    5.35
  -7   8  12   26.23    6.25
  -7   8  12   22.35   10.15
  -7   8  12   26.41   10.18
  -8   7 -12    4.73    7.12
  -8   7 -12    6.24    3.57
  -8   7 -12    4.69    3.95
   8  -4  12    0.40    1.62
   4  -8 -12    0.70    1.36
   8  -4  12    0.51    2.33
   4  -8 -12   -0.57    4.13
   8  -4  12    0.90    1.93
   8  -4  12    0.98    1.62
   4  -8 -12    1.37    1.49
   4  -8 -12    1.75    2.05
   4  -8 -12    1.23    2.02
   8  -4  12    1.82    6.42
   8  -4  12    1.55    4.45
  -4   8  12    1.86    5.06
  -4   8  12    0.19    2.82
  -8   4 -12    2.27    4.52
  -4   8  12    1.78    4.96
  -8   4 -12    1.25    2.63
  -4   8  12    0.24    2.44
  -8   4 -12    1.31    2.51
  -4   8  12    1.08    2.25
  -8   4 -12    0.71    2.48
   8  -1  12   20.22    5.64
   1  -8 -12    4.01    2.59
   1  -8 -12    4.49    5.23
   8  -1  12   18.61    5.62
   8  -1  12   18.27    8.57
   1  -8 -12    4.78    3.12
   1  -8 -12    5.37    3.39
   8  -1  12   23.71    5.73
   1  -8 -12    6.18    3.67
  -8   1 -12   22.73    7.85
  -1   8  12    8.19    7.57
  -1   8  12    5.47    3.96
  -1   8  12    6.02    4.53
  -1   8  12    6.86    6.60
  -8   1 -12   23.32    4.97
   8   2  12    9.24    7.29
  -2  -8 -12    5.54    3.20
   2   8  12   10.79    8.47
   2   8  12    5.32    8.93
   9  -9 -12   -0.05    2.56
   9  -9  12    4.08    3.78
   9  -9 -12    0.73    3.42
   9  -9 -12   -1.39    1.96
   9  -9  12    4.07    3.88
   9  -9  12    4.11    2.02
   9  -9  12    3.39    3.45
  -9   9  12   -0.47    3.71
  -9   9  12   -0.55    5.86
  -9   9 -12    3.74    9.29
  -9   9 -12    6.19    7.09
  -9   9 -12    4.68    4.71
  -9   9 -12    6.04    3.45
  -9   9 -12    5.14    5.96
  -9   9  12   -4.06    7.63
  -9   9  12   -0.63    3.40
   9  -6  12    7.45    3.81
   9  -6  12    8.07    2.54
   6  -9 -12    4.08    2.52
   9  -6  12    7.62    3.92
   6  -9 -12    4.27    2.63
   9  -6  12    8.21    4.52
   9  -6  12    7.50    4.28
   6  -9 -12    4.70    3.65
   6  -9 -12    4.94    3.59
  -6   9  12    3.59    7.73
  -9   6 -12    8.25    3.75
  -6   9  12    5.14    3.51
  -6   9  12    4.96    6.02
  -6   9  12    4.85    3.85
  -9   6 -12    8.42    6.01
  -9   6 -12    7.95    7.02
  -9   6 -12    6.29    4.38
   3  -9 -12    6.05    6.12
   9  -3  12    6.74    3.89
   9  -3  12    4.75    1.52
   3  -9 -12    7.20    4.31
   9  -3  12    4.35    3.27
   9  -3  12    6.83    3.87
   3  -9 -12    9.35    3.42
   3  -9 -12    8.57    3.83
   3  -9 -12    7.59    4.30
  -3   9  12    8.12    4.75
  -9   3 -12    5.04    3.92
  -9   3 -12    4.40    4.64
  -3   9  12    7.05    7.13
  -3   9  12    8.81    7.11
  -3   9  12    6.74    4.82
   0  -9 -12    4.46    3.31
   0  -9 -12    3.42    4.02
   9   0  12   -0.31    3.92
   0  -9 -12    5.64    2.99
   0   9  12    3.67    8.65
   0   9  12    5.97    8.07
  -9   0 -12   -0.45    4.79
  10  -8  12    4.25    4.12
  10  -8  12    4.84    3.98
  10  -8  12    4.77    4.34
   8 -10 -12    6.90    4.89
   8 -10 -12    7.13    3.38
   8 -10 -12    6.42    3.56
  -8  10  12    6.40    4.75
 -10   8 -12    2.13    7.43
 -10   8 -12    5.95    7.20
  -8  10  12    7.13    5.06
  -8  10  12    6.00    7.86
 -10   8 -12    7.24    5.73
  -8  10  12    9.76   10.96
 -10   8 -12    3.22    8.78
  10  -5  12   -0.98    2.85
   5 -10 -12    0.64    2.10
   5 -10 -12    0.29    2.14
  10  -5  12   -0.18    2.68
   5 -10 -12    1.00    2.91
   5 -10 -12    0.41    3.04
  -5  10  12    0.13    2.84
  -5  10  12    3.81    8.17
  -5  10  12    0.18    6.23
 -10   5 -12    3.39    9.43
 -10   5 -12   -0.33    3.45
   2 -10 -12    5.11    3.85
   2 -10 -12    4.78    3.09
   2 -10 -12    4.26    3.93
   2 -10 -12    4.47    3.85
  10  -2  12    6.55    5.55
  10  -2  12    8.53    5.06
 -10   2 -12    7.06    6.13
  -2  10  12    5.54    4.63
  -2  10  12    5.90    8.84
  -2  10  12    9.03    9.71
   6   4 -13    0.60    6.95
  -6  -4  13   -1.06    4.71
  -6  -4  13   -0.50    4.44
  -4  -5  13    4.06    1.60
  -4  -5  13    5.98    4.61
  -4  -5  13    3.17    4.15
   4   5 -13    4.48    6.44
   4   5 -13    3.88    4.27
   4   5 -13    3.41    4.10
  -3  -7  13   -0.46    4.46
  -3  -7  13    3.53    5.50
   3   7 -13    3.32    6.82
   3   7 -13    2.70    8.05
   5   3 -13    9.57    5.14
   5   3 -13    9.47    4.79
   5   3 -13   10.85    6.63
   5   3 -13    9.96    5.59
   5   3 -13    9.43    5.84
  -5  -3  13    9.94    5.76
  -5  -3  13    8.45    5.14
  -5  -3  13   10.53    2.19
  -5  -3  13   10.07    6.06
  -5  -3  13    7.68    5.28
  -3  -4  13    3.36    1.32
  -3  -4  13    4.21    3.52
  -3  -4  13    3.94    1.34
  -3  -4  13    3.94    3.44
  -3  -4  13    4.98    4.54
  -3  -4  13    2.84    3.18
   3   4 -13    2.95    2.29
   3   4 -13    3.59    4.30
   3   4 -13    2.52    2.95
   3   4 -13    3.66    2.84
   3   4 -13    3.12    3.66
   7   2 -13    2.92    5.77
   7   2 -13    2.91    1.37
  -7  -2  13    2.93    3.93
  -7  -2  13    3.74    4.69
  -7  -2  13    3.51    4.82
  -2  -6  13    3.63    4.53
  -2  -6  13    4.76    4.84
  -2  -6  13    3.87    3.93
  -2  -6  13    1.50    4.75
   2   6 -13    5.16    5.64
   2   6 -13    4.71    4.11
   2   6 -13    4.43    5.84
   2   6 -13    2.91    4.72
   2   6 -13    3.28    5.73
   2   6 -13    3.59    3.00
   4   2 -13    8.25    5.08
   4   2 -13    9.41    4.85
   4   2 -13    7.28    3.39
   4   2 -13    8.81    3.35
   4   2 -13    4.79    4.25
   4   2 -13    7.93    3.88
   4   2 -13    7.23    2.01
  -4  -2  13    8.45    1.97
  -4  -2  13    8.60    4.96
  -4  -2  13    8.85    4.13
  -4  -2  13    8.95    4.43
  -4  -2  13    8.69    3.85
  -2  -3  13   34.24    7.01
  -2  -3  13   28.11    9.10
  -2  -3  13   35.52    8.88
  -2  -3  13   34.38    8.61
  -2  -3  13   33.51    8.91
   2   3 -13   36.32    8.55
   2   3 -13   37.03    9.80
   2   3 -13   38.26    8.29
   2   3 -13   36.76    9.27
   2   3 -13   27.56    9.41
  -1  -8  13    3.23    1.75
  -1  -8  13    2.06    4.69
  -1  -8  13    2.93    4.58
   1   8 -13    5.27    7.04
   1   8 -13    3.02    3.99
   1   8 -13    3.83    2.07
   1   8 -13    3.62    7.44
   6   1 -13   12.29    6.50
   6   1 -13   11.17    6.40
   6   1 -13    9.48    2.68
   6   1 -13   11.04    4.59
   6   1 -13   11.00    5.79
   6   1 -13   11.67    4.59
  -6  -1  13   11.50    5.64
  -6  -1  13   10.58    5.89
  -6  -1  13   12.52    4.61
  -6  -1  13    8.40    6.90
  -6  -1  13   11.52    5.50
  -6  -1  13    9.74    4.52
  -1  -5  13    8.84    5.84
  -1  -5  13   11.01    4.77
  -1  -5  13    9.80    4.43
  -1  -5  13    9.34    2.51
  -1  -5  13    9.50    5.06
   1   5 -13   10.90    5.52
   1   5 -13   11.30    6.49
   1   5 -13   11.60    3.93
   1   5 -13   12.11    5.86
   1   5 -13    9.57    5.38
   1   5 -13   10.84    4.76
   3   1 -13   54.90   11.49
   3   1 -13   59.63   12.20
   3   1 -13   57.79   12.18
   3   1 -13   50.60   13.14
   3   1 -13   45.02   13.18
   3   1 -13   61.74   12.90
   3   1 -13   58.00   12.96
  -3  -1  13   57.96   12.91
  -3  -1  13   58.77   12.86
  -3  -1  13   60.40   11.85
  -3  -1  13   53.00   13.31
  -3  -1  13   58.25   13.58
  -3  -1  13   62.17   13.68
  -3  -1  13   54.84   13.92
  -1  -2  13   75.64   14.30
  -1  -2  13   71.45   15.30
  -1  -2  13   54.21   15.59
  -1  -2  13   68.18   15.55
  -1  -2  13   77.57   15.55
   1   2 -13   71.72   16.53
   1   2 -13   77.59   16.44
   1   2 -13   88.76   16.26
   1   2 -13   75.82   16.27
   1   2 -13   78.20   16.90
   1   2 -13   71.48   16.91
   8   0 -13    3.75    5.04
   8   0 -13    4.10    1.62
   8   0 -13    3.99    5.42
  -8   0  13    7.08    3.45
  -8   0  13    3.90    8.81
  -8   0  13    6.11    4.88
   0  -7  13    3.24    4.79
   0  -7  13    0.88    1.16
   0  -7  13    0.76    3.38
   0  -7  13    2.09    3.03
   0  -7  13    1.44    5.04
   0   7 -13   -0.58    3.81
   0   7 -13    2.54    4.62
   0   7 -13    1.23    3.17
   0   7 -13    1.80    2.24
   0   7 -13    1.09    1.22
   0   7 -13   -1.27    8.03
   0   7 -13    0.60    4.76
   5   0 -13    1.48    2.55
   5   0 -13    1.28    2.33
   5   0 -13    0.98    1.47
   5   0 -13    1.01    2.40
   5   0 -13    1.30    1.50
   5   0 -13    1.35    0.72
   5   0 -13    1.46    2.63
  -5   0  13    0.94    1.67
  -5   0  13    1.97    2.46
  -5   0  13    0.93    1.34
  -5   0  13    1.14    1.67
  -5   0  13    1.63    1.53
  -5   0  13    1.65    2.20
  -5   0  13    2.48    3.15
   0  -4  13   11.61    4.38
   0  -4  13   12.93    4.97
   0  -4  13   13.20    4.35
   0  -4  13   12.08    2.93
   0   4 -13   14.60    5.39
   0   4 -13   13.15    4.61
   0   4 -13   11.05    2.95
   0   4 -13   12.54    3.37
   0   4 -13   12.88    4.65
   2   0 -13    1.06    0.52
   2   0 -13    1.35    1.15
   2   0 -13    1.87    0.83
   2   0 -13    0.79    0.44
   2   0 -13    1.48    1.31
   2   0 -13    1.21    0.86
   2   0 -13    1.21    1.45
  -2   0  13    1.48    1.07
  -2   0  13    0.98    1.23
  -2   0  13    1.34    0.43
  -2   0  13    1.48    1.34
  -2   0  13    1.45    1.12
  -2   0  13    0.80    1.04
  -2   0  13    0.87    0.76
   0  -1  13  237.04   48.40
   0  -1  13  214.73   49.33
   0  -1  13  275.83   48.81
   0  -1  13  255.05   48.35
   0  -1  13  230.64   48.40
   0  -1  13  234.65   48.97
   0  -1  13  244.25   48.58
   0  -1  13  286.26   48.51
   0  -1  13  218.31   48.51
   0  -1  13  191.04   48.96
   0   1 -13  207.40   49.61
   0   1 -13  231.80   50.26
   0   1 -13  230.83   49.68
   0   1 -13  319.74   50.12
   0   1 -13  237.07   49.66
   1  -9  13    2.47    4.15
   1  -9  13    2.90    4.60
   1  -9  13    2.51    2.10
  -1   9 -13    3.62    7.03
  -1   9 -13    2.74    1.86
  -1   9 -13    1.89    3.95
  -1   9 -13    3.09    7.60
   7  -1 -13   10.94    4.38
   7  -1 -13   11.21    4.44
   7  -1 -13   10.38    5.78
   7  -1 -13    9.54    5.70
   7  -1 -13   10.53    6.06
   7  -1 -13   10.43    2.74
  -7   1  13   10.18    6.14
  -7   1  13   10.03    5.28
  -7   1  13   10.53    5.52
  -7   1  13   10.99    3.54
  -7   1  13   10.65    4.93
  -7   1  13    8.60    4.31
   1  -6  13   10.76    4.61
   1  -6  13   10.11    4.62
   1  -6  13   10.27    6.21
  -1   6 -13   11.32    5.81
  -1   6 -13   15.08    5.93
  -1   6 -13   10.77    5.65
  -1   6 -13   10.96    3.03
  -1   6 -13   12.47    5.37
   4  -1 -13   52.49   12.22
   4  -1 -13   56.87   11.20
   4  -1 -13   53.85   11.33
   4  -1 -13   58.58   11.98
   4  -1 -13   54.24   12.50
   4  -1 -13   54.27   12.81
   4  -1 -13   56.05   12.48
   4  -1 -13   51.82   12.64
  -4   1  13   61.76   13.48
  -4   1  13   60.24   13.17
  -4   1  13   57.46   13.37
  -4   1  13   61.67   12.97
  -4   1  13   59.42   14.06
  -4   1  13   64.84   13.64
  -4   1  13   60.12   13.88
   1  -3  13   73.51   16.19
   1  -3  13   77.13   16.49
   1  -3  13   75.42   16.10
   1  -3  13   71.74   16.31
  -1   3 -13   85.95   16.68
  -1   3 -13   72.92   16.81
  -1   3 -13   73.91   16.87
  -1   3 -13   74.80   15.78
  -1   3 -13   78.46   16.81
  -1   3 -13   75.17   15.70
   1  -1 -13  228.55   45.38
   1  -1 -13  228.21   45.33
   1  -1 -13  223.03   45.73
   1  -1 -13  227.08   45.30
   1  -1 -13  203.22   45.60
   1  -1 -13  233.90   46.01
  -1   1  13  237.11   48.24
  -1   1  13  229.98   48.07
  -1   1  13  249.07   48.06
  -1   1  13  236.54   48.28
  -1   1  13  245.76   48.46
  -1   1  13  226.23   48.46
   1   0  13  248.96   49.86
   1   0  13  254.07   49.73
   1   0  13  240.81   49.62
   1   0  13  209.48   49.68
   1   0  13  191.23   49.66
   1   0  13  232.16   49.32
   1   0  13  252.92   49.41
   1   0  13  345.65   49.62
   1   0  13  222.01   49.38
  -1   0 -13  255.04   48.57
  -1   0 -13  221.48   48.79
  -1   0 -13  243.82   48.63
   9  -2 -13    2.32    5.20
   9  -2 -13    3.26    1.74
   9  -2 -13    3.02    3.96
  -9   2  13    4.49    2.39
  -9   2  13    3.54    4.04
  -9   2  13    2.39    7.25
  -9   2  13    4.05    5.79
  -9   2  13    4.81    4.85
   2  -8  13    4.48    5.69
   2  -8  13    4.60    3.97
   2  -8  13    4.85    3.85
  -2   8 -13    4.54    2.84
  -2   8 -13    4.05    1.69
  -2   8 -13    4.84    5.65
  -2   8 -13    4.61    5.80
   6  -2 -13    8.44    4.73
   6  -2 -13    8.33    4.39
   6  -2 -13    8.48    1.89
   6  -2 -13    8.03    3.26
   6  -2 -13    9.56    4.72
   6  -2 -13    7.71    3.56
   6  -2 -13    8.66    3.28
  -6   2  13    9.19    3.99
  -6   2  13    8.29    3.64
  -6   2  13    8.47    4.10
  -6   2  13    8.47    2.74
  -6   2  13    9.38    3.72
  -6   2  13    7.33    4.48
  -6   2  13    7.90    3.23
   2  -5  13   36.88    8.90
   2  -5  13   38.46    9.19
   2  -5  13   34.83    8.93
   2  -5  13   31.72   10.15
  -2   5 -13   39.46   10.28
  -2   5 -13   36.01   10.41
  -2   5 -13   41.16   10.09
  -2   5 -13   41.90    9.95
  -2   5 -13   40.55    8.31
  -2   5 -13   36.63    8.36
   3  -2 -13   82.74   16.18
   3  -2 -13   74.70   16.29
   3  -2 -13   71.16   16.11
   3  -2 -13   67.91   15.19
   3  -2 -13   71.57   15.66
   3  -2 -13   75.61   15.90
   3  -2 -13   80.23   15.77
  -3   2  13   79.61   16.85
  -3   2  13   76.42   16.85
  -3   2  13   95.18   16.59
  -3   2  13   76.39   16.71
  -3   2  13   76.06   16.44
  -3   2  13   75.83   17.30
  -3   2  13   74.29   16.85
   2  -2  13    1.15    1.53
   2  -2  13    0.83    0.52
   2  -2  13    0.87    0.88
   2  -2  13    1.31    0.82
   2  -2  13    1.55    1.13
   2  -2  13    1.47    0.47
   2  -2  13    0.95    0.89
   2  -2  13    1.52    1.31
  -2   2 -13    1.07    0.94
  -2   2 -13    1.18    0.55
  -2   2 -13    1.82    1.77
  -2   2 -13    1.03    0.74
  -2   2 -13    1.14    1.13
   0  -2 -13    0.89    0.39
   0  -2 -13    0.87    0.56
   0  -2 -13    0.79    0.35
   0   2  13    1.13    0.68
   0   2  13    1.20    0.61
   0   2  13    1.22    1.19
   0   2  13    1.64    0.74
   0   2  13    1.06    0.44
   2   1  13   73.66   15.39
   2   1  13   78.49   15.51
   2   1  13   76.13   15.08
   2   1  13   67.03   15.96
  -2  -1 -13   73.97   16.01
  -2  -1 -13   80.41   15.26
  -2  -1 -13   71.77   15.04
  -2  -1 -13   66.35   14.88
   3 -10  13    0.61    4.01
   3 -10  13    1.39    4.33
   3 -10  13    0.82    3.77
  -3  10 -13    2.82    2.90
  -3  10 -13    2.28    7.03
  -3  10 -13    1.35    9.17
   8  -3 -13    6.92    4.28
   8  -3 -13    9.57    5.35
   8  -3 -13   10.93    5.09
   8  -3 -13    8.86    4.35
   8  -3 -13    9.40    6.92
   8  -3 -13   11.17    6.42
   8  -3 -13    8.24    2.07
  -8   3  13   11.24    4.61
  -8   3  13    9.77    4.98
  -8   3  13   10.08    5.34
  -8   3  13   10.51    6.48
  -8   3  13   10.69    5.70
  -8   3  13    9.36    5.06
  -8   3  13   10.36    3.29
  -8   3  13   10.72    5.80
   3  -7  13    4.45    3.00
   3  -7  13    2.88    4.03
   3  -7  13    3.69    3.81
   3  -7  13    3.13    2.87
   3  -7  13    2.90    2.90
  -3   7 -13    4.15    4.21
  -3   7 -13    3.16    3.28
  -3   7 -13    3.57    1.34
  -3   7 -13    3.10    3.75
  -3   7 -13    2.87    1.82
  -3   7 -13    3.22    5.19
   5  -3 -13   35.87   11.66
   5  -3 -13   35.11    7.91
   5  -3 -13   33.81    8.07
   5  -3 -13   34.92    8.15
   5  -3 -13   35.55    8.29
   5  -3 -13   34.74    9.34
   5  -3 -13   35.66    8.73
  -5   3  13   36.26    8.93
  -5   3  13   38.91    8.97
  -5   3  13   38.17    9.01
  -5   3  13   39.29    8.27
  -5   3  13   35.85    9.99
  -5   3  13   37.94    9.49
  -5   3  13   38.25    8.86
  -5   3  13   37.71    8.56
   3  -4  13   64.96   13.98
   3  -4  13   58.80   12.25
   3  -4  13   58.59   13.86
   3  -4  13   59.03   13.15
   3  -4  13   54.78   13.09
  -3   4 -13   59.43   13.05
  -3   4 -13   66.26   14.04
  -3   4 -13   60.32   12.96
  -3   4 -13   67.18   14.24
  -3   4 -13   72.96   15.32
  -3   4 -13   57.36   13.58
   2  -3 -13   73.52   15.21
   2  -3 -13   74.98   14.94
   2  -3 -13   74.92   15.37
   2  -3 -13   66.63   14.65
   2  -3 -13   68.45   15.49
   2  -3 -13   71.65   15.15
  -2   3  13   67.60   15.54
  -2   3  13   72.38   15.77
  -2   3  13   73.58   15.98
  -2   3  13   80.08   15.41
  -2   3  13   78.19   15.22
  -2   3  13   68.97   16.18
  -2   3  13   76.23   15.55
   3  -1  13   64.51   16.15
   3  -1  13   70.87   16.01
   3  -1  13   87.71   17.15
   3  -1  13   71.88   15.56
   3  -1  13   75.55   16.31
   3  -1  13   85.96   16.14
   3  -1  13   74.03   15.84
   3  -1  13   76.38   15.84
   3  -1  13   82.76   15.59
  -3   1 -13   82.22   16.74
  -3   1 -13   75.05   16.49
  -3   1 -13   79.73   16.97
  -1  -3 -13   70.95   12.49
  -1  -3 -13   56.14   12.19
  -1  -3 -13   54.36   12.24
  -1  -3 -13   57.50   12.49
   1   3  13   56.31   13.05
   1   3  13   58.50   13.62
   1   3  13   58.16   12.26
   1   3  13   63.56   13.89
   3   2  13   36.03    8.20
   3   2  13   33.05    8.15
   3   2  13   36.97    9.00
   3   2  13   34.80    8.79
  -3  -2 -13   31.10    8.32
  -3  -2 -13   50.56    8.90
  -3  -2 -13   38.33    8.14
  10  -4 -13    0.37    3.66
  10  -4 -13    0.75    4.55
  10  -4 -13    0.17    0.78
 -10   4  13    2.15    6.69
 -10   4  13   -0.62    3.49
 -10   4  13   -0.25    4.26
 -10   4  13    0.74    4.14
   4  -9  13    3.88    3.42
   4  -9  13    3.14    3.35
   4  -9  13    1.67    2.98
  -4   9 -13    3.11    5.58
  -4   9 -13    4.30    1.64
  -4   9 -13    4.16    7.53
  -4   9 -13    3.38    2.19
   7  -4 -13    3.50    2.36
   7  -4 -13    3.44    2.39
   7  -4 -13    3.03    3.97
   7  -4 -13    3.61    2.13
   7  -4 -13    4.91    3.23
   7  -4 -13    3.35    2.44
   7  -4 -13    4.47    4.93
  -7   4  13    3.87    2.32
  -7   4  13    3.55    2.70
  -7   4  13    3.01    2.50
  -7   4  13    3.94    2.90
  -7   4  13    3.57    1.71
  -7   4  13    5.05    4.19
  -7   4  13    3.83    2.90
   4  -6  13    9.36    5.12
   4  -6  13    7.12    3.41
   4  -6  13    7.97    3.65
   4  -6  13    7.83    2.26
   4  -6  13    8.18    3.61
   4  -6  13   10.04    5.35
  -4   6 -13    7.88    4.15
  -4   6 -13   10.02    6.01
  -4   6 -13    9.21    4.45
  -4   6 -13    5.90    2.10
  -4   6 -13    8.18    4.09
  -4   6 -13    8.20    2.09
  -4   6 -13   10.91    3.45
   4  -4 -13   11.20    3.00
   4  -4 -13   10.12    4.64
   4  -4 -13   11.90    2.45
   4  -4 -13   10.80    4.15
   4  -4 -13   10.92    3.49
   4  -4 -13   12.83    3.62
   4  -4 -13   11.59    2.99
  -4   4  13   11.87    3.53
  -4   4  13   12.22    3.60
  -4   4  13   11.70    3.02
  -4   4  13   11.38    3.11
  -4   4  13   11.65    5.05
  -4   4  13   11.29    4.77
  -4   4  13   10.94    3.38
  -4   4  13   12.27    3.58
   4  -3  13   63.39   12.76
   4  -3  13   55.29   13.17
   4  -3  13   56.57   13.83
   4  -3  13   66.60   14.63
   4  -3  13   57.11   12.57
   4  -3  13   74.45   13.46
   4  -3  13   58.20   12.86
   4  -3  13   57.12   13.10
  -4   3 -13   63.00   14.16
  -4   3 -13   54.20   14.52
  -4   3 -13   63.98   14.11
  -4   3 -13   65.79   15.18
  -4   3 -13   68.84   14.11
  -4   3 -13   71.23   13.87
   1  -4 -13   57.02   11.26
   1  -4 -13   59.93   11.54
   1  -4 -13   49.07   11.44
   1  -4 -13   54.46   12.26
   1  -4 -13   51.12   11.54
  -1   4  13   56.81   12.93
  -1   4  13   58.88   13.00
  -1   4  13   53.84   12.19
  -1   4  13   60.68   13.65
  -1   4  13   55.51   12.59
   4   0  13   12.33    3.71
   4   0  13   11.92    4.46
   4   0  13   12.40    3.97
   4   0  13   12.09    3.37
   4   0  13   12.09    2.53
   4   0  13   11.14    3.04
   4   0  13   12.66    4.83
  -4   0 -13   12.11    3.07
  -4   0 -13   12.92    2.85
  -4   0 -13   12.74    4.36
  -4   0 -13   13.96    3.60
  -2  -4 -13    7.28    2.54
  -2  -4 -13    7.57    3.35
  -2  -4 -13    6.46    2.26
  -2  -4 -13    7.79    2.12
   2   4  13    9.29    3.89
   2   4  13    8.51    4.53
   2   4  13    7.92    4.77
   4   3  13    3.59    2.40
   4   3  13    2.16    2.82
   4   3  13    2.58    3.17
   4   3  13    2.47    5.74
  -4  -3 -13    3.75    1.60
  -4  -3 -13    3.57    1.06
  -4  -3 -13    2.65    1.89
  -4  -3 -13    4.03    1.69
  -4  -3 -13    4.09    1.30
   9  -5 -13    3.87    3.08
   9  -5 -13    1.22    6.98
   9  -5 -13    4.19    4.04
   9  -5 -13    3.69    1.20
  -9   5  13    4.85    4.08
  -9   5  13    3.29    3.34
  -9   5  13    3.40    5.37
   5  -8  13    9.11    6.25
   5  -8  13   10.41    4.74
   5  -8  13    8.54    4.31
   5  -8  13    8.62    4.62
   5  -8  13    8.70    6.76
  -5   8 -13   12.05    6.06
  -5   8 -13    8.00    5.93
  -5   8 -13   10.14    3.22
  -5   8 -13    9.46    6.31
  -5   8 -13    9.62    7.88
  -5   8 -13   13.63    4.87
   6  -5 -13   10.51    3.78
   6  -5 -13    9.24    2.95
   6  -5 -13    9.78    5.18
   6  -5 -13    9.83    3.20
   6  -5 -13    8.34    4.98
   6  -5 -13   10.31    4.01
  -6   5  13   10.79    3.05
  -6   5  13   10.35    6.13
  -6   5  13    8.90    3.82
  -6   5  13   10.50    4.07
  -6   5  13   12.29    4.05
  -6   5  13   11.26    5.56
  -6   5  13   10.71    4.03
  -6   5  13    9.70    3.49
   5  -5  13    2.23    1.18
   5  -5  13    0.87    3.52
   5  -5  13    1.22    1.45
   5  -5  13    1.50    1.76
   5  -5  13    2.10    3.34
   5  -5  13    1.55    0.94
  -5   5 -13    0.47    1.99
  -5   5 -13    1.50    1.11
  -5   5 -13    2.30    1.78
  -5   5 -13    0.59    3.41
  -5   5 -13    0.96    1.93
  -5   5 -13    1.54    1.91
   3  -5 -13   37.27    8.99
   3  -5 -13   35.79    9.71
   3  -5 -13   35.89    8.49
   3  -5 -13   42.56    8.21
   3  -5 -13   34.93    7.89
   3  -5 -13   36.28    8.36
  -3   5  13   37.07    9.62
  -3   5  13   37.09    8.69
  -3   5  13   33.95   10.11
  -3   5  13   37.80    9.22
   5  -2  13   34.54    8.58
   5  -2  13   38.38    7.49
   5  -2  13   33.11    7.38
   5  -2  13   33.12    7.62
   5  -2  13   34.95    9.62
   5  -2  13   28.51    7.56
   5  -2  13   29.49    7.85
  -5   2 -13   38.29    9.21
  -5   2 -13   34.68    8.65
  -5   2 -13   38.46    8.50
   0  -5 -13    1.28    0.59
   0  -5 -13    1.28    2.31
   0  -5 -13    1.14    1.10
   0  -5 -13    1.36    1.12
   0  -5 -13    1.74    1.09
   0  -5 -13    1.35    1.14
   0   5  13   -0.04    2.66
   0   5  13    1.24    1.41
   0   5  13    1.67    1.98
   0   5  13    1.41    2.38
   5   1  13    9.90    2.93
   5   1  13   11.45    4.28
   5   1  13   12.08    5.81
   5   1  13   10.73    3.86
   5   1  13   11.37    4.70
   5   1  13   10.49    2.39
  -5  -1 -13   10.28    5.04
  -5  -1 -13   10.42    2.68
  -5  -1 -13   11.16    2.67
  -5  -1 -13   10.36    2.42
  -5  -1 -13    7.94    3.35
  -3  -5 -13    9.46    2.85
  -3  -5 -13    9.45    3.65
  -3  -5 -13    8.25    2.17
  -3  -5 -13    9.07    3.09
  -3  -5 -13   10.27    4.62
   3   5  13    5.97    4.47
   3   5  13    9.33    6.12
   3   5  13   10.05    5.22
   5   4  13    1.74    5.17
   5   4  13    2.91    3.28
  -5  -4 -13    3.12    1.00
  -5  -4 -13    3.92    3.03
  -5  -4 -13    3.58    2.11
  -5  -4 -13    2.57    1.40
  -5  -4 -13    2.65    1.76
  -5  -4 -13    2.68    1.66
   6 -10  13    0.74    3.17
   6 -10  13    0.53    3.00
  -6  10 -13    1.27    9.54
  -6  10 -13    0.02    3.15
  -6  10 -13   -1.92    5.59
  -6  10 -13    1.34    2.01
   8  -6 -13    3.75    6.26
   8  -6 -13    5.61    6.42
   8  -6 -13    4.62    3.54
   8  -6 -13    3.84    2.28
   8  -6 -13    4.71    2.86
   8  -6 -13    4.00    3.32
  -8   6  13    4.50    3.32
  -8   6  13    4.30    3.44
  -8   6  13    2.97    5.14
  -8   6  13    4.52    5.06
  -8   6  13    3.65    2.93
   6  -7  13    8.90    4.10
   6  -7  13    9.61    6.19
   6  -7  13   11.73    7.05
   6  -7  13    9.25    4.44
   6  -7  13   11.45    2.87
  -6   7 -13   11.00    5.50
  -6   7 -13   11.05    5.36
  -6   7 -13   10.73    5.77
  -6   7 -13   11.08    4.60
  -6   7 -13   11.50    3.39
   5  -6 -13    9.74    4.88
   5  -6 -13    9.62    5.21
   5  -6 -13   11.01    3.08
   5  -6 -13   11.23    3.08
   5  -6 -13   10.10    3.87
   5  -6 -13    9.71    3.90
  -5   6  13    9.96    3.82
  -5   6  13   10.11    3.92
  -5   6  13   11.64    6.57
  -5   6  13    9.57    3.50
  -5   6  13   12.84    6.67
  -5   6  13   10.04    3.88
   6  -4  13    9.09    4.81
   6  -4  13    8.21    2.61
   6  -4  13    8.11    2.97
   6  -4  13    6.38    5.58
   6  -4  13    8.46    2.24
   6  -4  13    5.63    3.07
   6  -4  13    6.35    2.93
   6  -4  13    8.14    2.91
  -6   4 -13    7.15    4.90
  -6   4 -13    8.70    4.46
  -6   4 -13    6.62    3.56
  -6   4 -13    8.61    3.54
  -6   4 -13    8.29    2.83
  -6   4 -13    9.39    3.81
   2  -6 -13    6.61    2.85
   2  -6 -13    7.50    4.12
   2  -6 -13    8.13    2.73
   2  -6 -13    8.80    2.62
   2  -6 -13    7.90    2.47
  -2   6  13    7.90    1.77
  -2   6  13    8.63    4.83
  -2   6  13    7.02    3.90
  -2   6  13    9.62    5.33
  -2   6  13    9.22    3.51
  -2   6  13    9.30    3.72
   6  -1  13   10.01    3.72
   6  -1  13    9.94    2.11
   6  -1  13    9.50    3.96
   6  -1  13   13.28    6.84
   6  -1  13    8.81    5.32
   6  -1  13    9.15    3.29
   6  -1  13    9.88    3.52
  -6   1 -13   11.37    3.37
  -6   1 -13   10.77    5.00
  -6   1 -13   10.79    3.94
  -1  -6 -13   10.45    2.25
  -1  -6 -13    9.51    3.07
  -1  -6 -13    9.12    3.14
   1   6  13   13.02    6.11
   1   6  13   10.99    6.62
   1   6  13   10.52    5.63
   6   2  13    4.35    3.65
   6   2  13    3.51    5.06
   6   2  13    4.91    2.80
   6   2  13    3.13    4.07
  -6  -2 -13    4.38    4.39
  -6  -2 -13    4.22    2.03
  -6  -2 -13    3.89    2.77
  -6  -2 -13    4.41    2.20
  -6  -2 -13    3.85    1.66
  -6  -2 -13    3.53    1.74
  -4  -6 -13    0.22    0.90
  -4  -6 -13    0.31    1.93
  -4  -6 -13    0.11    3.04
   4   6  13    0.92    7.00
   4   6  13    0.61    5.14
  10  -7 -13    1.21    2.59
  10  -7 -13    2.58    4.57
  10  -7 -13    2.35    3.25
 -10   7  13    3.21    4.44
 -10   7  13    0.37    3.97
 -10   7  13   -1.05    6.35
   7  -9  13    3.80    3.40
   7  -9  13    4.20    3.41
   7  -9  13    4.12    3.72
  -7   9 -13    4.69    3.75
  -7   9 -13    6.25    8.53
  -7   9 -13    4.38    2.49
  -7   9 -13    4.07    5.55
  -7   9 -13    4.79    5.23
   7  -7 -13    1.12    1.73
   7  -7 -13    2.22    2.53
   7  -7 -13    0.90    4.60
   7  -7 -13    1.51    2.42
   7  -7 -13    1.36    1.43
   7  -7 -13    1.72    4.57
  -7   7  13    1.02    2.36
  -7   7  13    1.95    4.72
  -7   7  13    2.23    2.54
  -7   7  13    2.10    4.25
  -7   7  13    1.87    2.49
  -7   7  13    2.02    3.22
  -7   7  13   -0.11    2.83
   7  -6  13   11.50    3.75
   7  -6  13   10.43    2.71
   7  -6  13   10.41    3.92
   7  -6  13   10.63    6.62
   7  -6  13   11.47    7.68
   7  -6  13    8.99    4.15
   7  -6  13   10.55    3.00
  -7   6 -13   12.37    5.02
  -7   6 -13   12.49    6.89
  -7   6 -13   13.30    5.03
  -7   6 -13   11.56    5.52
  -7   6 -13   11.32    5.69
  -7   6 -13   11.69    3.98
   4  -7 -13    3.26    2.20
   4  -7 -13    4.59    4.13
   4  -7 -13    2.99    1.63
   4  -7 -13    3.26    1.74
   4  -7 -13    4.02    2.50
   4  -7 -13    3.08    3.24
  -4   7  13    4.14    2.60
  -4   7  13    3.53    4.72
  -4   7  13    3.34    2.83
  -4   7  13    3.00    2.84
  -4   7  13    4.18    4.70
   7  -3  13    4.79    4.09
   7  -3  13    4.22    2.49
   7  -3  13    1.78    4.93
   7  -3  13    3.94    2.45
   7  -3  13    3.17    2.21
   7  -3  13    3.88    2.72
  -7   3 -13    2.94    2.72
  -7   3 -13    5.67    5.29
  -7   3 -13    2.56    2.52
  -7   3 -13    4.55    2.71
   1  -7 -13   11.13    6.25
   1  -7 -13    9.90    3.27
   1  -7 -13    9.58    3.24
   1  -7 -13    7.01    3.32
  -1   7  13   10.58    5.73
  -1   7  13   11.19    4.65
  -1   7  13   13.84    6.84
  -1   7  13   11.52    4.76
   7   0  13    0.06    3.66
   7   0  13    1.34    2.89
   7   0  13    1.48    2.49
   7   0  13    0.96    2.35
   7   0  13    1.97    5.01
   7   0  13    0.53    2.11
  -7   0 -13    0.90    3.00
  -7   0 -13    1.40    2.27
  -7   0 -13    1.22    1.71
  -2  -7 -13    4.19    2.30
  -2  -7 -13    1.97    2.78
  -2  -7 -13    3.62    2.29
  -2  -7 -13    2.61    4.66
   2   7  13    3.04    6.88
   2   7  13    4.81    5.94
   7   3  13    3.38    6.31
  -7  -3 -13    0.73    1.40
   9  -8 -13    2.36    3.47
   9  -8 -13    1.37    2.24
   9  -8 -13    3.03    2.77
  -9   8  13    2.80    3.82
  -9   8  13    2.30    6.13
  -9   8  13    3.84    4.04
  -9   8  13    4.51    7.26
   8  -8  13    4.56    3.26
   8  -8  13    4.86    2.18
   8  -8  13    5.38    2.40
   8  -8  13    6.31    3.44
   8  -8  13    5.91    3.69
   8  -8  13    4.59    3.22
  -8   8 -13    5.87    4.72
  -8   8 -13    6.09    8.29
  -8   8 -13    4.82    3.55
  -8   8 -13    5.28    2.98
  -8   8 -13    6.88    5.77
   6  -8 -13    3.43    2.86
   6  -8 -13    6.17    6.24
   6  -8 -13    4.13    3.12
   6  -8 -13    3.77    2.07
   6  -8 -13    4.27    2.29
   6  -8 -13    3.55    4.93
  -6   8  13    4.33    6.63
  -6   8  13    5.21    5.86
  -6   8  13    4.37    3.29
  -6   8  13    3.17    5.05
  -6   8  13    4.05    2.86
  -6   8  13    3.76    3.61
   8  -5  13    9.87    4.17
   8  -5  13    8.56    3.06
   8  -5  13    9.67    6.85
   8  -5  13    6.19    7.88
   8  -5  13    9.78    3.72
   8  -5  13    9.05    4.10
   8  -5  13   10.32    4.81
   8  -5  13   10.16    3.72
  -8   5 -13   10.24    3.63
  -8   5 -13    8.96    5.25
  -8   5 -13   10.28    5.31
  -8   5 -13   10.74    5.49
  -8   5 -13   10.70    7.02
  -8   5 -13    9.30    5.28
   3  -8 -13    8.74    3.34
   3  -8 -13    9.66    3.36
   3  -8 -13    9.93    5.96
   3  -8 -13    9.98    4.18
   3  -8 -13    9.92    3.84
  -3   8  13    9.75    5.05
  -3   8  13   11.83    7.10
  -3   8  13   10.05    6.32
  -3   8  13   10.24    6.87
  -3   8  13    9.84    4.52
   8  -2  13    4.38    2.90
   8  -2  13    3.46    0.98
   8  -2  13    3.54    4.45
   8  -2  13    2.72    2.52
   8  -2  13    4.68    2.90
  -8   2 -13    3.02    3.63
  -8   2 -13    5.60    3.80
  -8   2 -13    4.98    3.03
   0  -8 -13    4.28    2.50
   0  -8 -13    6.52    3.38
   0  -8 -13    6.10    3.12
   0  -8 -13    4.24    4.98
   0  -8 -13    4.52    1.72
   0  -8 -13    6.78    3.45
   0   8  13    3.94    6.25
   0   8  13    9.01    7.78
   8   1  13    3.13    4.04
   8   1  13    1.62    4.68
  -8  -1 -13    2.96    5.00
   8  -9 -13    3.51    2.40
   8  -9 -13    3.32    3.81
  -8   9  13    3.90    3.90
  -8   9  13    6.78    8.54
  -8   9  13    3.70    6.43
  -8   9  13    3.27    3.95
   9  -7  13    4.05    3.31
   9  -7  13    4.72    2.22
   9  -7  13    3.43    1.68
   9  -7  13    4.24    3.39
   9  -7  13    4.02    2.92
   9  -7  13    4.94    3.34
  -9   7 -13    5.32    7.52
  -9   7 -13    4.84    4.59
  -9   7 -13    3.89    5.66
  -9   7 -13    4.38    3.33
  -9   7 -13    4.63    4.03
   5  -9 -13    2.21    2.02
   5  -9 -13    3.85    6.29
   5  -9 -13    3.78    3.10
   5  -9 -13    4.55    3.32
   5  -9 -13    3.87    2.32
  -5   9  13    3.55    5.91
  -5   9  13    2.48    2.79
  -5   9  13    6.30    7.27
   9  -4  13    3.07    2.61
   9  -4  13    4.52    1.42
   9  -4  13    4.62    3.17
   9  -4  13    2.95    2.87
  -9   4 -13    3.61    3.93
  -9   4 -13    3.09    8.89
  -9   4 -13    4.49    3.97
   2  -9 -13    3.99    3.14
   2  -9 -13    5.21    2.87
   2  -9 -13    4.09    3.06
   2  -9 -13    4.30    2.51
  -2   9  13    2.45    4.08
  -2   9  13    4.72    7.17
  -2   9  13    4.35    6.89
  -2   9  13    3.57    1.27
  -2   9  13    4.33    3.82
   9  -1  13    2.28    3.87
   9  -1  13    4.01    3.96
  -9   1 -13    4.05    5.07
  -9   1 -13    4.18    3.53
   7 -10 -13    2.39    2.65
   7 -10 -13    2.02    3.49
   7 -10 -13    1.37    2.29
  -7  10  13    2.44    3.64
  -7  10  13    2.85    7.21
  -7  10  13    1.98    3.81
  -7  10  13    1.44    8.59
  10  -6  13    0.82    2.58
  10  -6  13   -0.76    2.77
  10  -6  13    0.94    2.87
 -10   6 -13    0.48    3.96
 -10   6 -13    2.36    7.64
   4 -10 -13    0.91    3.01
   4 -10 -13    0.82    2.30
   4 -10 -13    0.69    2.15
   4 -10 -13   -0.09    2.94
  -4  10  13    0.89    7.37
  -4  10  13    0.23    3.04
  -4  10  13    1.00    8.36
  10  -3  13    2.66    3.46
  10  -3  13    1.57    3.89
 -10   3 -13    2.77    4.41
 -10   3 -13    0.98    4.60
  -4  -6  14    6.43    6.20
  -4  -6  14    7.39    5.98
   4   6 -14    8.17    7.05
   4   6 -14    6.13    8.20
   5   4 -14    9.75    7.31
   5   4 -14    6.45    4.42
  -5  -4  14    5.79    1.75
  -5  -4  14    6.09    5.19
  -5  -4  14    6.74    5.02
   7   3 -14    9.11    8.48
  -7  -3  14    6.38    6.05
  -7  -3  14    7.87    6.55
  -3  -5  14   25.63    5.59
  -3  -5  14   24.64   10.76
  -3  -5  14   26.20    8.84
  -3  -5  14   26.59    9.25
   3   5 -14   26.34    8.01
   3   5 -14   22.57   11.01
   3   5 -14   23.72    7.15
   3   5 -14   20.65    9.90
   3   5 -14   21.71    8.65
   4   3 -14    3.37    2.95
   4   3 -14    3.58    3.73
   4   3 -14    5.39    4.48
   4   3 -14    3.69    2.45
   4   3 -14    4.42    2.84
  -4  -3  14    5.12    1.58
  -4  -3  14    5.37    4.45
  -4  -3  14    5.50    3.80
  -4  -3  14    6.81    3.76
  -4  -3  14    5.23    3.95
  -2  -7  14    0.31    3.54
  -2  -7  14    0.72    1.22
  -2  -7  14    0.31    4.18
   2   7 -14   -0.79    3.13
   2   7 -14    1.31    6.34
   2   7 -14    0.90    5.70
   6   2 -14   16.33    6.13
   6   2 -14   16.76    3.82
   6   2 -14   14.83    7.49
   6   2 -14   18.44    8.90
   6   2 -14   14.76    6.23
  -6  -2  14   18.11    7.60
  -6  -2  14   14.42    7.10
  -6  -2  14   14.36    7.67
  -2  -4  14   16.31    6.14
  -2  -4  14   17.52    3.81
  -2  -4  14   18.48    6.36
  -2  -4  14   13.35    6.81
  -2  -4  14   17.75    6.08
   2   4 -14   12.75    6.06
   2   4 -14   16.50    5.87
   2   4 -14   15.61    6.88
   2   4 -14   15.20    5.55
   2   4 -14   16.19    5.19
   2   4 -14   15.96    4.68
   3   2 -14   24.49    6.52
   3   2 -14   20.86    6.93
   3   2 -14   22.12    4.86
   3   2 -14   22.16    5.76
   3   2 -14   16.63    7.14
   3   2 -14   25.29    5.81
  -3  -2  14   21.51    6.86
  -3  -2  14   21.73    4.48
  -3  -2  14   19.68    6.42
  -3  -2  14   21.19    6.06
   8   1 -14    9.35    7.34
   8   1 -14   11.10    3.05
   8   1 -14    9.51    7.28
  -8  -1  14   12.34    7.12
  -8  -1  14   12.50    5.24
  -8  -1  14   11.48    6.85
  -1  -6  14    5.82    1.95
  -1  -6  14    4.08    5.04
  -1  -6  14    5.04    5.00
  -1  -6  14    4.97    3.96
  -1  -6  14    4.02    4.43
   1   6 -14    3.95    2.65
   1   6 -14    3.98    4.30
   1   6 -14    5.08    3.81
   1   6 -14    4.62    5.17
   1   6 -14    4.54    4.98
   1   6 -14    2.73    4.00
   5   1 -14   -0.11    0.59
   5   1 -14    0.52    1.47
   5   1 -14    0.48    2.41
   5   1 -14    0.61    2.70
   5   1 -14    0.19    1.51
   5   1 -14    0.57    2.64
  -5  -1  14    0.91    1.77
  -5  -1  14    0.06    1.71
  -5  -1  14    0.32    2.36
  -5  -1  14   -1.03    4.13
  -5  -1  14    0.15    2.21
  -5  -1  14   -0.43    1.63
  -1  -3  14   60.15   12.92
  -1  -3  14   54.16   11.12
  -1  -3  14   56.81   12.83
  -1  -3  14   55.47   12.52
  -1  -3  14   40.93   12.90
   1   3 -14   56.83   13.11
   1   3 -14   54.48   13.56
   1   3 -14   63.38   13.80
   1   3 -14   59.62   12.59
   1   3 -14   57.97   13.23
   1   3 -14   59.25   12.91
   2   1 -14   76.41   15.94
   2   1 -14   76.61   16.25
   2   1 -14   80.60   16.59
   2   1 -14   62.39   17.02
   2   1 -14   75.93   15.53
   2   1 -14   77.51   16.59
   2   1 -14   78.68   15.88
  -2  -1  14   74.27   16.38
  -2  -1  14   73.39   15.38
  -2  -1  14   72.24   16.20
  -2  -1  14   69.26   14.75
  -2  -1  14   73.97   15.43
  -2  -1  14   74.89   14.85
  -2  -1  14   68.27   15.86
   0  -8  14   11.45    6.43
   0  -8  14    9.53    3.32
   0  -8  14    9.34    5.97
   0   8 -14   11.60    7.56
   0   8 -14    9.46    3.33
   0   8 -14    9.64    5.45
   0   8 -14   12.26    8.06
   0   8 -14    9.84    6.30
   7   0 -14    5.60    3.30
   7   0 -14    5.21    4.58
   7   0 -14    3.65    4.96
   7   0 -14    3.31    2.81
   7   0 -14    5.79    5.43
   7   0 -14    4.75    1.77
  -7   0  14    7.43    4.43
  -7   0  14    7.05    4.45
  -7   0  14    5.79    3.04
  -7   0  14    9.53    7.87
  -7   0  14    5.84    4.18
  -7   0  14    5.68    4.53
   0  -5  14    1.47    2.42
   0  -5  14    1.69    0.95
   0  -5  14    0.83    1.94
   0  -5  14    1.28    2.74
   0   5 -14    1.93    2.81
   0   5 -14    1.79    1.48
   0   5 -14    2.01    1.08
   0   5 -14    1.70    3.04
   0   5 -14    3.08    4.55
   0   5 -14    2.26    2.78
   4   0 -14    7.06    3.97
   4   0 -14    9.31    2.93
   4   0 -14    7.34    1.92
   4   0 -14    8.68    2.09
   4   0 -14    8.06    3.61
   4   0 -14    9.01    2.83
   4   0 -14    9.15    4.09
  -4   0  14    9.07    3.29
  -4   0  14    9.95    3.22
  -4   0  14    8.75    3.32
  -4   0  14    8.48    4.40
  -4   0  14   10.48    3.97
  -4   0  14    9.88    3.22
  -4   0  14    8.43    3.84
   0  -2  14    7.20    1.81
   0  -2  14    7.36    1.91
   0  -2  14    7.75    2.91
   0  -2  14    7.52    2.75
   0  -2  14    5.48    3.30
   0  -2  14    7.61    2.86
   0   2 -14    6.89    2.69
   0   2 -14    6.49    2.18
   0   2 -14    7.90    1.87
   0   2 -14    8.32    2.71
   0   2 -14    8.24    1.88
   1   0 -14    0.11    0.26
   1   0 -14    0.34    0.31
   1   0 -14    0.27    0.39
   1   0 -14   -0.03    0.29
   1   0 -14    0.29    0.45
   1   0 -14    0.28    0.93
  -1   0  14    0.18    0.23
  -1   0  14    0.22    0.56
  -1   0  14    0.08    0.38
  -1   0  14    0.17    0.31
  -1   0  14    0.23    0.85
  -1   0  14    0.30    0.30
  -1   0  14    0.06    0.64
   9  -1 -14   11.28    7.45
   9  -1 -14    9.77    3.11
   9  -1 -14   10.96    7.08
  -9   1  14   13.56    8.60
  -9   1  14   16.26   12.02
  -9   1  14   14.28    8.68
  -9   1  14   14.17    5.49
   1  -7  14    3.81    3.81
   1  -7  14    5.29    5.06
   1  -7  14    3.65    3.46
  -1   7 -14    4.58    4.84
  -1   7 -14    5.25    4.61
  -1   7 -14    5.39    5.07
  -1   7 -14    4.67    1.81
   6  -1 -14   -0.22    2.75
   6  -1 -14   -0.22    2.74
   6  -1 -14    0.17    0.61
   6  -1 -14    0.29    1.34
   6  -1 -14    0.11    0.46
   6  -1 -14    0.05    1.41
   6  -1 -14   -0.37    2.29
  -6   1  14   -0.22    1.67
  -6   1  14    0.84    2.04
  -6   1  14    0.52    1.33
  -6   1  14    0.31    1.53
  -6   1  14    0.22    2.03
  -6   1  14    0.26    2.75
  -6   1  14    0.00    1.49
   1  -4  14   65.96   13.95
   1  -4  14   56.60   13.24
   1  -4  14   52.21   13.30
   1  -4  14   59.07   13.05
  -1   4 -14   55.09   12.40
  -1   4 -14   80.06   14.38
  -1   4 -14   50.27   14.47
  -1   4 -14   58.75   13.62
  -1   4 -14   62.63   13.77
  -1   4 -14   55.54   12.34
   3  -1 -14   78.35   14.96
   3  -1 -14   71.19   14.53
   3  -1 -14   69.32   14.05
   3  -1 -14   67.88   14.17
   3  -1 -14   63.71   15.29
   3  -1 -14   68.81   14.71
   3  -1 -14   64.22   14.66
   3  -1 -14   68.36   14.99
  -3   1  14   77.92   17.59
  -3   1  14   82.70   17.14
  -3   1  14   79.97   16.94
  -3   1  14   76.09   17.66
  -3   1  14   87.29   17.53
  -3   1  14   84.58   17.09
  -3   1  14   77.99   17.20
   1  -1  14    0.13    0.27
   1  -1  14    0.15    0.69
   1  -1  14    0.29    0.39
   1  -1  14    0.14    0.34
   1  -1  14    0.11    0.82
   1  -1  14    0.04    0.52
   1  -1  14    0.00    0.55
   1  -1  14    0.23    0.29
   1  -1  14    0.17    0.95
   1  -1  14    0.04    0.29
   1  -1  14    0.28    0.62
  -1   1 -14    0.04    0.37
  -1   1 -14    0.24    0.55
  -1   1 -14    0.19    0.31
   0  -1 -14   -0.06    0.29
   0  -1 -14    0.13    0.39
   0  -1 -14    0.10    0.25
   0  -1 -14    0.07    0.23
   0   1  14    0.28    0.28
   0   1  14    0.26    0.20
   0   1  14    0.21    0.26
   0   1  14    0.23    0.40
   0   1  14    0.16    0.43
   0   1  14    0.00    0.23
   0   1  14    0.15    0.45
   2  -9  14    1.75    3.63
   2  -9  14    1.09    3.72
  -2   9 -14   -0.42    6.94
  -2   9 -14    0.30    6.11
  -2   9 -14    0.37    2.06
   8  -2 -14   14.50    8.02
   8  -2 -14   13.86    3.10
   8  -2 -14   11.70    7.17
   8  -2 -14   16.81    8.90
   8  -2 -14   14.76    3.52
   8  -2 -14   11.52    6.05
   8  -2 -14   14.89    5.56
  -8   2  14   20.01    5.13
  -8   2  14   16.72    9.68
  -8   2  14   17.81    6.84
  -8   2  14   17.80    7.49
  -8   2  14   18.02    6.91
  -8   2  14   19.66    6.96
   2  -6  14   13.24    5.25
   2  -6  14   15.47    5.41
   2  -6  14   16.11    5.20
   2  -6  14   14.32    6.77
  -2   6 -14   20.45    4.48
  -2   6 -14   20.05    7.87
  -2   6 -14   19.36    6.75
  -2   6 -14   19.44    6.61
  -2   6 -14   18.57    4.66
  -2   6 -14   21.84    7.87
   5  -2 -14   21.57    6.91
   5  -2 -14   19.74    5.48
   5  -2 -14   22.68    6.56
   5  -2 -14   20.05    4.30
   5  -2 -14   19.87    6.11
  -5   2  14   22.89    6.28
  -5   2  14   24.54    7.65
  -5   2  14   24.63    5.93
  -5   2  14   23.38    5.91
  -5   2  14   24.27    6.32
  -5   2  14   23.83    6.34
  -5   2  14   24.59    6.77
   2  -3  14   69.56   16.31
   2  -3  14   77.60   16.41
   2  -3  14   85.09   16.79
   2  -3  14   72.47   15.56
   2  -3  14   74.02   16.40
   2  -3  14   77.20   16.59
  -2   3 -14   70.94   15.71
  -2   3 -14   72.43   16.36
  -2   3 -14   68.71   15.29
  -2   3 -14   83.67   16.14
  -2   3 -14   69.89   15.01
   2  -2 -14    6.36    2.47
   2  -2 -14    7.35    2.18
   2  -2 -14    6.98    2.21
   2  -2 -14    7.08    1.59
   2  -2 -14    6.87    1.58
   2  -2 -14    7.60    2.02
   2  -2 -14    7.17    2.46
  -2   2  14    6.42    2.59
  -2   2  14    7.67    3.00
  -2   2  14    7.36    2.27
  -2   2  14    6.68    2.18
  -2   2  14    8.30    1.99
  -2   2  14    6.94    1.77
   2   0  14    6.25    1.66
   2   0  14    7.31    1.71
   2   0  14    7.48    1.73
   2   0  14    5.94    1.91
   2   0  14    7.62    1.96
   2   0  14    7.53    1.74
   2   0  14    8.32    2.37
   2   0  14    6.60    2.65
   2   0  14    6.75    1.58
  -2   0 -14    7.20    1.74
  -2   0 -14    8.05    2.19
  -2   0 -14    7.77    1.96
  -2   0 -14    7.16    2.47
  -2   0 -14    7.37    1.92
  -1  -2 -14   68.74   12.73
  -1  -2 -14   65.87   12.93
  -1  -2 -14   72.35   12.67
  -1  -2 -14   43.15   12.73
   1   2  14   80.26   17.48
   1   2  14   91.46   17.18
   1   2  14   69.22   17.09
  10  -3 -14    5.77    6.74
  10  -3 -14    7.03    2.41
  10  -3 -14    7.34    5.65
 -10   3  14    7.43    6.34
 -10   3  14    8.08    5.42
 -10   3  14    7.04    8.88
 -10   3  14    6.23    6.06
   3  -8  14   23.31    7.25
   3  -8  14   21.38    7.47
   3  -8  14   20.73   10.35
   3  -8  14   22.36    7.59
  -3   8 -14   33.94   10.90
  -3   8 -14   25.71    5.92
  -3   8 -14   24.22    9.44
  -3   8 -14   24.14   11.35
  -3   8 -14   25.46    6.38
   7  -3 -14    4.31    2.63
   7  -3 -14    5.17    3.08
   7  -3 -14    5.15    2.91
   7  -3 -14    5.26    5.08
   7  -3 -14    5.58    1.38
   7  -3 -14    5.76    3.70
   7  -3 -14    5.61    4.44
  -7   3  14    2.93    2.82
  -7   3  14    5.39    2.87
  -7   3  14    5.91    4.57
  -7   3  14    4.81    3.17
  -7   3  14    5.07    3.00
  -7   3  14    4.83    2.23
  -7   3  14    4.65    3.42
  -7   3  14    4.30    2.92
   3  -5  14   19.01    5.89
   3  -5  14   25.09    6.88
   3  -5  14   20.95    5.95
   3  -5  14   22.12    5.94
   3  -5  14   22.17    4.85
  -3   5 -14   21.43    4.42
  -3   5 -14   20.04    6.07
  -3   5 -14   20.09    6.28
  -3   5 -14   22.02    7.71
  -3   5 -14   19.32    6.15
  -3   5 -14   21.21    4.53
  -3   5 -14   19.19    5.16
   4  -3 -14   55.75   12.19
   4  -3 -14   58.58   12.48
   4  -3 -14   52.11   12.88
   4  -3 -14   53.99   12.61
   4  -3 -14   56.05   11.82
   4  -3 -14   53.88   11.84
  -4   3  14   60.82   13.81
  -4   3  14   58.20   13.67
  -4   3  14   63.37   13.71
  -4   3  14   71.02   13.41
  -4   3  14   66.98   13.83
  -4   3  14   58.67   14.53
  -4   3  14   60.48   14.10
  -4   3  14   62.56   13.23
   3  -2  14   78.82   15.26
   3  -2  14   64.19   15.85
   3  -2  14   71.05   14.52
   3  -2  14   67.16   14.96
   3  -2  14   70.09   14.95
   3  -2  14   80.39   15.13
   3  -2  14   63.61   15.28
   3  -2  14   68.74   14.63
  -3   2 -14   76.86   16.14
  -3   2 -14   74.02   15.66
  -3   2 -14   67.49   16.51
  -3   2 -14   73.09   15.99
  -3   2 -14   82.65   16.11
   1  -3 -14   82.53   14.55
   1  -3 -14   71.51   14.72
   1  -3 -14   52.56   14.25
  -1   3  14   67.38   14.54
  -1   3  14   72.38   15.53
  -1   3  14   69.98   14.59
  -1   3  14   71.29   14.20
  -1   3  14   69.26   15.02
  -1   3  14   68.49   14.99
   3   1  14   60.51   12.25
   3   1  14   55.09   12.30
   3   1  14   61.24   11.78
   3   1  14   52.22   13.08
  -3  -1 -14   62.93   11.69
  -3  -1 -14   53.49   12.94
  -3  -1 -14   50.95   11.97
  -3  -1 -14   57.44   11.53
  -2  -3 -14   22.69    4.52
  -2  -3 -14   21.93    4.63
  -2  -3 -14   17.17    4.56
  -2  -3 -14   19.35    4.15
  -2  -3 -14   16.60    4.06
   2   3  14   22.35    6.82
   2   3  14   24.35    6.15
   2   3  14   22.37    6.66
   4 -10  14    4.76    4.68
   4 -10  14    5.72    4.61
   4 -10  14    5.51    4.58
  -4  10 -14    7.08    2.40
  -4  10 -14    6.98    9.77
  -4  10 -14    6.23    7.11
  -4  10 -14    5.88    3.76
   9  -4 -14    6.73    4.06
   9  -4 -14    4.41    7.85
   9  -4 -14    5.21    4.54
   9  -4 -14    4.95    1.48
  -9   4  14    6.63    6.61
  -9   4  14    8.63    5.32
  -9   4  14    6.38    7.82
  -9   4  14    6.99    4.35
  -9   4  14    7.71    3.28
   4  -7  14    3.51    2.76
   4  -7  14    3.57    4.64
   4  -7  14    4.34    4.55
   4  -7  14    3.60    2.71
   4  -7  14    4.66    3.24
  -4   7 -14    6.13    1.97
  -4   7 -14    6.20    5.96
  -4   7 -14    6.23    4.24
  -4   7 -14    6.14    4.29
  -4   7 -14    6.85    2.15
  -4   7 -14    6.01    3.28
  -4   7 -14    5.71    4.05
   6  -4 -14   18.03    5.73
   6  -4 -14   16.36    4.55
   6  -4 -14   18.41    7.49
   6  -4 -14   17.22    4.81
   6  -4 -14   18.54    7.15
   6  -4 -14   16.54    4.98
  -6   4  14   13.97    5.94
  -6   4  14   16.48    4.09
  -6   4  14   16.16    4.53
  -6   4  14   16.68    5.03
  -6   4  14   17.09    5.12
  -6   4  14   15.95    5.05
  -6   4  14   16.69    4.94
  -6   4  14   14.60    6.89
   4  -4  14    9.00    2.91
   4  -4  14    7.83    2.28
   4  -4  14    8.98    4.85
   4  -4  14    9.72    2.80
   4  -4  14    6.09    1.95
   4  -4  14    8.01    4.52
   4  -4  14    8.71    3.06
  -4   4 -14    9.79    3.62
  -4   4 -14    8.29    3.20
  -4   4 -14    9.19    3.68
  -4   4 -14   10.25    5.01
  -4   4 -14    9.30    3.02
   3  -4 -14   56.01   12.06
   3  -4 -14   59.33   12.65
   3  -4 -14   56.52   13.19
   3  -4 -14   56.86   12.69
   3  -4 -14   55.59   12.41
   3  -4 -14   57.04   11.85
  -3   4  14   57.41   11.91
  -3   4  14   54.00   11.83
  -3   4  14   59.22   13.09
  -3   4  14   53.03   12.24
  -3   4  14   54.14   12.39
  -3   4  14   60.02   12.25
  -3   4  14   55.37   13.36
   4  -1  14   65.60   13.60
   4  -1  14   58.95   12.27
   4  -1  14   67.51   13.03
   4  -1  14   57.90   12.54
   4  -1  14   51.83   12.52
   4  -1  14   71.97   13.51
   4  -1  14   52.19   12.92
   4  -1  14   55.46   14.47
  -4   1 -14   63.82   11.81
  -4   1 -14   57.90   12.61
  -4   1 -14   42.80   11.80
   0  -4 -14    7.20    3.08
   0  -4 -14    9.22    2.42
   0  -4 -14    8.32    2.38
   0  -4 -14    8.91    2.19
   0  -4 -14    9.24    2.29
   0  -4 -14    8.10    1.98
   0   4  14    8.62    2.60
   0   4  14   10.59    3.72
   0   4  14    7.63    4.24
   4   2  14   15.69    4.34
   4   2  14   14.36    5.45
   4   2  14   16.42    5.56
   4   2  14   14.67    4.66
   4   2  14   14.58    7.99
  -4  -2 -14   16.24    3.59
  -4  -2 -14   18.30    4.58
  -4  -2 -14   17.17    3.92
  -4  -2 -14   18.50    3.68
  -4  -2 -14   16.67    3.64
  -4  -2 -14   16.20    6.14
  -3  -4 -14    5.84    2.58
  -3  -4 -14    5.77    2.13
  -3  -4 -14    4.42    1.53
  -3  -4 -14    5.37    1.38
  -3  -4 -14    6.12    2.64
   3   4  14    5.30    3.25
   3   4  14    4.51    3.46
   3   4  14    3.72    4.05
   5  -9  14    5.59    4.02
   5  -9  14    5.94    4.21
   5  -9  14    5.34    3.76
  -5   9 -14    6.06    2.25
  -5   9 -14    5.30    8.30
  -5   9 -14    5.92    2.81
  -5   9 -14    4.38    3.32
  -5   9 -14    6.11    5.92
   8  -5 -14   26.19    7.08
   8  -5 -14   26.73   11.13
   8  -5 -14   23.28    7.22
   8  -5 -14   23.68   10.97
   8  -5 -14   24.92    6.56
   8  -5 -14   24.27    7.93
  -8   5  14   23.20    5.87
  -8   5  14   24.20    7.89
  -8   5  14   22.54   10.08
  -8   5  14   25.51    7.61
  -8   5  14   22.27    6.86
  -8   5  14   25.85    8.43
   5  -6  14   -0.19    1.57
   5  -6  14    0.16    3.84
   5  -6  14   -0.54    3.42
   5  -6  14   -0.09    0.76
   5  -6  14    0.23    1.52
   5  -6  14    0.34    1.49
  -5   6 -14    0.09    2.23
  -5   6 -14   -0.14    2.01
  -5   6 -14    0.12    2.35
  -5   6 -14   -0.13    0.72
  -5   6 -14    0.27    1.35
  -5   6 -14   -1.39    3.82
   5  -5 -14    1.93    1.85
   5  -5 -14    1.54    1.86
   5  -5 -14    1.51    1.19
   5  -5 -14    1.39    2.65
   5  -5 -14    1.62    0.57
   5  -5 -14    2.38    2.95
   5  -5 -14    1.30    1.09
  -5   5  14    1.91    1.44
  -5   5  14    2.05    1.82
  -5   5  14    1.41    1.69
  -5   5  14    1.05    1.49
  -5   5  14    1.35    2.94
  -5   5  14    1.00    1.48
  -5   5  14    2.66    3.23
   5  -3  14   19.08    5.23
   5  -3  14   21.58    4.46
   5  -3  14   18.82    5.02
   5  -3  14   26.11    7.65
   5  -3  14   22.02    5.15
   5  -3  14   19.81    4.58
   5  -3  14   18.04    4.84
   5  -3  14   21.92    5.50
   5  -3  14   22.30    6.55
  -5   3 -14   28.05    6.62
  -5   3 -14   24.46    6.13
  -5   3 -14   24.35    5.40
  -5   3 -14   23.16    6.38
  -5   3 -14   17.20    7.23
   2  -5 -14   23.01    6.69
   2  -5 -14   21.47    5.29
   2  -5 -14   21.37    4.89
   2  -5 -14   24.10    5.53
   2  -5 -14   21.80    5.17
  -2   5  14   21.06    6.40
  -2   5  14   21.99    5.39
  -2   5  14   20.99    7.15
  -2   5  14   22.37    5.64
  -2   5  14   18.71    5.92
   5   0  14    1.63    1.36
   5   0  14    1.72    1.53
   5   0  14    1.31    2.34
   5   0  14    1.84    1.94
   5   0  14    2.03    1.84
   5   0  14    1.95    3.19
  -5   0 -14    1.94    1.17
  -5   0 -14    1.69    0.68
  -5   0 -14    1.11    1.47
  -5   0 -14    1.49    2.07
  -1  -5 -14    0.47    0.87
  -1  -5 -14    0.13    0.94
  -1  -5 -14    0.09    0.92
  -1  -5 -14   -0.08    0.41
  -1  -5 -14    0.21    0.79
   1   5  14    0.31    2.35
   1   5  14   -0.11    3.10
   1   5  14    0.02    1.92
   5   3  14   26.37   11.39
   5   3  14   23.34    6.79
   5   3  14   22.25    8.84
   5   3  14   22.46    8.85
  -5  -3 -14   26.19    5.72
  -5  -3 -14   26.13    6.08
  -5  -3 -14   25.13    5.85
  -5  -3 -14   31.33    7.23
  -4  -5 -14    3.88    2.52
  -4  -5 -14    7.67    4.11
  -4  -5 -14    3.66    2.31
  -4  -5 -14    6.08    1.58
  -4  -5 -14    5.87    2.37
   4   5  14    5.86    6.46
   4   5  14    6.59    4.45
  10  -6 -14    7.11    5.28
  10  -6 -14    8.09    4.69
  10  -6 -14    6.53    2.11
 -10   6  14    7.23    5.04
 -10   6  14    5.78    7.35
 -10   6  14    8.38    5.71
   6  -8  14   17.06    5.98
   6  -8  14   18.29    9.21
   6  -8  14   16.71    5.95
  -6   8 -14   15.86    9.28
  -6   8 -14   15.13    6.58
  -6   8 -14   16.43    8.09
  -6   8 -14   15.30    7.30
  -6   8 -14   17.50    4.49
   7  -6 -14    5.62    5.20
   7  -6 -14    4.46    3.59
   7  -6 -14    4.15    2.35
   7  -6 -14    5.13    3.09
   7  -6 -14    3.86    4.78
   7  -6 -14    4.53    2.18
  -7   6  14    5.03    3.36
  -7   6  14    4.73    4.85
  -7   6  14    5.49    3.27
  -7   6  14    5.36    3.23
  -7   6  14    3.26    2.95
  -7   6  14    5.99    4.97
  -7   6  14    4.21    2.69
   6  -5  14   -0.12    0.73
   6  -5  14   -0.10    1.21
   6  -5  14    0.38    3.43
   6  -5  14   -0.44    1.18
   6  -5  14    0.51    1.51
   6  -5  14    0.23    4.10
   6  -5  14    0.21    0.82
  -6   5 -14   -0.08    2.14
  -6   5 -14    0.36    1.47
  -6   5 -14    0.31    1.05
  -6   5 -14    0.17    1.50
  -6   5 -14    0.63    2.11
  -6   5 -14    0.80    1.76
  -6   5 -14    0.76    3.68
   4  -6 -14   14.29    5.55
   4  -6 -14   14.92    4.61
   4  -6 -14   15.75    4.39
   4  -6 -14   16.62    4.05
   4  -6 -14   16.68    6.59
   4  -6 -14   14.54    3.75
  -4   6  14   17.13    5.25
  -4   6  14   18.41    5.97
  -4   6  14   16.74    7.22
  -4   6  14   18.05    5.19
  -4   6  14   18.69    7.83
   6  -2  14   18.84    5.31
   6  -2  14   17.27    4.81
   6  -2  14   17.48    4.46
   6  -2  14   15.79    6.16
   6  -2  14   16.45    7.31
   6  -2  14   15.62    3.70
   6  -2  14   17.82    4.85
  -6   2 -14   14.45    4.72
  -6   2 -14   16.54    5.62
  -6   2 -14   15.95    4.48
   1  -6 -14    0.47    1.07
   1  -6 -14    0.25    1.00
   1  -6 -14    0.08    0.85
   1  -6 -14   -0.49    2.31
  -1   6  14    0.06    3.23
  -1   6  14   -0.15    2.81
  -1   6  14    0.08    1.43
  -1   6  14    0.63    2.30
  -1   6  14    0.19    1.41
   6   1  14    5.98    3.67
   6   1  14    3.21    2.87
   6   1  14    4.11    1.24
   6   1  14    4.57    4.84
   6   1  14    5.40    3.21
   6   1  14    5.09    4.26
  -6  -1 -14    4.94    1.50
  -6  -1 -14    5.29    2.86
  -6  -1 -14    4.34    2.05
  -2  -6 -14   16.56    4.07
  -2  -6 -14   12.68    6.60
  -2  -6 -14   14.99    4.39
  -2  -6 -14   15.44    4.77
   2   6  14   17.34   10.14
   2   6  14   20.10    7.81
   6   4  14    3.76    6.48
  -6  -4 -14    7.23    3.25
   7 -10  14    8.12    4.85
   7 -10  14    6.25    4.69
   7 -10  14    6.92    4.45
  -7  10 -14    1.39    2.93
  -7  10 -14    9.37    7.22
  -7  10 -14    6.35    4.71
  -7  10 -14    8.84   11.04
   9  -7 -14    2.01    2.16
   9  -7 -14   -0.06    3.06
   9  -7 -14    0.67    2.45
  -9   7  14    1.40    3.40
  -9   7  14    0.44    5.21
  -9   7  14    0.17    3.12
  -9   7  14    1.56    6.27
  -9   7  14   -0.20    3.80
   7  -7  14    4.71    3.03
   7  -7  14    5.56    3.41
   7  -7  14    8.24    7.19
   7  -7  14    5.62    2.55
   7  -7  14    4.77    2.99
   7  -7  14    5.15    1.96
   7  -7  14    7.10    7.12
  -7   7 -14    7.32    4.88
  -7   7 -14    5.66    2.98
  -7   7 -14    7.35    4.88
  -7   7 -14    5.94    4.66
  -7   7 -14    5.76    6.30
   6  -7 -14    3.41    2.69
   6  -7 -14    3.32    1.88
   6  -7 -14    4.44    4.43
   6  -7 -14    4.75    5.07
   6  -7 -14    5.82    2.49
   6  -7 -14    4.96    4.40
  -6   7  14    4.76    5.31
  -6   7  14    5.87    3.51
  -6   7  14    5.16    4.15
  -6   7  14    5.27    5.21
  -6   7  14    4.34    2.97
  -6   7  14    4.72    2.98
   7  -4  14    5.49    3.47
   7  -4  14    3.59    1.66
   7  -4  14    5.18    4.46
   7  -4  14    5.28    2.67
   7  -4  14    6.56    6.40
   7  -4  14    5.09    2.48
   7  -4  14    5.13    2.98
   7  -4  14    6.37    2.91
  -7   4 -14    6.78    4.34
  -7   4 -14    4.42    1.87
  -7   4 -14    5.32    3.09
  -7   4 -14    5.12    3.40
  -7   4 -14    2.61    4.13
  -7   4 -14    5.20    3.41
   3  -7 -14    4.06    2.48
   3  -7 -14    4.04    1.95
   3  -7 -14    4.13    2.46
   3  -7 -14    4.72    2.06
   3  -7 -14    4.62    4.00
  -3   7  14    6.56    3.82
  -3   7  14    4.74    4.83
  -3   7  14    6.65    4.33
  -3   7  14    7.05    3.60
  -3   7  14    9.30    5.58
   7  -1  14    5.38    3.10
   7  -1  14    3.91    2.56
   7  -1  14    3.20    2.73
   7  -1  14    6.68    4.78
   7  -1  14    4.52    5.29
   7  -1  14    5.88    3.38
  -7   1 -14    3.12    4.02
  -7   1 -14    3.85    2.89
  -7   1 -14    4.72    2.48
   0  -7 -14    4.78    1.59
   0  -7 -14    5.74    2.73
   0  -7 -14    5.88    3.01
   0  -7 -14    5.35    2.91
   0  -7 -14    6.61    2.80
   0  -7 -14    5.51    4.07
   0   7  14    5.37    8.59
   0   7  14    7.77    4.98
   0   7  14    5.76    5.87
   0   7  14    7.67    4.17
   0   7  14    4.35    5.54
   7   2  14    1.14    4.61
  -7  -2 -14    0.52    1.60
  -7  -2 -14   -0.05    3.93
  -7  -2 -14    0.19    0.98
  -7  -2 -14    0.42    1.81
  -3  -7 -14    6.56    3.21
  -3  -7 -14    6.45    5.46
  -3  -7 -14    7.55    2.25
   3   7  14    5.85    6.68
   3   7  14    8.96    8.95
   8  -9  14   12.39    5.99
   8  -9  14   13.00    4.01
   8  -9  14   13.13    5.73
   8  -9  14   11.65    6.26
   8  -9  14   13.52    4.22
  -8   9 -14   11.87    4.59
  -8   9 -14   10.90    7.22
  -8   9 -14   13.91    7.46
  -8   9 -14   12.55    6.55
  -8   9 -14    8.49   10.46
   8  -8 -14    9.99    5.74
   8  -8 -14    8.37    3.80
   8  -8 -14    9.14    4.30
  -8   8  14   10.87    7.36
  -8   8  14    8.22    7.35
  -8   8  14    9.73    5.62
  -8   8  14    9.93    5.97
  -8   8  14    8.61    5.43
   8  -6  14   14.37    3.38
   8  -6  14   16.27    4.03
   8  -6  14   16.22    8.26
   8  -6  14   15.10    5.28
   8  -6  14   13.83    4.55
   8  -6  14   15.38    5.31
  -8   6 -14   20.55    7.18
  -8   6 -14   21.76   10.54
  -8   6 -14   19.84    8.82
  -8   6 -14   17.76    7.16
  -8   6 -14   18.77    6.07
   5  -8 -14   20.53    7.01
   5  -8 -14   22.00    5.57
   5  -8 -14   21.62    6.44
   5  -8 -14   20.33    9.78
   5  -8 -14   22.70    5.44
   5  -8 -14   17.49    8.08
  -5   8  14   26.17   10.22
  -5   8  14   27.10   11.12
  -5   8  14   27.70   11.24
  -5   8  14   28.07    7.82
  -5   8  14   29.75    8.32
   8  -3  14   22.94    9.73
   8  -3  14   25.13    6.65
   8  -3  14   23.95    6.61
   8  -3  14   26.64    6.90
   8  -3  14   16.57   10.75
   8  -3  14   23.76    5.06
   8  -3  14   20.30    7.23
  -8   3 -14   22.02    8.17
  -8   3 -14   25.69    6.99
  -8   3 -14   22.29    7.41
   2  -8 -14   16.89    5.50
   2  -8 -14   18.08    8.52
   2  -8 -14   20.31    5.37
   2  -8 -14   18.12    4.99
   2  -8 -14   16.47    5.02
  -2   8  14   14.81    3.40
  -2   8  14   16.93    6.30
  -2   8  14   15.59    5.87
  -2   8  14   15.73    8.38
  -2   8  14   20.87    8.93
   8   0  14   12.26    5.93
   8   0  14   10.25    2.64
   8   0  14    7.35    4.34
  -8   0 -14   12.37    7.35
  -1  -8 -14    7.55    4.43
  -1  -8 -14   10.95    4.09
  -1  -8 -14   12.06    4.24
  -1  -8 -14    7.32    6.81
  -1  -8 -14   10.21    5.29
   1   8  14   12.07    9.20
   1   8  14    9.32    7.90
   9  -8  14   11.62    5.73
   9  -8  14   10.86    5.73
   9  -8  14   11.52    5.17
   9  -8  14   11.17    6.01
   9  -8  14    9.88    3.51
   9  -8  14   11.61    3.24
  -9   8 -14   11.58    6.17
  -9   8 -14   11.28    5.31
  -9   8 -14   13.65    7.94
  -9   8 -14   11.36    7.63
  -9   8 -14   14.74    9.77
   7  -9 -14    0.44    1.90
   7  -9 -14   -0.09    1.71
   7  -9 -14    0.67    2.84
  -7   9  14   -0.31    6.98
  -7   9  14    0.10    5.64
  -7   9  14    0.08    2.56
  -7   9  14    0.57    2.87
   9  -5  14    6.28    3.53
   9  -5  14    6.19    3.83
   9  -5  14    5.67    3.43
  -9   5 -14    7.66    4.79
  -9   5 -14    7.04    5.16
  -9   5 -14   11.07    7.35
   4  -9 -14    8.54    3.43
   4  -9 -14    7.94    4.12
   4  -9 -14    5.07    6.28
   4  -9 -14    7.06    3.38
   4  -9 -14    7.86    4.52
  -4   9  14    7.54    7.39
  -4   9  14    7.22    7.27
  -4   9  14    6.78    3.97
  -4   9  14    6.28    4.73
   9  -2  14    0.80    3.06
   9  -2  14    0.60    2.71
  -9   2 -14    0.57    3.05
  -9   2 -14    1.57    4.14
   1  -9 -14   11.11    7.08
   1  -9 -14   12.63    5.44
   1  -9 -14   11.64    4.88
   1  -9 -14   11.47    4.50
  -1   9  14    8.46    8.61
  -1   9  14   12.40    6.20
  -1   9  14    8.89    5.50
  -1   9  14   11.96    8.69
  10  -7  14    5.18    3.90
  10  -7  14    4.16    3.55
 -10   7 -14    6.95    5.53
 -10   7 -14    6.59    7.00
 -10   7 -14    7.62    8.84
   6 -10 -14    6.47    4.23
   6 -10 -14    4.64    3.07
   6 -10 -14    7.72    4.63
   6 -10 -14    6.56    3.17
  -6  10  14    8.58    7.95
  -6  10  14    8.44    9.86
  -6  10  14    7.43    4.73
  -6  10  14    6.53    4.46
  10  -4  14    5.67    3.89
  10  -4  14    7.11    4.48
 -10   4 -14    5.65    5.08
 -10   4 -14    8.39    6.35
   3 -10 -14    8.86    3.79
   3 -10 -14    6.67    4.29
   3 -10 -14    8.23    4.39
   3 -10 -14    7.40    4.43
  -3  10  14    5.18    4.26
  -3  10  14    3.84    8.39
  -3  10  14    9.44    9.40
  -5  -5  15    4.26    5.53
   5   5 -15    1.03    7.93
  -5  -5  15    2.23    5.54
   4   4 -15   32.08   10.41
   4   4 -15   45.56   13.69
  -4  -4  15   37.42   10.72
  -4  -4  15   35.46   11.95
   4   4 -15   34.26   11.76
  -4  -4  15   30.87    7.72
   4   4 -15   32.83    9.18
   4   4 -15   33.84    9.57
   6   3 -15   32.69   12.72
  -3  -6  15   21.76    9.89
  -3  -6  15   24.94    9.61
   6   3 -15   33.07    9.45
  -6  -3  15   38.78   10.93
   3   6 -15   22.78    9.57
   3   6 -15   20.16   12.19
   3   6 -15   22.14    8.37
   3   6 -15   19.38   10.61
  -6  -3  15   33.86   10.20
  -3  -3  15   65.57   15.07
   3   3 -15   62.91   15.90
  -3  -3  15   60.73   15.49
   3   3 -15   61.76   15.31
   3   3 -15   67.59   14.32
   3   3 -15   60.18   15.16
  -3  -3  15   68.38   13.22
  -3  -3  15   65.20   15.15
  -3  -3  15   68.08   13.17
   3   3 -15   61.93   14.44
  -3  -3  15   59.02   15.79
   8   2 -15    7.99    8.51
  -2  -8  15   13.13    7.33
  -2  -8  15   14.44    9.44
  -8  -2  15   10.10    7.74
   2   8 -15   11.46    9.99
   2   8 -15   14.14   10.55
   5   2 -15   44.31   13.31
  -2  -5  15   63.49   10.41
  -2  -5  15   56.58   12.92
   5   2 -15   44.51   12.22
   5   2 -15   33.91   13.29
  -2  -5  15   64.16   13.73
  -2  -5  15   58.08   13.64
   5   2 -15   49.12   13.53
   5   2 -15   42.38   10.28
   5   2 -15   46.22   11.75
  -2  -5  15   43.27   14.05
   5   2 -15   45.20   11.61
   2   5 -15   58.03   14.11
   2   5 -15   57.17   13.45
   2   5 -15   54.53   13.93
  -5  -2  15   46.36   13.32
  -5  -2  15   44.58   12.47
   2   5 -15   54.97   14.53
   2   5 -15   61.45   12.33
  -5  -2  15   48.85   10.62
  -5  -2  15   45.99   13.36
   2   5 -15   57.03   12.98
  -5  -2  15   45.87   12.95
   2   2 -15   98.66   19.05
  -2  -2  15   84.88   20.34
  -2  -2  15   88.61   18.37
  -2  -2  15   90.67   19.82
   2   2 -15   93.07   19.92
   2   2 -15   94.52   19.52
   2   2 -15   93.02   19.07
  -2  -2  15   69.96   19.80
   2   2 -15   92.23   19.90
   2   2 -15   92.38   18.50
  -2  -2  15   91.07   18.44
  -1  -7  15   26.43    7.29
   7   1 -15   41.76   12.13
   7   1 -15   40.74    7.36
   7   1 -15   40.64    9.87
   7   1 -15   34.29   16.23
  -1  -7  15   23.19    9.47
  -1  -7  15   28.53   10.35
   7   1 -15   30.11   12.09
   7   1 -15   44.71   12.64
   1   7 -15   29.24   10.94
  -7  -1  15   46.62   11.89
   1   7 -15   30.59   12.75
   1   7 -15   30.72    9.21
  -7  -1  15   46.40    9.81
   1   7 -15   31.20   11.87
   1   7 -15   19.50   12.73
  -7  -1  15   44.85   11.91
  -1  -4  15   23.34    4.68
   4   1 -15   20.24    4.62
   4   1 -15   20.13    5.48
   4   1 -15   21.76    6.75
  -1  -4  15   26.03    7.22
   4   1 -15   20.23    5.50
   4   1 -15   20.95    6.68
  -1  -4  15   23.78    6.45
  -1  -4  15   22.30    6.74
   4   1 -15   19.17    5.97
   4   1 -15   15.39    7.02
  -1  -4  15   18.47    7.50
  -4  -1  15   19.16    7.88
   1   4 -15   25.68    7.56
   1   4 -15   24.03    6.28
  -4  -1  15   22.03    7.02
  -4  -1  15   22.07    4.73
  -4  -1  15   21.04    6.16
   1   4 -15   24.44    5.69
   1   4 -15   24.38    7.08
  -4  -1  15   22.37    6.27
   1   4 -15   22.10    6.64
  -4  -1  15   21.51    6.13
  -4  -1  15   23.12    6.93
   1   1 -15  131.07   26.71
   1   1 -15   94.72   27.59
  -1  -1  15  123.23   27.03
  -1  -1  15  125.13   27.57
   1   1 -15  135.41   26.50
  -1  -1  15  139.49   27.26
   1   1 -15  134.87   26.52
  -1  -1  15  132.46   26.41
   1   1 -15  134.13   26.52
   1   1 -15  137.58   27.45
  -1  -1  15  130.90   27.86
  -1  -1  15  142.27   26.84
  -1  -1  15  130.67   26.50
   1   1 -15  127.29   26.67
   9   0 -15   23.51   11.98
   0  -9  15   14.39    8.86
   9   0 -15   15.59    9.77
   9   0 -15   20.05    4.41
   0  -9  15   10.34    7.01
   0   9 -15   11.54    9.76
  -9   0  15   25.91   10.72
   0   9 -15   16.36   10.96
   0   9 -15   11.49    4.75
  -9   0  15   22.47   10.61
   6   0 -15    2.30    3.47
   0  -6  15   17.61    7.03
   6   0 -15    1.69    3.25
   0  -6  15   12.72    6.81
   6   0 -15    2.74    2.37
   0  -6  15   15.95    2.34
   6   0 -15    1.78    1.23
   0  -6  15   13.54    4.74
   6   0 -15    2.61    3.67
   6   0 -15    2.26    2.34
   0  -6  15   15.11    5.36
   6   0 -15    2.00    3.14
  -6   0  15    3.59    2.42
  -6   0  15    3.41    3.31
  -6   0  15    3.94    3.72
  -6   0  15    2.59    2.91
  -6   0  15    2.74    2.54
   0   6 -15   14.66    7.08
  -6   0  15    3.07    2.93
  -6   0  15    3.16    4.54
   0   6 -15   17.82    6.30
   0   6 -15   15.96    6.10
   0   6 -15   14.98    2.52
   0   6 -15   16.72    5.25
   3   0 -15   74.94   17.95
   0  -3  15  104.82   17.19
   3   0 -15   63.87   18.37
   0  -3  15   98.69   18.49
   3   0 -15   72.99   17.03
   0  -3  15  121.39   19.15
   0  -3  15  103.37   18.85
   0  -3  15   77.47   19.11
   3   0 -15   77.10   17.39
   3   0 -15   72.32   17.81
   3   0 -15   69.66   16.94
   3   0 -15   71.75   17.52
  -3   0  15   76.55   19.23
  -3   0  15   68.90   19.69
  -3   0  15   71.52   19.65
   0   3 -15   90.84   19.32
  -3   0  15   77.26   19.27
  -3   0  15   74.53   19.13
   0   3 -15  121.17   20.04
  -3   0  15   79.04   18.48
  -3   0  15   76.00   19.11
  -3   0  15   77.36   19.76
   0   3 -15  115.68   20.42
   0   3 -15  107.38   18.90
   0   3 -15  134.95   20.27
   0   3 -15  115.47   18.80
   0   0 -15   11.47    3.94
   0   0  15   15.12    3.84
   0   0 -15   15.37    3.14
   0   0  15   16.04    3.11
   0   0  15   14.92    3.20
   0   0 -15   14.42    3.21
   0   0  15   15.90    3.18
   0   0  15   15.55    3.22
   0   0  15   13.42    3.85
   0   0 -15   12.61    3.53
   0   0  15   14.64    3.39
   0   0 -15   13.29    3.15
   0   0  15   16.62    3.50
   0   0  15   14.36    3.24
   8  -1 -15   35.93   13.16
   1  -8  15   28.57   10.24
   1  -8  15   26.61    9.38
   8  -1 -15   35.57    9.41
   8  -1 -15   35.78   11.77
   8  -1 -15   39.68    7.40
   1  -8  15   27.52    7.55
   8  -1 -15   40.78   11.29
  -8   1  15   48.38   14.80
  -8   1  15   46.72    9.54
  -1   8 -15   33.14   13.64
  -1   8 -15   28.30    8.78
  -8   1  15   46.44   11.53
  -1   8 -15   27.94    9.55
  -1   8 -15   34.61   13.67
  -8   1  15   49.67   12.35
  -8   1  15   47.72   12.41
   5  -1 -15   18.94    6.60
   5  -1 -15   19.73    4.54
   5  -1 -15   17.98    5.66
   1  -5  15   25.15    6.30
   1  -5  15   20.96    6.38
   5  -1 -15   22.19    6.50
   1  -5  15   23.22    7.36
   5  -1 -15   21.59    5.53
   5  -1 -15   20.76    6.87
   5  -1 -15   18.49    4.34
  -1   5 -15   25.75    6.98
  -5   1  15   20.20    5.84
  -5   1  15   21.32    6.46
  -5   1  15   21.08    6.80
  -5   1  15   20.98    6.25
  -5   1  15   21.18    7.41
  -1   5 -15   24.19    5.18
  -1   5 -15   31.54    7.76
  -1   5 -15   25.97    7.49
  -5   1  15   20.42    6.16
  -5   1  15   20.58    5.61
  -1   5 -15   27.16    7.65
  -1   5 -15   26.56    5.51
   1  -2  15  141.53   25.78
   1  -2  15   88.10   26.21
   1  -2  15  152.07   25.76
   2  -1 -15  109.49   25.82
   1  -2  15  128.27   26.30
   2  -1 -15  124.67   25.57
   2  -1 -15  110.58   25.93
   2  -1 -15  128.85   25.64
   2  -1 -15  123.78   25.66
   2  -1 -15  126.79   26.13
   2  -1 -15  140.09   26.79
   1  -2  15  146.79   26.38
   1  -2  15  127.38   26.46
   2  -1 -15  119.90   26.08
  -2   1  15  134.24   27.62
  -2   1  15  145.25   28.15
  -2   1  15  160.74   27.84
  -1   2 -15  124.69   27.44
  -2   1  15  146.98   27.74
  -2   1  15  146.78   28.16
  -2   1  15  139.32   27.92
  -1   2 -15  117.80   28.08
  -1   2 -15  105.86   28.02
  -1   2 -15  144.48   28.23
  -1   2 -15  114.89   27.38
  -1  -1 -15   98.69   27.00
  -1  -1 -15  140.50   26.83
   1   1  15  118.12   27.46
   1   1  15  140.04   26.88
  -1  -1 -15  116.10   27.01
   1   1  15  109.42   26.93
  -1  -1 -15  129.45   26.88
   1   1  15  132.72   26.88
  -1  -1 -15  144.06   27.07
   1   1  15  125.51   26.83
   1   1  15  132.52   26.79
   1   1  15  133.78   26.94
   1   1  15  201.86   27.62
  10  -2 -15    8.57    7.82
   2 -10  15   16.94    7.57
  10  -2 -15    7.99    2.98
   2 -10  15   14.41    8.47
  -2  10 -15   19.92   12.75
 -10   2  15   13.96   12.57
  -2  10 -15   10.66    5.50
  -2  10 -15   17.87   10.88
 -10   2  15    9.25    7.06
 -10   2  15   10.68    7.79
  -2  10 -15   12.90    4.08
   7  -2 -15   44.07   12.76
   7  -2 -15   41.46   10.78
   7  -2 -15   43.64   12.17
   7  -2 -15   40.33    9.54
   7  -2 -15   41.96   11.25
   2  -7  15   44.53   13.46
   2  -7  15   59.44   11.96
   7  -2 -15   43.98   12.75
   2  -7  15   56.74   12.35
   7  -2 -15   43.81   10.86
   7  -2 -15   41.24    9.29
  -7   2  15   48.47   13.40
  -2   7 -15   62.69   15.19
  -7   2  15   48.73   11.50
  -2   7 -15   48.23   13.82
  -7   2  15   49.35   12.45
  -7   2  15   48.06   12.22
  -2   7 -15   58.85   11.63
  -2   7 -15   71.19   15.32
  -7   2  15   47.48   12.69
  -2   7 -15   62.73   14.00
  -7   2  15   46.93   12.93
  -2   7 -15   56.28   11.20
  -7   2  15   47.46   12.71
   2  -4  15  100.73   19.64
   2  -4  15   98.38   20.03
   4  -2 -15   84.54   18.08
   2  -4  15   89.54   19.50
   4  -2 -15   92.93   18.98
   4  -2 -15   89.47   19.35
   4  -2 -15   87.07   18.73
   4  -2 -15   85.65   18.79
   4  -2 -15   81.68   19.35
   2  -4  15   95.79   19.45
   4  -2 -15   75.83   18.80
   4  -2 -15   87.91   19.48
  -4   2  15  105.19   20.05
  -2   4 -15   86.51   19.69
  -2   4 -15   92.87   21.06
  -2   4 -15   95.30   20.55
  -4   2  15   97.80   20.45
  -4   2  15  102.18   20.62
  -2   4 -15   94.81   20.09
  -4   2  15   97.89   21.18
  -2   4 -15   83.97   21.20
  -4   2  15   95.03   20.50
  -4   2  15  105.02   20.21
  -2   4 -15   94.57   21.00
   2  -1  15  141.68   25.85
   2  -1  15  133.95   26.06
   2  -1  15  115.64   25.97
   2  -1  15  137.71   25.72
   2  -1  15  109.66   25.98
   2  -1  15  119.37   25.60
   1  -2 -15  141.04   25.58
   2  -1  15  117.89   26.56
   1  -2 -15  125.76   26.09
   2  -1  15  139.74   25.70
   1  -2 -15  122.14   25.55
   1  -2 -15  112.67   25.85
   1  -2 -15  121.06   25.63
  -2   1 -15   73.55   25.75
  -2   1 -15  139.55   26.07
  -1   2  15  129.61   25.83
  -1   2  15  131.67   25.45
  -1   2  15  122.69   26.14
  -2   1 -15  130.93   26.31
  -2   1 -15  153.12   26.13
  -1   2  15  121.55   25.98
  -1   2  15  130.24   25.79
  -1   2  15  126.96   25.72
  -1   2  15  120.67   26.03
   2   2  15   96.48   18.89
  -2  -2 -15   89.39   18.00
  -2  -2 -15   95.73   18.37
  -2  -2 -15   79.63   18.21
   2   2  15   85.06   19.33
   2   2  15   92.18   19.20
   2   2  15   81.19   18.50
   9  -3 -15   26.94    8.95
   9  -3 -15   32.50   10.76
   3  -9  15   22.28    8.77
   9  -3 -15   27.33    5.54
   9  -3 -15   29.44   14.42
   9  -3 -15   30.50    6.10
   3  -9  15   20.46    8.10
   3  -9  15   21.99    8.88
  -9   3  15   37.20    7.54
  -9   3  15   34.42    9.89
  -3   9 -15   28.50   12.59
  -3   9 -15   23.25    6.80
  -3   9 -15   26.86   13.92
  -3   9 -15   23.72    7.36
  -9   3  15   33.01   10.37
  -9   3  15   38.40   13.65
  -9   3  15   36.96   10.97
   6  -3 -15   61.38   15.24
   3  -6  15   65.80   14.67
   6  -3 -15   61.61   13.73
   6  -3 -15   65.78   15.39
   6  -3 -15   61.80   13.91
   6  -3 -15   61.25   14.04
   3  -6  15   59.82   14.43
   3  -6  15   59.40   14.88
   6  -3 -15   66.81   14.88
   6  -3 -15   62.34   12.79
   3  -6  15   63.11   15.91
   3  -6  15   60.02   14.64
   6  -3 -15   64.70   14.10
  -3   6 -15   58.70   15.56
  -6   3  15   66.20   15.08
  -6   3  15   64.42   15.12
  -6   3  15   65.92   15.25
  -6   3  15   62.54   14.84
  -3   6 -15   71.73   15.90
  -6   3  15   68.89   16.49
  -3   6 -15   71.99   13.86
  -3   6 -15   74.80   16.15
  -3   6 -15   66.29   16.97
  -6   3  15   63.17   14.56
  -6   3  15   69.93   14.19
  -3   6 -15   64.20   13.86
[truncated: 569,239 more chars]
