# Supplementary material for: Crystal structure of tri­hydrogen bis­{[1,1,1-tris­(2-oxido­ethyl­amino­meth­yl)ethane]­cobalt(III)} trinitrate
Source: Acta Crystallogr E Crystallogr Commun. 2015 Dec 31;71(Pt 12):m275–6. doi: 10.1107/S2056989015024664 (PMC4719871; doi:10.1107/S2056989015024664)
Supplement: Supplementary file 2 [file e-71-0m275-Isup2.hkl]

data_I                                                                          
_shelx_title ' '                                                                
_shelx_refln_list_code          4                                               
_shelx_F_calc_maximum      327.54                                               
_exptl_crystal_F_000      1260.00                                               
_reflns_d_resolution_high  0.7555                                               
                                                                                
loop_                                                                           
 _space_group_symop_operation_xyz                                               
 'x, y, z'                                                                      
 '-y, x-y, z'                                                                   
 '-x+y, -x, z'                                                                  
 'x-y, -y, -z'                                                                  
 '-x, -x+y, -z'                                                                 
 'y, x, -z'                                                                     
 'x+2/3, y+1/3, z+1/3'                                                          
 '-y+2/3, x-y+1/3, z+1/3'                                                       
 '-x+y+2/3, -x+1/3, z+1/3'                                                      
 'x-y+2/3, -y+1/3, -z+1/3'                                                      
 '-x+2/3, -x+y+1/3, -z+1/3'                                                     
 'y+2/3, x+1/3, -z+1/3'                                                         
 'x+1/3, y+2/3, z+2/3'                                                          
 '-y+1/3, x-y+2/3, z+2/3'                                                       
 '-x+y+1/3, -x+2/3, z+2/3'                                                      
 'x-y+1/3, -y+2/3, -z+2/3'                                                      
 '-x+1/3, -x+y+2/3, -z+2/3'                                                     
 'y+1/3, x+2/3, -z+2/3'                                                         
                                                                                
_cell_length_a     8.5426                                                       
_cell_length_b     8.5426                                                       
_cell_length_c    39.1118                                                       
_cell_angle_alpha  90.000                                                       
_cell_angle_beta   90.000                                                       
_cell_angle_gamma 120.000                                                       
                                                                                
_shelx_F_squared_multiplier     1.000                                           
                                                                                
loop_                                                                           
 _refln_index_h                                                                 
 _refln_index_k                                                                 
 _refln_index_l                                                                 
 _refln_F_squared_calc                                                          
 _refln_F_squared_meas                                                          
 _refln_F_squared_sigma                                                         
 _refln_observed_status                                                         
   1   1   0      66793.42      55516.63      4919.82 o                         
  -1   2   0      66163.11      60110.32      5968.15 o                         
   2   2   0      21854.71      21030.51      1401.66 o                         
   0   3   0       1855.39       1709.04       110.62 o                         
   3   3   0       7050.37       6890.34       788.68 o                         
  -2   4   0      23264.02      22703.57      1461.09 o                         
   1   4   0      30949.62      31991.43      1244.10 o                         
   4   4   0      10388.67      10399.17       539.99 o                         
  -1   5   0      32001.53      32067.92      1239.87 o                         
   2   5   0      14802.48      15054.55       616.75 o                         
   5   5   0       8604.84       9212.57       725.33 o                         
  -3   6   0       7308.61       7064.01       755.94 o                         
   0   6   0      60138.48      62440.88      3283.47 o                         
   3   6   0       5034.74       5376.77       291.65 o                         
  -2   7   0      14870.25      14777.83       629.38 o                         
   1   7   0       6524.20       6554.93       258.32 o                         
   4   7   0       5183.52       5434.21       351.82 o                         
  -4   8   0      10184.66       9596.79       526.10 o                         
  -1   8   0       5969.09       5966.71       243.30 o                         
   2   8   0       4441.42       4681.17       370.75 o                         
  -3   9   0       5004.77       5150.05       252.85 o                         
   0   9   0       2315.10       2356.50       331.91 o                         
  -5  10   0       8187.54       8443.27       801.89 o                         
  -2  10   0       4310.75       4417.17       335.98 o                         
  -4  11   0       5334.66       5542.64       370.01 o                         
  -1   1   1      80280.29      71690.02      2589.95 o                         
  -3   2   1       9304.29       9445.08       435.22 o                         
   0   2   1       4758.85       5325.12       218.71 o                         
  -5   3   1       6201.71       6030.04       314.93 o                         
  -2   3   1       8745.40       8705.48       294.64 o                         
   1   3   1      12222.49      12289.94       496.54 o                         
  -7   4   1       6796.85       6651.36       271.39 o                         
  -4   4   1       9617.20      10128.66       338.38 o                         
  -1   4   1      12272.64      12239.28       467.71 o                         
   2   4   1      11954.74      12297.98       578.87 o                         
  -9   5   1       2059.00       2079.48       208.51 o                         
  -6   5   1      22819.46      23179.62       776.15 o                         
  -3   5   1       5145.95       5054.22       243.45 o                         
   0   5   1      58105.45      57167.85      1993.16 o                         
   3   5   1       3100.68       3103.54       184.02 o                         
 -11   6   1       8918.87       8827.62       590.92 o                         
  -8   6   1       2621.77       2703.41       166.82 o                         
  -5   6   1      21942.74      21753.64       750.28 o                         
  -2   6   1      12556.49      12703.64       505.26 o                         
   1   6   1       3849.08       3957.43       194.45 o                         
   4   6   1       5062.57       5469.60       357.51 o                         
 -10   7   1       4627.66       4763.45       351.69 o                         
  -7   7   1       2238.28       2338.82       184.15 o                         
  -4   7   1       6620.75       6446.53       264.86 o                         
  -1   7   1       4242.88       4257.50       206.00 o                         
   2   7   1       3613.83       3818.38       311.26 o                         
  -9   8   1       3815.90       3810.41       282.93 o                         
  -6   8   1       2164.50       2144.62       145.54 o                         
  -3   8   1       3824.18       3606.13       197.65 o                         
   0   8   1        492.12        451.38       101.03 o                         
  -8   9   1       3949.34       3804.06       245.78 o                         
  -5   9   1       1858.46       1861.97       172.92 o                         
  -2   9   1       3996.36       3978.99       267.90 o                         
   1   9   1       2081.70       2302.73       321.39 o                         
  -7  10   1       4707.59       4764.24       303.59 o                         
  -4  10   1       4917.09       5095.21       306.84 o                         
  -1  10   1       2336.31       2567.30       328.91 o                         
  -6  11   1       9220.56       9714.35       738.44 o                         
   0   1   2      31511.58      29491.48       967.00 o                         
  -2   2   2       7877.98       7953.80       294.36 o                         
   1   2   2       1769.07       1725.21       123.98 o                         
  -4   3   2      11217.54      11529.67       442.59 o                         
  -1   3   2       1818.99       1769.21       115.03 o                         
   2   3   2       2891.16       2701.46       123.74 o                         
  -6   4   2       3253.13       3208.81       160.99 o                         
  -3   4   2      11474.95      11658.66       411.80 o                         
   0   4   2        385.17        291.70        53.02 o                         
   3   4   2       1566.86       1515.11       135.67 o                         
  -8   5   2        170.46        153.56       163.43 o                         
  -5   5   2      20981.51      21207.65       788.20 o                         
  -2   5   2       2826.74       2659.21       128.13 o                         
   1   5   2      13544.92      13659.68       436.28 o                         
   4   5   2       1691.71       1877.29       203.69 o                         
 -10   6   2       1566.04       1687.05       260.12 o                         
  -7   6   2       3032.55       3128.69       151.23 o                         
  -4   6   2       2439.53       2429.64       149.52 o                         
  -1   6   2      14262.32      14343.20       552.63 o                         
   2   6   2        466.22        523.07        80.96 o                         
   5   6   2       4237.61       4384.80       326.47 o                         
  -9   7   2       1088.72       1255.94       183.11 o                         
  -6   7   2       2499.88       2537.84       144.97 o                         
  -3   7   2       1414.51       1329.05       115.52 o                         
   0   7   2        723.61        715.83        96.46 o                         
   3   7   2       1859.04       2208.95       261.60 o                         
  -8   8   2        418.29        579.92       471.85 o                         
  -5   8   2        366.55        324.68       153.19 o                         
  -2   8   2        768.53        779.47       102.76 o                         
   1   8   2        232.43        269.33       133.55 o                         
 -10   9   2       1680.54       1816.42       345.63 o                         
  -7   9   2       1351.85       1456.30       157.43 o                         
  -4   9   2       1525.27       1622.78       217.39 o                         
  -1   9   2        239.49        223.36        83.63 o                         
  -9  10   2       1801.09       2011.89       318.64 o                         
  -6  10   2       1984.53       2081.94       281.18 o                         
  -3  10   2       1880.90       2126.75       223.68 o                         
  -5  11   2       3882.93       3955.09       354.59 o                         
   1   1   3       3120.23       3096.77       134.05 o                         
  -1   2   3       3525.83       3570.38       134.06 o                         
   2   2   3       6850.23       7200.36       263.46 o                         
  -3   3   3      10219.92      10398.58       429.70 o                         
   0   3   3      11571.72      13000.44       421.55 o                         
   3   3   3       1741.58       1772.12        98.35 o                         
  -5   4   3       1671.99       1595.51       105.99 o                         
  -2   4   3       7562.30       7739.93       256.62 o                         
   1   4   3       1587.70       1718.03       117.26 o                         
   4   4   3        873.32        876.70       146.59 o                         
  -7   5   3        612.21        665.14        94.85 o                         
  -4   5   3       1475.36       1440.49       126.65 o                         
  -1   5   3       1917.13       2110.85       118.18 o                         
   2   5   3        514.63        455.47        79.77 o                         
   5   5   3        872.71        887.38       186.82 o                         
  -9   6   3       1526.87       1633.69       210.93 o                         
  -6   6   3       2627.08       2682.75       111.15 o                         
  -3   6   3       1372.79       1343.37        90.20 o                         
   0   6   3       1349.61       1323.39        95.43 o                         
   3   6   3       2372.31       2416.01       202.51 o                         
 -11   7   3       1503.01       1394.13       264.54 o                         
  -8   7   3        435.51        431.87       123.17 o                         
  -5   7   3        470.32        553.14        86.71 o                         
  -2   7   3        334.99        305.34        79.18 o                         
   1   7   3        609.38        579.81       131.37 o                         
   4   7   3        804.21        817.07       175.59 o                         
 -10   8   3        638.19        623.66       178.40 o                         
  -7   8   3        589.98        540.47       121.84 o                         
  -4   8   3        717.73        755.09       123.40 o                         
  -1   8   3        498.48        524.20        99.96 o                         
   2   8   3         69.81        106.51       206.57 o                         
  -9   9   3       1836.12       1896.36       245.80 o                         
  -6   9   3       1785.37       1732.26       169.38 o                         
  -3   9   3       2402.33       2507.03       179.34 o                         
   0   9   3        814.11        784.14       186.78 o                         
  -8  10   3        678.44        671.30       151.65 o                         
  -5  10   3        964.40       1018.14       192.56 o                         
  -2  10   3         89.34         25.25       195.09 o                         
  -7  11   3       1808.32       1766.89       266.25 o                         
  -4  11   3        591.46        591.10       206.53 o                         
  -1   1   4       2145.48       2798.09       155.09 o                         
  -3   2   4      32728.26      33316.54      1418.42 o                         
   0   2   4      32335.47      30453.23      1107.28 o                         
  -5   3   4       7488.87       8160.86       305.74 o                         
  -2   3   4      33076.21      33112.41      1121.22 o                         
   1   3   4      15742.12      16727.83       650.70 o                         
  -7   4   4       2802.98       2786.01       140.22 o                         
  -4   4   4        428.46        402.25        50.25 o                         
  -1   4   4      15986.99      17239.08       591.17 o                         
   2   4   4       2025.01       2308.36       127.19 o                         
  -9   5   4         21.76         11.72        86.25 o                         
  -6   5   4       2889.48       2875.95       149.21 o                         
  -3   5   4       7641.35       8404.49       414.49 o                         
   0   5   4        730.12        755.91        67.04 o                         
   3   5   4       2059.42       1964.64       140.86 o                         
 -11   6   4       1529.45       1630.13       223.01 o                         
  -8   6   4       1556.53       1558.88       128.17 o                         
  -5   6   4       2792.11       2777.33       161.47 o                         
  -2   6   4       2067.08       2254.17       114.36 o                         
   1   6   4        375.14        439.62        82.60 o                         
   4   6   4         57.06         81.56       121.61 o                         
 -10   7   4        212.17        283.29       224.81 o                         
  -7   7   4         62.88        112.52        81.30 o                         
  -4   7   4       2723.68       2657.23       136.24 o                         
  -1   7   4        410.43        472.04       101.47 o                         
   2   7   4        699.56        745.48       125.67 o                         
  -9   8   4        425.68        498.18       157.49 o                         
  -6   8   4       1526.98       1515.96       125.14 o                         
  -3   8   4       1976.98       1756.61       122.16 o                         
   0   8   4        718.71        783.44       120.14 o                         
  -8   9   4        450.42        433.85       106.20 o                         
  -5   9   4         22.62         28.49        79.40 o                         
  -2   9   4        718.82        716.73       104.95 o                         
   1   9   4          7.16         48.94       137.76 o                         
  -7  10   4        234.39        217.10       127.93 o                         
  -4  10   4         45.11         25.49        52.24 o                         
  -1  10   4         11.79          0.36       142.95 o                         
  -6  11   4       1589.11       1582.23       241.42 o                         
   0   1   5      12592.46      12514.69       547.34 o                         
  -2   2   5      34735.23      33593.87      1577.08 o                         
   1   2   5       7129.87       7378.93       325.22 o                         
  -4   3   5       3430.36       3519.65       126.98 o                         
  -1   3   5       6654.12       7044.60       272.15 o                         
   2   3   5       1447.33       1589.42        97.85 o                         
  -6   4   5       8224.27       8653.52       284.45 o                         
  -3   4   5       3237.79       3279.41       118.40 o                         
   0   4   5         22.21         17.70        23.37 o                         
   3   4   5       3692.62       3769.90       169.55 o                         
  -8   5   5        261.40        291.61        88.11 o                         
  -5   5   5       6548.42       7153.60       288.45 o                         
  -2   5   5       1297.63       1390.40        75.67 o                         
   1   5   5       4015.18       3977.77       209.37 o                         
   4   5   5        568.92        610.98       110.44 o                         
 -10   6   5        817.62        764.74       163.52 o                         
  -7   6   5        199.73        218.17        93.84 o                         
  -4   6   5       8609.04       8838.05       282.11 o                         
  -1   6   5       3856.40       3673.59       201.00 o                         
   2   6   5       4758.74       4831.75       237.78 o                         
   5   6   5       1233.00       1236.12       185.71 o                         
  -9   7   5        192.67        215.79       116.19 o                         
  -6   7   5        255.83        293.41        79.31 o                         
  -3   7   5       3944.30       3927.74       153.24 o                         
   0   7   5        181.23        140.58        63.13 o                         
   3   7   5       2034.24       2173.61       226.87 o                         
  -8   8   5       3304.17       3198.68       204.41 o                         
  -5   8   5        345.43        354.17        71.06 o                         
  -2   8   5       4571.85       4342.09       221.03 o                         
   1   8   5        134.08        149.50        83.02 o                         
 -10   9   5        814.86        889.07       206.97 o                         
  -7   9   5        131.14        160.78        81.71 o                         
  -4   9   5        469.16        444.12       103.05 o                         
  -1   9   5         85.23         98.92        76.77 o                         
  -9  10   5        875.32        918.17       209.51 o                         
  -6  10   5        684.07        736.76       142.61 o                         
  -3  10   5       1914.67       1918.09       195.22 o                         
  -5  11   5       1342.36       1379.83       243.99 o                         
   0   0   6      79884.98      71572.81      3721.01 o                         
   1   1   6       6817.36       6794.45       232.64 o                         
  -1   2   6       5901.42       5956.89       209.27 o                         
   2   2   6       9994.29      10199.33       306.63 o                         
  -3   3   6       1330.07       1180.78        69.38 o                         
   0   3   6         41.42         97.74       232.58 o                         
   3   3   6       1228.57       1175.35        83.89 o                         
  -5   4   6       4875.16       5038.96       161.64 o                         
  -2   4   6       9086.72       9401.84       304.59 o                         
   1   4   6       1504.84       1395.68       125.43 o                         
   4   4   6       2294.06       2213.04       134.03 o                         
  -7   5   6        124.48        137.94       382.63 o                         
  -4   5   6       5176.80       5370.28       175.71 o                         
  -1   5   6       1669.74       1574.99       136.27 o                         
   2   5   6       8714.96       8432.90       519.16 o                         
   5   5   6       1311.66       1227.98       180.32 o                         
  -9   6   6       1360.75       1460.25       216.22 o                         
  -6   6   6       4531.99       4525.23       232.64 o                         
  -3   6   6       1498.72       1490.72        89.18 o                         
   0   6   6       6004.41       6027.37       284.56 o                         
   3   6   6       1718.89       1839.82       199.51 o                         
 -11   7   6        131.43        165.21       214.42 o                         
  -8   7   6       5383.29       5216.27       241.14 o                         
  -5   7   6         61.86         77.94       272.20 o                         
  -2   7   6       9132.30       9086.24       543.99 o                         
   1   7   6       1096.74        995.06       115.37 o                         
   4   7   6       2275.38       2182.07       219.94 o                         
 -10   8   6        628.04        613.44       181.90 o                         
  -7   8   6       4796.40       4675.51       211.66 o                         
  -4   8   6       2487.20       2445.82       137.11 o                         
  -1   8   6        736.21        640.94        96.39 o                         
   2   8   6        950.64        999.75       179.97 o                         
  -9   9   6       1548.54       1612.90       245.01 o                         
  -6   9   6       1133.90       1112.20       159.00 o                         
  -3   9   6       1640.27       1720.54       178.54 o                         
   0   9   6        513.89        460.31       153.62 o                         
  -8  10   6        510.07        538.41       147.26 o                         
  -5  10   6       1199.77       1272.81       193.96 o                         
  -2  10   6        695.38        695.88       156.25 o                         
  -7  11   6        194.61        257.94       181.23 o                         
  -4  11   6       2439.08       2406.85       306.24 o                         
  -1   1   7      16188.64      16038.90       619.82 o                         
  -3   2   7      20576.69      20474.94       782.80 o                         
   0   2   7        406.85        417.92        31.29 o                         
  -5   3   7       4396.22       4205.56       168.88 o                         
  -2   3   7      20031.65      18745.57       733.85 o                         
   1   3   7       6986.24       6481.78       304.26 o                         
  -7   4   7       2072.03       2097.45       108.03 o                         
  -4   4   7       1761.80       1646.00        82.71 o                         
  -1   4   7       7161.78       6483.52       258.92 o                         
   2   4   7       3185.70       3073.00       127.63 o                         
  -9   5   7       2178.89       2184.71       187.31 o                         
  -6   5   7       3832.83       3665.17       156.29 o                         
  -3   5   7       4270.62       4043.72       133.17 o                         
   0   5   7      12628.23      12852.95       505.81 o                         
   3   5   7       4721.45       5090.24       189.43 o                         
 -11   6   7       2650.95       2800.73       295.70 o                         
  -8   6   7       1648.79       1664.20       121.73 o                         
  -5   6   7       3741.68       3530.06       140.25 o                         
  -2   6   7       3624.15       3564.90       136.80 o                         
   1   6   7       2545.81       2513.61       142.36 o                         
   4   6   7       2391.80       2609.69       268.91 o                         
 -10   7   7        987.49       1113.42       231.45 o                         
  -7   7   7       6900.04       6886.39       293.98 o                         
  -4   7   7       2213.64       2120.83       104.40 o                         
  -1   7   7       2416.70       2377.63       138.82 o                         
   2   7   7       1890.86       2034.71       203.52 o                         
  -9   8   7       5165.59       5457.75       377.73 o                         
  -6   8   7       1061.19       1133.32        93.83 o                         
  -3   8   7       5218.27       5319.44       219.51 o                         
   0   8   7         20.35        -21.09        61.82 o                         
  -8   9   7       5014.92       4408.45       250.26 o                         
  -5   9   7       1859.46       1874.01       156.89 o                         
  -2   9   7       1860.03       1969.31       157.89 o                         
   1   9   7       1021.92       1136.43       211.58 o                         
  -7  10   7        887.63        887.33       162.38 o                         
  -4  10   7       2515.52       2757.27       170.04 o                         
  -1  10   7       1093.33       1159.47       264.67 o                         
  -6  11   7       2810.26       2871.34       314.03 o                         
   0   1   8       5203.15       5455.31       185.29 o                         
  -2   2   8       9205.48       8739.84       363.08 o                         
   1   2   8      17358.37      17331.35       819.72 o                         
  -4   3   8      28069.36      28363.01      1409.20 o                         
  -1   3   8      16370.05      16269.11       588.66 o                         
   2   3   8       9783.24       9712.61       449.82 o                         
  -6   4   8       1964.70       2022.89       102.31 o                         
  -3   4   8      27630.66      27633.34      1177.83 o                         
   0   4   8       5024.75       4588.66       208.64 o                         
   3   4   8       5697.35       5865.10       261.01 o                         
  -8   5   8       1273.19       1287.72       113.86 o                         
  -5   5   8       8510.50       8244.63       290.27 o                         
  -2   5   8       8590.11       8299.16       301.90 o                         
   1   5   8       4577.73       4534.38       184.80 o                         
   4   5   8       2903.07       3040.85       212.20 o                         
 -10   6   8       2342.77       2294.18       253.30 o                         
  -7   6   8        461.33        466.45        69.74 o                         
  -4   6   8       2129.89       2108.32        97.78 o                         
  -1   6   8       4384.80       4403.63       176.03 o                         
   2   6   8       4201.25       4181.96       179.31 o                         
   5   6   8       3229.37       3343.56       296.80 o                         
  -9   7   8       2043.87       2276.38       248.79 o                         
  -6   7   8        374.20        311.15        55.21 o                         
  -3   7   8       5511.52       5636.14       235.58 o                         
   0   7   8        191.29        167.75        59.11 o                         
   3   7   8       4655.75       4946.57       318.33 o                         
  -8   8   8       7403.10       7662.50       404.93 o                         
  -5   8   8       1911.22       1948.09       127.22 o                         
  -2   8   8       4037.37       4040.19       169.73 o                         
   1   8   8       1596.21       1611.81       147.28 o                         
 -10   9   8       3018.01       3293.57       371.14 o                         
  -7   9   8       2117.10       2217.43       153.22 o                         
  -4   9   8       2993.49       3024.82       158.96 o                         
  -1   9   8       1494.61       1503.55       147.78 o                         
  -9  10   8       3197.45       3440.83       325.74 o                         
  -6  10   8       2464.65       2487.73       222.60 o                         
  -3  10   8       4904.07       5086.42       320.61 o                         
  -5  11   8       3322.64       3462.86       347.15 o                         
   0   0   9     107280.00      96264.21      5347.63 o                         
   1   1   9      36096.00      34716.70      1200.58 o                         
  -1   2   9      36791.41      34301.70      1161.88 o                         
   2   2   9      32532.29      32885.38      1208.14 o                         
   0   3   9       4873.81       4698.29       161.57 o                         
   3   3   9       8775.00       9160.78       341.93 o                         
  -5   4   9      14331.19      11038.18      1139.95 o                         
  -2   4   9      34430.27      35304.35      1231.25 o                         
   1   4   9       6329.81       6491.33       236.20 o                         
   4   4   9       9824.62      10123.42       375.26 o                         
  -7   5   9       5069.68       5159.68       222.35 o                         
  -4   5   9      15411.76      11261.79      1569.70 o                         
  -1   5   9       6608.60       6669.32       231.32 o                         
   2   5   9      16601.60       9582.72      1714.85 o                         
   5   5   9       3514.47       3609.53       277.25 o                         
  -9   6   9       1947.88       2122.35       240.58 o                         
  -6   6   9      16653.08      16772.90       596.06 o                         
  -3   6   9       8786.04       9004.44       320.88 o                         
   0   6   9      10493.74      10676.75       449.89 o                         
   3   6   9       8633.36       9430.97       594.51 o                         
 -11   7   9       1407.56       1322.00       426.96 o                         
  -8   7   9       7629.04       7720.88       331.41 o                         
  -5   7   9       5781.99       5882.73       205.63 o                         
  -2   7   9      15447.81      15605.90      1105.31 o                         
   1   7   9       7144.35       7390.98       302.78 o                         
   4   7   9       2851.17       3123.51       582.13 o                         
 -10   8   9       3904.89       3888.28       331.53 o                         
  -7   8   9       7841.15       7901.74       329.92 o                         
  -4   8   9       9423.81       9693.44       370.98 o                         
  -1   8   9       6538.99       6855.21       299.53 o                         
   2   8   9       2888.48       3030.70       276.63 o                         
  -9   9   9       4571.84       4648.43       300.60 o                         
  -6   9   9       1965.79       2054.69       161.26 o                         
  -3   9   9       8658.90       9221.26       480.65 o                         
   0   9   9       2048.04       2155.60       222.58 o                         
  -8  10   9       3789.10       3783.70       318.93 o                         
  -5  10   9       3543.56       3675.04       241.10 o                         
  -2  10   9       2969.86       3209.47       255.17 o                         
  -7  11   9       1428.47       1354.80       297.27 o                         
  -4  11   9       3118.07       3296.84       479.93 o                         
  -1   1  10      23475.56      22486.75       725.86 o                         
  -3   2  10      19121.31      19324.21       744.50 o                         
   0   2  10      18835.58      19664.48       616.29 o                         
  -5   3  10       7079.50       7271.97       269.92 o                         
  -2   3  10      20396.21      21403.53       719.00 o                         
   1   3  10      13369.63      13378.77       453.97 o                         
  -7   4  10       9594.38      10102.44       380.39 o                         
  -4   4  10       3406.56       3580.73       148.27 o                         
  -1   4  10      13966.36      14443.81       469.28 o                         
   2   4  10      10817.67      11046.67       387.72 o                         
  -9   5  10       3229.22       3332.96       220.88 o                         
  -6   5  10       4974.72       4896.61       208.10 o                         
  -3   5  10       7714.35       7743.52       262.58 o                         
   0   5  10      12046.36      12562.82       441.20 o                         
   3   5  10       6076.62       6341.05       268.45 o                         
 -11   6  10       3338.83       3391.99       319.22 o                         
  -8   6  10       4008.02       4146.13       194.13 o                         
  -5   6  10       4908.47       4718.90       171.97 o                         
  -2   6  10      10241.16      10669.84       359.98 o                         
   1   6  10       3715.41       3894.92       185.73 o                         
   4   6  10       1498.74       1439.17       176.75 o                         
 -10   7  10       2972.33       2916.94       288.34 o                         
  -7   7  10       8653.69       8417.53       363.73 o                         
  -4   7  10       9456.20       9742.23       359.21 o                         
  -1   7  10       3637.78       3709.26       171.23 o                         
   2   7  10       6076.20       6282.66       310.37 o                         
  -9   8  10       4367.01       4324.77       293.89 o                         
  -6   8  10       4048.96       3980.39       180.85 o                         
  -3   8  10       5751.38       5736.43       227.66 o                         
   0   8  10       1082.08       1342.67       132.54 o                         
  -8   9  10       4553.06       4205.01       279.98 o                         
  -5   9  10       3095.84       3113.12       168.61 o                         
  -2   9  10       6496.94       6492.17       307.23 o                         
   1   9  10       2002.64       1948.33       229.98 o                         
  -7  10  10       2671.23       2470.42       205.42 o                         
  -4  10  10       1836.04       1775.28       159.29 o                         
  -1  10  10       1947.86       2094.74       228.85 o                         
  -6  11  10       3439.05       3582.93       333.80 o                         
   0   1  11       6842.34       6768.66       231.95 o                         
  -2   2  11       1641.72       1400.67        57.06 o                         
   1   2  11       6866.29       7235.48       264.81 o                         
  -4   3  11       3168.89       3448.51       137.07 o                         
  -1   3  11       7303.00       8001.00       273.69 o                         
   2   3  11       5522.73       5748.26       231.08 o                         
  -6   4  11       1071.48        955.59        75.13 o                         
  -3   4  11       3579.22       3854.45       144.39 o                         
   0   4  11       5085.65       4642.02       184.93 o                         
   3   4  11       4974.39       5157.93       220.99 o                         
  -8   5  11       1289.88       1357.15       119.57 o                         
  -5   5  11       2003.84       1950.90       105.71 o                         
  -2   5  11       5387.72       5436.37       214.27 o                         
   1   5  11       3283.71       3416.61       163.47 o                         
   4   5  11        394.40        429.23        79.77 o                         
 -10   6  11        864.58        857.46       163.26 o                         
  -7   6  11       2824.44       2856.90       162.78 o                         
  -4   6  11       1000.11        900.77        56.30 o                         
  -1   6  11       3186.85       3194.92       148.88 o                         
   2   6  11       2015.84       1941.45       131.83 o                         
   5   6  11        731.14        819.28       192.28 o                         
  -9   7  11       2458.14       2526.34       225.16 o                         
  -6   7  11       3040.75       2992.42       146.40 o                         
  -3   7  11       4465.25       4556.45       201.17 o                         
   0   7  11        248.23        271.40        59.74 o                         
   3   7  11       1747.63       1906.78       209.86 o                         
  -8   8  11       1238.72       1231.94       139.03 o                         
  -5   8  11       1252.20       1280.44        92.03 o                         
  -2   8  11       2349.14       2186.92       137.91 o                         
   1   8  11        793.86        911.76       109.01 o                         
 -10   9  11        200.79        174.42       130.10 o                         
  -7   9  11       2615.90       2409.63       169.78 o                         
  -4   9  11        527.34        520.15        60.49 o                         
  -1   9  11        943.37       1030.32       108.42 o                         
  -9  10  11        301.23        297.18       133.20 o                         
  -6  10  11        701.34        699.91       120.25 o                         
  -3  10  11       2119.93       2167.20       214.81 o                         
  -5  11  11        579.71        595.31       210.27 o                         
   0   0  12       5694.00       5327.44       293.74 o                         
   1   1  12       1470.34       1611.07        73.72 o                         
  -1   2  12       1643.82       1771.16        65.93 o                         
   2   2  12        929.99        977.48        63.71 o                         
  -3   3  12       1717.27       1750.48        61.17 o                         
   0   3  12        598.39        627.71        47.34 o                         
   3   3  12       2609.97       2790.78       140.06 o                         
  -5   4  12        894.25        890.04        73.95 o                         
  -2   4  12        957.62       1063.80        54.28 o                         
   1   4  12       2752.02       2896.51       122.06 o                         
   4   4  12        143.47        130.31        51.67 o                         
  -7   5  12        554.87        547.64        67.76 o                         
  -4   5  12        826.01        784.34        62.25 o                         
  -1   5  12       2460.67       2633.40       100.10 o                         
   2   5  12       1016.58       1022.22        73.06 o                         
   5   5  12         41.50         62.43       103.13 o                         
  -9   6  12        524.37        516.70       103.85 o                         
  -6   6  12         52.93         67.36        38.09 o                         
  -3   6  12       2382.87       2438.61       115.54 o                         
   0   6  12         14.83         54.70        30.75 o                         
   3   6  12        928.87        898.69       116.98 o                         
  -8   7  12       2674.33       2507.75       153.44 o                         
  -5   7  12        673.61        664.24        59.94 o                         
  -2   7  12        849.63        878.25        60.08 o                         
   1   7  12        736.93        680.06        89.98 o                         
 -10   8  12        854.85        893.49       178.01 o                         
  -7   8  12       2947.23       2745.92       134.91 o                         
  -4   8  12        114.68         88.63        30.19 o                         
  -1   8  12        882.39        821.19        95.09 o                         
   2   8  12        512.45        576.36       130.03 o                         
  -9   9  12          3.29        -19.52        99.15 o                         
  -6   9  12        607.03        583.76        77.86 o                         
  -3   9  12       1073.79        913.94        86.34 o                         
   0   9  12        603.84        531.81        99.53 o                         
  -8  10  12        937.71        900.53       149.41 o                         
  -5  10  12         48.87          7.36        53.48 o                         
  -2  10  12        571.17        539.26       125.92 o                         
  -1   1  13      28010.94      28274.41       907.83 o                         
  -3   2  13       8332.01       8912.23       344.44 o                         
   0   2  13        124.29        134.08        13.40 o                         
  -5   3  13       4378.35       4302.62       188.90 o                         
  -2   3  13       8134.32       8768.74       299.96 o                         
   1   3  13       6565.94       6908.41       260.96 o                         
  -7   4  13        440.10        399.43        56.57 o                         
  -4   4  13       1349.77       1409.42        69.89 o                         
  -1   4  13       6492.51       6916.08       244.65 o                         
   2   4  13        887.48        945.20        68.60 o                         
  -9   5  13        380.57        399.45        94.57 o                         
  -6   5  13       1200.23       1249.72        83.79 o                         
  -3   5  13       4241.95       4211.23       178.35 o                         
   0   5  13        141.19        160.26        27.69 o                         
   3   5  13       1105.62       1134.55        99.71 o                         
  -8   6  13        476.37        486.48        80.61 o                         
  -5   6  13       1161.47       1194.32        74.42 o                         
  -2   6  13        947.68        948.41        58.14 o                         
   1   6  13       1282.56       1241.71        96.44 o                         
   4   6  13         63.25         69.96       105.98 o                         
 -10   7  13        200.22        196.10       123.33 o                         
  -7   7  13        147.42        149.06        49.12 o                         
  -4   7  13        480.57        424.98        43.44 o                         
  -1   7  13       1285.07       1246.77        87.37 o                         
   2   7  13        520.28        473.69        84.45 o                         
  -9   8  13        366.48        384.70       102.25 o                         
  -6   8  13        436.47        465.95        55.40 o                         
  -3   8  13       1160.84       1114.74        78.92 o                         
   0   8  13        591.85        614.75        74.60 o                         
  -8   9  13        334.52        341.24        93.68 o                         
  -5   9  13        387.54        413.27        49.57 o                         
  -2   9  13        505.79        441.04        65.58 o                         
  -7  10  13        193.67        211.96       100.26 o                         
  -4  10  13         50.66         29.25        55.75 o                         
   0   1  14          9.60         18.14         6.41 o                         
  -2   2  14        864.79        850.29        39.07 o                         
   1   2  14       8723.90       9002.80       343.48 o                         
  -4   3  14       6886.87       6909.19       272.33 o                         
  -1   3  14       8028.17       8212.37       280.68 o                         
   2   3  14       2789.20       2683.60       126.64 o                         
  -6   4  14       1751.45       1818.51       105.49 o                         
  -3   4  14       6586.55       6746.21       246.31 o                         
   0   4  14       1008.50       1013.41        57.25 o                         
   3   4  14        507.15        516.90        60.88 o                         
  -8   5  14       2712.43       2663.26       168.43 o                         
  -5   5  14        211.97        193.20        28.80 o                         
  -2   5  14       2521.38       2410.96       104.99 o                         
   1   5  14         24.07         23.96        28.84 o                         
   4   5  14        786.33        835.96       119.52 o                         
 -10   6  14        666.33        729.42       144.14 o                         
  -7   6  14        549.97        513.03        64.24 o                         
  -4   6  14       1968.92       2060.58       101.34 o                         
  -1   6  14         20.36          7.44        20.85 o                         
   2   6  14       2022.22       2102.61       148.16 o                         
  -9   7  14         42.88         71.66        93.05 o                         
  -6   7  14        576.53        564.60        64.00 o                         
  -3   7  14        622.70        653.56        50.98 o                         
   0   7  14        683.25        665.55        66.07 o                         
   3   7  14        700.54        868.82       153.86 o                         
  -8   8  14       1088.14       1151.82       126.76 o                         
  -5   8  14       3075.22       2997.60       158.34 o                         
  -2   8  14       1774.70       1778.56       111.88 o                         
   1   8  14       1279.05       1424.54       140.69 o                         
  -7   9  14         32.94         54.78        58.89 o                         
  -4   9  14        639.67        667.33        69.89 o                         
  -1   9  14       1212.66       1269.82       120.24 o                         
  -6  10  14        696.69        809.80       119.08 o                         
  -3  10  14        628.58        715.11       115.96 o                         
   0   0  15       1880.09       1728.61       105.14 o                         
   1   1  15      15365.42      15838.08       520.46 o                         
  -1   2  15      14816.87      14870.65       489.56 o                         
   2   2  15      10858.28      10849.42       427.43 o                         
  -3   3  15      12513.74      12471.45       366.99 o                         
   0   3  15       8558.84       8803.06       378.96 o                         
   3   3  15       7482.96       7387.46       315.55 o                         
  -5   4  15       3041.21       2894.08       133.14 o                         
  -2   4  15      10093.74      10290.91       374.72 o                         
   1   4  15       2463.27       2348.40       119.41 o                         
   4   4  15       4033.65       4123.18       217.10 o                         
  -7   5  15       6730.51       6691.12       274.55 o                         
  -4   5  15       3013.70       2850.52       120.57 o                         
  -1   5  15       2572.00       2451.76       112.43 o                         
   2   5  15       5390.69       5454.67       252.96 o                         
   5   5  15        535.85        541.40       126.99 o                         
  -9   6  15       2761.30       2716.88       238.55 o                         
  -6   6  15       1868.38       1783.18        92.67 o                         
  -3   6  15       7697.07       7646.75       280.93 o                         
   0   6  15        329.74        310.11        49.06 o                         
   3   6  15       3972.12       3936.31       242.29 o                         
  -8   7  15       3259.95       3234.31       256.82 o                         
  -5   7  15       7199.79       7076.62       261.28 o                         
  -2   7  15       5331.58       5267.13       221.91 o                         
   1   7  15       5135.92       5169.51       230.42 o                         
 -10   8  15       1800.97       1700.65       247.92 o                         
  -7   8  15       3295.43       3339.56       233.52 o                         
  -4   8  15       4199.93       4120.98       194.74 o                         
  -1   8  15       4841.14       4873.69       224.96 o                         
   2   8  15       1010.58       1053.93       176.83 o                         
  -9   9  15       1469.38       1480.23       235.85 o                         
  -6   9  15       2712.23       2755.43       214.64 o                         
  -3   9  15       3755.08       3565.52       196.50 o                         
   0   9  15       2648.19       2699.02       212.02 o                         
  -8  10  15       1605.13       1636.04       217.85 o                         
  -5  10  15        408.39        392.02        84.75 o                         
  -2  10  15        976.07        994.57       179.06 o                         
  -1   1  16      29687.54      28387.43       893.62 o                         
  -3   2  16      17244.69      17144.33       625.99 o                         
   0   2  16      39859.68      39358.69      1273.11 o                         
  -5   3  16      11143.67      10897.18       427.76 o                         
  -2   3  16      17250.86      17126.35       571.15 o                         
   1   3  16      11696.72      11687.83       447.01 o                         
  -7   4  16      10537.41      10660.11       452.66 o                         
  -4   4  16       3248.80       2945.03       126.93 o                         
  -1   4  16      11564.99      11552.33       395.37 o                         
   2   4  16      11112.05      11080.47       423.06 o                         
  -9   5  16       4613.54       4596.87       290.63 o                         
  -6   5  16       3514.73       3452.43       157.29 o                         
  -3   5  16      11275.93      11186.68       409.50 o                         
   0   5  16       2585.27       2629.61       119.78 o                         
   3   5  16       6906.43       6953.88       328.70 o                         
  -8   6  16       8612.01       8426.83       417.57 o                         
  -5   6  16       3173.51       3163.32       148.81 o                         
  -2   6  16      11752.32      11661.39       401.66 o                         
   1   6  16       7582.35       7382.59       311.18 o                         
   4   6  16       1492.09       1490.92       200.85 o                         
 -10   7  16       2956.67       2878.79       312.91 o                         
  -7   7  16      12282.63      12025.81       516.98 o                         
  -4   7  16      10857.64      10980.79       430.02 o                         
  -1   7  16       8011.68       7933.25       320.39 o                         
   2   7  16       3922.15       3905.71       274.26 o                         
  -9   8  16       3928.48       3908.00       291.19 o                         
  -6   8  16       8399.85       8216.32       396.46 o                         
  -3   8  16       6928.03       6911.38       282.80 o                         
   0   8  16       5398.88       5311.87       282.39 o                         
  -8   9  16       3980.40       3847.25       310.52 o                         
  -5   9  16       4384.05       4118.23       232.83 o                         
  -2   9  16       3993.15       3809.06       217.83 o                         
  -7  10  16       2707.67       2725.71       277.00 o                         
  -4  10  16       1160.01       1081.49       131.35 o                         
   0   1  17       1430.01       1663.38        62.28 o                         
  -2   2  17      18597.65      17731.84       580.86 o                         
   1   2  17      18692.70      18303.74       635.76 o                         
  -4   3  17      15044.50      14655.67       534.69 o                         
  -1   3  17      17495.18      17699.74       567.41 o                         
   2   3  17      14496.98      14489.54       560.86 o                         
  -6   4  17       6118.07       6169.62       265.75 o                         
  -3   4  17      14053.44      13720.79       480.64 o                         
   0   4  17      10140.94       9588.07       348.86 o                         
   3   4  17       5068.24       5085.77       235.97 o                         
  -8   5  17       4096.56       4127.78       248.46 o                         
  -5   5  17        456.25        509.70        43.48 o                         
  -2   5  17      13706.29      13662.45       480.13 o                         
   1   5  17        982.88       1021.17        74.97 o                         
   4   5  17       2105.59       2043.25       181.63 o                         
 -10   6  17       1238.39       1217.21       180.34 o                         
  -7   6  17       1720.30       1734.71       116.71 o                         
  -4   6  17       5597.01       5551.97       225.08 o                         
  -1   6  17       1526.08       1523.68        85.32 o                         
   2   6  17       6889.95       7010.39       350.59 o                         
  -9   7  17       2399.79       2390.04       233.48 o                         
  -6   7  17       1746.93       1712.86       108.74 o                         
  -3   7  17       5327.21       5265.54       223.60 o                         
   0   7  17       1095.90       1119.68        91.78 o                         
   3   7  17       2263.50       2221.77       255.03 o                         
  -8   8  17       5494.59       5431.16       314.17 o                         
  -5   8  17       4147.71       4205.27       218.36 o                         
  -2   8  17       7613.29       7225.86       310.64 o                         
   1   8  17       1473.53       1620.37       153.93 o                         
  -7   9  17       2401.37       2150.01       165.10 o                         
  -4   9  17       2388.00       2240.19       156.51 o                         
  -1   9  17       1478.46       1346.60       132.99 o                         
  -6  10  17       1134.24       1126.37       149.12 o                         
  -3  10  17       2249.27       2264.19       226.41 o                         
   0   0  18      27063.21      29192.52      1579.64 o                         
   1   1  18      12510.84      11985.50       431.12 o                         
  -1   2  18      12813.97      12499.15       420.75 o                         
   2   2  18       9427.67       9408.57       379.28 o                         
  -3   3  18      29894.31      28618.67       730.80 o                         
   0   3  18       7874.25       7406.51       479.78 o                         
   3   3  18       8621.43       8756.41       379.68 o                         
  -5   4  18       5440.94       5461.53       171.58 o                         
  -2   4  18       9164.13       9389.80       318.41 o                         
   1   4  18        814.46        856.51       113.89 o                         
   4   4  18       3121.03       3278.92       211.08 o                         
  -7   5  18       1247.39       1417.31       186.65 o                         
  -4   5  18       5192.78       5082.52       144.80 o                         
  -1   5  18        488.16        537.51        98.81 o                         
   2   5  18       6551.05       6625.93       201.22 o                         
   5   5  18        387.52        414.87       146.22 o                         
  -9   6  18       1264.50       1259.62       194.51 o                         
  -6   6  18         22.05         30.39        34.18 o                         
  -3   6  18       8798.83       8733.79       323.96 o                         
   0   6  18         55.57         94.81        32.08 o                         
   3   6  18       4206.56       4331.64       227.18 o                         
  -8   7  18       4893.44       5009.73       275.26 o                         
  -5   7  18       1503.75       1661.80       185.66 o                         
  -2   7  18       6433.66       6626.45       197.65 o                         
   1   7  18       4591.42       4553.48       240.16 o                         
 -10   8  18       2545.81       2519.76       295.39 o                         
  -7   8  18       5366.89       5218.58       288.94 o                         
  -4   8  18       3118.42       3269.46       168.91 o                         
  -1   8  18       4767.73       4793.49       255.50 o                         
   2   8  18       1239.13       1303.11       331.16 o                         
  -9   9  18       2949.05       3237.11       280.35 o                         
  -6   9  18       1192.49       1119.78       137.29 o                         
  -3   9  18       4074.19       3673.74       175.75 o                         
   0   9  18        949.73        961.61       177.92 o                         
  -8  10  18       2739.39       2983.51       329.69 o                         
  -5  10  18        408.00        425.22        97.37 o                         
  -2  10  18       1191.16       1259.16       307.87 o                         
  -1   1  19        542.20        431.25        24.21 o                         
  -3   2  19      10679.98      11113.77       408.13 o                         
   0   2  19       3038.46       2978.75       107.31 o                         
  -5   3  19       7726.63       7880.57       331.35 o                         
  -2   3  19      10902.51      11355.95       380.17 o                         
   1   3  19       3298.40       3174.87       148.19 o                         
  -7   4  19       2847.58       2904.05       167.97 o                         
  -4   4  19       1884.59       1848.95        87.78 o                         
  -1   4  19       3224.68       3103.95       120.39 o                         
   2   4  19       1227.56       1227.31        89.35 o                         
  -9   5  19       2570.67       2604.51       219.93 o                         
  -6   5  19         17.52         36.67        30.57 o                         
  -3   5  19       8119.08       7888.19       287.99 o                         
   0   5  19        354.45        300.39        37.00 o                         
   3   5  19       4953.83       4940.12       268.08 o                         
  -8   6  19       1682.42       1678.93       143.02 o                         
  -5   6  19        106.87        134.09        29.88 o                         
  -2   6  19       1200.23       1195.70        69.78 o                         
   1   6  19       2862.81       3080.52       152.22 o                         
   4   6  19        390.09        291.00       147.74 o                         
 -10   7  19        264.57        254.17       160.53 o                         
  -7   7  19       3846.52       3891.63       213.85 o                         
  -4   7  19       2793.11       2868.45       136.24 o                         
  -1   7  19       2902.16       3108.65       153.54 o                         
   2   7  19       2403.00       2288.45       180.52 o                         
  -9   8  19       2124.88       2190.93       229.73 o                         
  -6   8  19       1561.90       1597.42       127.01 o                         
  -3   8  19       4775.15       4557.22       220.73 o                         
   0   8  19        953.26        964.57       106.09 o                         
  -8   9  19       2032.02       2024.97       230.16 o                         
  -5   9  19       2611.47       2425.16       154.00 o                         
  -2   9  19       2196.66       2072.39       175.80 o                         
  -7  10  19        191.51        170.68        94.55 o                         
  -4  10  19        517.72        443.42        91.85 o                         
   0   1  20        382.97        457.53        26.45 o                         
  -2   2  20      14426.91      14915.78       519.32 o                         
   1   2  20       3795.76       3704.60       140.31 o                         
  -4   3  20        325.30        336.09        36.31 o                         
  -1   3  20       3943.98       3783.20       135.12 o                         
   2   3  20       1121.15       1130.29        80.21 o                         
  -6   4  20       2060.41       2035.46       119.85 o                         
  -3   4  20        354.90        373.70        28.01 o                         
   0   4  20       4578.81       4700.27       184.57 o                         
   3   4  20       1275.90       1405.86       116.83 o                         
  -8   5  20       2241.37       2221.71       172.10 o                         
  -5   5  20        254.76        232.04        33.60 o                         
  -2   5  20       1349.48       1360.36        69.38 o                         
   1   5  20        410.57        422.73        52.62 o                         
   4   5  20        415.25        399.66        92.60 o                         
 -10   6  20        805.21        808.42       184.82 o                         
  -7   6  20        421.71        423.51        59.77 o                         
  -4   6  20       2243.87       2218.82       107.86 o                         
  -1   6  20        254.33        273.66        33.43 o                         
   2   6  20       1982.79       2066.47       141.24 o                         
  -9   7  20       2140.80       2134.63       210.44 o                         
  -6   7  20        495.35        527.81        56.47 o                         
  -3   7  20       1309.73       1445.96        93.83 o                         
   0   7  20        274.87        293.61        54.70 o                         
   3   7  20         71.15        101.86       146.37 o                         
  -8   8  20       2228.23       2155.52       195.53 o                         
  -5   8  20       1980.20       1977.94       129.60 o                         
  -2   8  20       1936.74       1924.51       122.37 o                         
   1   8  20        955.51        947.56       129.16 o                         
  -7   9  20       1960.73       1754.31       158.04 o                         
  -4   9  20        545.11        581.05        68.70 o                         
  -1   9  20        924.90        879.64       123.25 o                         
  -6  10  20        659.61        651.05       114.32 o                         
  -3  10  20        101.07         71.57        97.03 o                         
   0   0  21      22461.54      22368.42      1254.45 o                         
   1   1  21       1426.25       1461.13        63.21 o                         
  -1   2  21       1393.64       1424.61        60.56 o                         
   2   2  21       4386.46       4293.55       173.90 o                         
  -3   3  21        245.64        278.43        61.73 o                         
   0   3  21       4689.09       4670.80       201.14 o                         
   3   3  21         93.34        105.34        44.53 o                         
  -5   4  21         23.06         13.50        71.11 o                         
  -2   4  21       4286.43       4211.60       159.27 o                         
   1   4  21       2228.62       2235.48        92.37 o                         
   4   4  21        369.23        347.91        76.15 o                         
  -7   5  21       1447.63       1414.86        91.53 o                         
  -4   5  21         26.99         36.81        33.30 o                         
  -1   5  21       2149.23       2088.83        74.48 o                         
   2   5  21        106.09        106.23        57.08 o                         
   5   5  21        228.48        235.49       149.63 o                         
  -9   6  21        663.58        771.22       135.63 o                         
  -6   6  21        961.14        951.03        78.63 o                         
  -3   6  21        110.06        104.86        26.71 o                         
   0   6  21        780.72        754.67        68.68 o                         
   3   6  21        584.26        581.96       127.69 o                         
  -8   7  21        125.56        116.09        57.23 o                         
  -5   7  21       1473.05       1400.37        69.75 o                         
  -2   7  21         93.23        100.92        38.62 o                         
   1   7  21        288.92        236.00        59.92 o                         
  -7   8  21        116.31        110.88        64.65 o                         
  -4   8  21        398.65        382.60        52.20 o                         
  -1   8  21        292.86        286.97        50.88 o                         
  -6   9  21        650.90        696.37        81.83 o                         
  -3   9  21        592.42        532.07        82.73 o                         
  -5  10  21        241.86        268.50        86.98 o                         
  -1   1  22       1950.48       1973.25        77.11 o                         
  -3   2  22       2015.59       2034.00        89.25 o                         
   0   2  22       5174.89       5372.63       184.30 o                         
  -5   3  22        401.59        392.35        44.61 o                         
  -2   3  22       2275.70       2220.05        88.32 o                         
   1   3  22        885.03        855.06        60.67 o                         
  -7   4  22       1315.89       1167.32       110.31 o                         
  -4   4  22        150.41        145.46        23.04 o                         
  -1   4  22       1067.32       1052.82        54.23 o                         
   2   4  22       2386.92       2415.34       130.61 o                         
  -9   5  22          6.55         15.15        80.16 o                         
  -6   5  22       4067.19       3939.57       187.57 o                         
  -3   5  22        316.13        301.62        30.81 o                         
   0   5  22          6.64         14.65        24.74 o                         
   3   5  22          7.92         28.20        70.98 o                         
  -8   6  22        988.49        971.41       114.65 o                         
  -5   6  22       3727.81       3502.61       162.35 o                         
  -2   6  22       2543.50       2622.93       120.91 o                         
   1   6  22       1778.00       1808.84       128.49 o                         
   4   6  22        267.02        264.33       154.03 o                         
  -7   7  22         31.81         26.41        52.20 o                         
  -4   7  22       1135.61        971.49        69.91 o                         
  -1   7  22       2006.24       2054.78       122.29 o                         
   2   7  22        642.20        655.52       114.38 o                         
  -9   8  22        323.37        344.44       128.17 o                         
  -6   8  22        894.05        855.62        76.55 o                         
  -3   8  22         23.14         52.49        41.58 o                         
   0   8  22        220.56        214.68        79.68 o                         
  -8   9  22        408.22        400.88       134.61 o                         
  -5   9  22         16.56         30.97        53.52 o                         
  -2   9  22        774.26        782.22       126.12 o                         
  -4  10  22        195.36        245.82       124.92 o                         
   0   1  23        386.13        508.89        29.98 o                         
  -2   2  23        115.19         90.48        16.52 o                         
   1   2  23       3122.69       3128.46       124.17 o                         
  -4   3  23       3592.11       3473.26       146.26 o                         
  -1   3  23       3529.22       3493.46       127.00 o                         
   2   3  23       3605.39       3604.44       163.94 o                         
  -6   4  23       2612.20       2640.89       141.77 o                         
  -3   4  23       3849.53       3771.50       143.99 o                         
   0   4  23        308.21        286.15        32.37 o                         
   3   4  23       1120.36       1066.18       104.21 o                         
  -8   5  23       1034.18       1055.25       123.89 o                         
  -5   5  23        374.90        383.04        41.30 o                         
  -2   5  23       3822.51       3653.67       152.83 o                         
   1   5  23        873.62        869.95        81.59 o                         
   4   5  23        826.61        885.80       140.81 o                         
 -10   6  23        738.66        856.78       208.23 o                         
  -7   6  23        664.16        623.92        73.85 o                         
  -4   6  23       2058.74       2080.12       103.77 o                         
  -1   6  23       1243.92       1224.48        77.23 o                         
   2   6  23        657.62        746.03        99.23 o                         
  -9   7  23        372.19        373.14       111.60 o                         
  -6   7  23        547.29        517.11        60.89 o                         
  -3   7  23        767.55        745.53        64.43 o                         
   0   7  23       1586.69       1744.45       122.09 o                         
  -8   8  23        115.89        157.09        99.64 o                         
  -5   8  23        963.21        979.64        93.05 o                         
  -2   8  23        911.74       1003.01        92.87 o                         
   1   8  23        209.73        231.94       111.69 o                         
  -7   9  23        599.90        607.09       117.43 o                         
  -4   9  23        877.69        961.93        99.27 o                         
  -1   9  23        222.99        229.96       100.55 o                         
  -6  10  23       1029.07       1162.95       186.84 o                         
   0   0  24      10767.78      11890.23       735.67 o                         
   1   1  24       7326.17       7346.00       273.95 o                         
  -1   2  24       7830.13       7698.50       258.39 o                         
   2   2  24       4143.94       4090.46       176.77 o                         
  -3   3  24      14455.58      14443.62       436.51 o                         
   0   3  24      10680.35      10895.51       406.25 o                         
   3   3  24       5208.67       5238.50       238.79 o                         
  -5   4  24       3585.47       3628.23       143.30 o                         
  -2   4  24       4821.47       4659.06       164.97 o                         
   1   4  24       2568.62       2624.60       141.41 o                         
   4   4  24       1778.82       1706.42       165.96 o                         
  -7   5  24       5029.38       4972.82       221.48 o                         
  -4   5  24       3246.12       3204.41       123.09 o                         
  -1   5  24       2622.30       2654.42       127.30 o                         
   2   5  24       1626.73       1562.96       151.89 o                         
   5   5  24       1188.00       1168.31       310.11 o                         
  -9   6  24       2166.51       2208.74       236.88 o                         
  -6   6  24         22.72         33.07        37.61 o                         
  -3   6  24       5106.31       5043.54       203.68 o                         
   0   6  24         77.04         42.42        34.42 o                         
   3   6  24       2463.62       2414.82       234.37 o                         
  -8   7  24       1614.80       1585.85       193.41 o                         
  -5   7  24       4907.90       4748.67       186.45 o                         
  -2   7  24       1245.56       1191.59        97.60 o                         
   1   7  24       5086.25       5074.51       295.05 o                         
  -7   8  24       2070.23       2040.73       202.26 o                         
  -4   8  24       1591.02       1516.30       115.57 o                         
  -1   8  24       5237.47       4830.35       246.14 o                         
  -6   9  24       2295.54       2340.92       178.70 o                         
  -3   9  24       2452.60       2518.42       206.56 o                         
  -5  10  24       1477.82       1468.65       295.48 o                         
  -1   1  25      17555.74      16622.77       547.12 o                         
  -3   2  25      10071.55      10335.95       397.31 o                         
   0   2  25      39393.84      37611.03      1266.33 o                         
  -5   3  25      11480.24      11384.43       440.56 o                         
  -2   3  25      10924.42      11219.63       393.14 o                         
   1   3  25      12871.24      12977.40       479.94 o                         
  -7   4  25       6871.80       7080.75       335.43 o                         
  -4   4  25       9735.31       9979.56       344.18 o                         
  -1   4  25      13262.23      13008.36       427.57 o                         
   2   4  25       8194.58       8290.17       358.16 o                         
  -9   5  25       8279.22       8504.56       532.59 o                         
  -6   5  25       5106.08       5337.31       235.88 o                         
  -3   5  25      12309.41      12118.80       419.66 o                         
   0   5  25       1954.80       1995.85       110.63 o                         
   3   5  25       5032.87       5137.72       315.07 o                         
  -8   6  25      11831.25      11237.89       579.09 o                         
  -5   6  25       5017.29       5106.34       209.34 o                         
  -2   6  25       8241.66       8648.32       320.32 o                         
   1   6  25       7882.16       8090.65       369.00 o                         
  -7   7  25       6020.15       6005.80       319.38 o                         
  -4   7  25       6722.32       6946.02       301.94 o                         
  -1   7  25       7962.25       8081.91       378.96 o                         
   2   7  25       2698.52       2655.53       259.55 o                         
  -9   8  25       1325.52       1211.78       213.25 o                         
  -6   8  25      11779.82      11349.56       491.28 o                         
  -3   8  25       4455.81       4363.43       232.34 o                         
   0   8  25      12748.33      10571.35       769.04 o                         
  -8   9  25       1309.19       1156.70       173.56 o                         
  -5   9  25       8427.05       8286.29       444.93 o                         
  -2   9  25       2572.29       2579.69       254.84 o                         
   0   1  26       7115.97       6870.70       241.69 o                         
  -2   2  26      10559.39      10625.16       367.67 o                         
   1   2  26      11858.04      11986.93       424.21 o                         
  -4   3  26       2840.66       2757.06       130.24 o                         
  -1   3  26      11693.94      12160.92       423.53 o                         
   2   3  26      10273.14      10231.06       395.00 o                         
  -6   4  26      10239.79       9894.10       386.50 o                         
  -3   4  26       2462.13       2377.49        98.91 o                         
   0   4  26      24669.70      24512.80       832.60 o                         
   3   4  26       1450.19       1437.17       129.55 o                         
  -8   5  26       9746.41       9892.02       510.27 o                         
  -5   5  26        586.03        563.30        49.19 o                         
  -2   5  26      10366.12      10278.76       362.62 o                         
   1   5  26       2068.18       2029.28       122.92 o                         
   4   5  26       2705.27       2639.99       246.77 o                         
  -7   6  26       5752.98       5610.10       280.30 o                         
  -4   6  26      10149.11       9622.32       345.80 o                         
  -1   6  26       1992.25       1966.52       111.06 o                         
   2   6  26       2113.72       2125.24       198.84 o                         
  -9   7  26       2730.55       2884.16       330.22 o                         
  -6   7  26       5932.04       5799.81       269.54 o                         
  -3   7  26       1580.13       1545.50       108.97 o                         
   0   7  26       7155.81       7073.77       352.54 o                         
  -8   8  26        555.09        542.71       120.02 o                         
  -5   8  26       9452.52       9380.68       419.67 o                         
  -2   8  26       2222.36       2212.93       182.00 o                         
  -7   9  26       2473.55       2505.45       264.21 o                         
  -4   9  26       3040.83       2905.97       229.35 o                         
   0   0  27         22.86        129.94        31.71 o                         
   1   1  27       5607.26       5729.43       199.18 o                         
  -1   2  27       5306.28       5177.25       199.26 o                         
   2   2  27       4702.37       4734.41       176.28 o                         
  -3   3  27       1785.30       1910.22       141.07 o                         
   0   3  27      13149.40      12757.91       420.85 o                         
   3   3  27       3455.40       3440.88       174.88 o                         
  -5   4  27       5897.72       5930.55       223.01 o                         
  -2   4  27       3724.39       3720.56       158.58 o                         
   1   4  27       5301.49       5435.16       240.63 o                         
   4   4  27        667.36        657.79       109.82 o                         
  -7   5  27       3225.57       3163.48       156.97 o                         
  -4   5  27       5652.59       5752.03       211.60 o                         
  -1   5  27       4777.28       4848.59       210.63 o                         
   2   5  27       1413.60       1399.24       143.89 o                         
  -9   6  27       4046.69       4031.34       302.65 o                         
  -6   6  27        557.20        562.13        65.85 o                         
  -3   6  27       3799.74       3839.58       158.62 o                         
   0   6  27        771.72        765.07        73.71 o                         
   3   6  27        598.60        641.73       158.86 o                         
  -8   7  27        771.00        685.71       117.11 o                         
  -5   7  27       3435.52       3297.87       135.69 o                         
  -2   7  27       1499.98       1444.35       124.54 o                         
   1   7  27       2025.82       1928.50       162.18 o                         
  -7   8  27        854.42        717.41       129.54 o                         
  -4   8  27        982.98        970.48        92.19 o                         
  -1   8  27       2171.23       2012.59       144.47 o                         
  -6   9  27       3990.58       3860.97       240.80 o                         
  -3   9  27        308.00        287.27       106.18 o                         
  -1   1  28       3165.96       3296.22       123.26 o                         
  -3   2  28       4315.36       4353.07       180.94 o                         
   0   2  28        127.19        164.65        21.86 o                         
  -5   3  28       3267.88       3215.67       150.89 o                         
  -2   3  28       3599.93       3649.90       143.69 o                         
   1   3  28       2796.52       2727.35       128.14 o                         
  -7   4  28        656.91        625.39        80.46 o                         
  -4   4  28        380.08        406.44        36.46 o                         
  -1   4  28       2331.03       2236.44        95.97 o                         
   2   4  28        214.66        208.47        45.04 o                         
  -9   5  28       1493.94       1494.50       198.35 o                         
  -6   5  28       1690.89       1654.39       109.71 o                         
  -3   5  28       2997.99       2907.38       121.33 o                         
   0   5  28        151.70        148.09        37.13 o                         
   3   5  28        298.02        298.33        81.22 o                         
  -8   6  28        325.69        309.03        79.00 o                         
  -5   6  28       1916.37       1810.37       106.45 o                         
  -2   6  28        377.91        409.06        45.24 o                         
   1   6  28       1689.29       1608.68       128.27 o                         
  -7   7  28        565.07        574.63        82.20 o                         
  -4   7  28        925.25        850.45        75.03 o                         
  -1   7  28       1677.19       1653.19       130.30 o                         
   2   7  28       1233.74       1288.74       168.54 o                         
  -6   8  28        353.44        321.67        57.48 o                         
  -3   8  28        418.30        384.69        68.92 o                         
   0   8  28        627.45        604.03       117.75 o                         
  -5   9  28       1577.79       1479.36       172.64 o                         
  -2   9  28        905.56        997.60       154.96 o                         
   0   1  29       2528.70       2558.70       102.07 o                         
  -2   2  29       5041.13       5083.10       196.37 o                         
   1   2  29       1019.23       1013.21        60.12 o                         
  -4   3  29       1613.17       1568.70        92.65 o                         
  -1   3  29        870.54        901.90        53.22 o                         
   2   3  29        314.13        271.57        42.83 o                         
  -6   4  29       2062.02       2035.78       114.87 o                         
  -3   4  29       1427.36       1433.84        74.63 o                         
   0   4  29       1017.82       1072.52        69.39 o                         
   3   4  29       2884.94       2709.17       173.18 o                         
  -8   5  29        179.15        174.96        71.40 o                         
  -5   5  29        415.35        460.87        46.41 o                         
  -2   5  29        363.62        328.92        36.81 o                         
   1   5  29        518.26        543.39        65.54 o                         
   4   5  29        169.33        281.66       102.86 o                         
  -7   6  29        254.01        250.78        63.23 o                         
  -4   6  29       2116.14       2110.88       115.09 o                         
  -1   6  29        557.92        544.77        61.70 o                         
   2   6  29        790.21        837.38       106.67 o                         
  -6   7  29        221.92        204.82        48.50 o                         
  -3   7  29       3139.84       3007.63       167.46 o                         
   0   7  29        261.65        255.53        73.76 o                         
  -8   8  29        326.78        296.93       103.95 o                         
  -5   8  29        132.47        153.80        52.89 o                         
  -2   8  29        740.95        773.52       113.48 o                         
  -4   9  29        116.60        150.11        80.77 o                         
   0   0  30       1390.75       1422.76       116.56 o                         
   1   1  30       1572.62       1620.37        75.33 o                         
  -1   2  30       1635.74       1634.15        75.17 o                         
   2   2  30       3163.52       3112.33       144.54 o                         
  -3   3  30        907.56        879.66        47.84 o                         
   0   3  30         24.09         32.42        25.14 o                         
   3   3  30        489.72        476.69        64.21 o                         
  -5   4  30        436.17        406.53        47.96 o                         
  -2   4  30       3268.96       3080.76       129.74 o                         
   1   4  30        625.02        627.82        55.98 o                         
   4   4  30        570.13        497.95        92.95 o                         
  -7   5  30       1795.23       1769.72       159.91 o                         
  -4   5  30        472.05        425.74        42.68 o                         
  -1   5  30        597.39        603.44        49.46 o                         
   2   5  30       2902.49       2804.13       161.15 o                         
  -9   6  30         45.87        -10.57        97.03 o                         
  -6   6  30        588.80        557.07        66.36 o                         
  -3   6  30        464.16        478.91        49.39 o                         
   0   6  30        251.69        257.66        53.93 o                         
   3   6  30        858.86        802.82       136.04 o                         
  -8   7  30       1427.54       1465.57       174.20 o                         
  -5   7  30       1836.50       1771.23       119.04 o                         
  -2   7  30       2799.23       2723.55       156.65 o                         
   1   7  30        893.65        886.86       124.29 o                         
  -7   8  30       1494.36       1618.22       188.27 o                         
  -4   8  30        534.85        513.97        71.92 o                         
  -1   8  30        894.17        962.08       154.60 o                         
  -6   9  30         48.83         99.77       105.27 o                         
  -3   9  30        892.81        927.34       123.81 o                         
  -1   1  31       4229.41       4647.19       173.83 o                         
  -3   2  31       1376.93       1337.79        71.61 o                         
   0   2  31       5574.90       5609.44       205.54 o                         
  -5   3  31        694.44        693.02        63.31 o                         
  -2   3  31       1704.22       1704.55        84.47 o                         
   1   3  31        144.03        155.28        33.79 o                         
  -7   4  31        786.47        735.94        90.40 o                         
  -4   4  31       1539.32       1463.87        88.06 o                         
  -1   4  31        164.13        185.79        27.58 o                         
   2   4  31       3011.78       2854.27       163.08 o                         
  -9   5  31        238.09        221.35       116.05 o                         
  -6   5  31       1537.80       1517.80       121.41 o                         
  -3   5  31        928.16        984.58        63.77 o                         
   0   5  31       1708.14       1662.43       102.90 o                         
   3   5  31        463.17        426.88        95.60 o                         
  -8   6  31       1848.12       1742.91       198.18 o                         
  -5   6  31       1549.60       1506.21       102.77 o                         
  -2   6  31       2807.09       2758.86       151.59 o                         
   1   6  31        623.81        640.64        85.54 o                         
  -7   7  31        170.41        197.77        83.82 o                         
  -4   7  31        743.70        710.48        66.80 o                         
  -1   7  31        671.96        677.45        97.18 o                         
  -6   8  31       1910.99       1895.11       184.80 o                         
  -3   8  31        316.16        316.33        74.56 o                         
  -5   9  31        239.38        226.23       103.17 o                         
   0   1  32       8665.58       8916.63       315.59 o                         
  -2   2  32        415.37        441.79        39.31 o                         
   1   2  32        344.33        398.63        39.73 o                         
  -4   3  32        196.87        232.78        39.88 o                         
  -1   3  32        490.61        555.29        43.95 o                         
   2   3  32       2077.19       2120.82       135.29 o                         
  -6   4  32       1059.73       1072.64       100.49 o                         
  -3   4  32        231.04        272.91        35.86 o                         
   0   4  32       2191.69       2187.79       113.81 o                         
   3   4  32        246.27        252.13        63.81 o                         
  -8   5  32        827.27        817.44       120.62 o                         
  -5   5  32       2473.08       2581.70       142.34 o                         
  -2   5  32       2066.77       2132.34       104.32 o                         
   1   5  32       2460.87       2462.02       143.95 o                         
  -7   6  32       2621.97       2604.49       239.63 o                         
  -4   6  32       1020.43        968.60        72.80 o                         
  -1   6  32       2446.10       2602.32       171.27 o                         
   2   6  32        262.78        222.06        87.63 o                         
  -6   7  32       2803.23       2495.42       166.21 o                         
  -3   7  32         99.35         96.78        45.03 o                         
   0   7  32       2537.32       2469.60       222.96 o                         
  -5   8  32        699.62        608.43        89.73 o                         
  -2   8  32        491.88        455.71       115.56 o                         
   0   0  33       5098.88       5205.47       335.98 o                         
   1   1  33       2597.69       2610.35       111.86 o                         
  -1   2  33       2657.76       2688.74       112.22 o                         
   2   2  33        363.94        386.74        44.66 o                         
  -3   3  33       1998.41       2014.68        86.56 o                         
   0   3  33        801.43        896.29        69.36 o                         
   3   3  33       1198.76       1225.41       109.48 o                         
  -5   4  33       5028.73       4659.02       230.53 o                         
  -2   4  33        111.78        138.36        31.59 o                         
   1   4  33       5017.91       5091.15       237.50 o                         
   4   4  33         65.88         68.56        82.73 o                         
  -7   5  33       1711.08       1758.30       151.60 o                         
  -4   5  33       4753.77       4620.14       213.16 o                         
  -1   5  33       4719.26       4738.06       209.68 o                         
   2   5  33        622.34        595.53        90.53 o                         
  -6   6  33       1778.00       1741.92       150.53 o                         
  -3   6  33       1222.53       1280.08        88.49 o                         
   0   6  33       2783.06       2753.65       159.20 o                         
  -5   7  33       1633.84       1629.53       115.46 o                         
  -2   7  33        714.42        734.99       103.67 o                         
  -4   8  33        171.67        189.19        79.76 o                         
  -1   1  34      15708.28      15309.74       564.64 o                         
  -3   2  34       2087.08       2142.94       108.78 o                         
   0   2  34       5416.69       5208.88       199.36 o                         
  -5   3  34       3392.59       3597.88       196.51 o                         
  -2   3  34       2113.55       2278.70       109.41 o                         
   1   3  34       1449.21       1431.27        84.48 o                         
  -7   4  34        786.22        810.84       109.29 o                         
  -4   4  34      11917.78      12178.77       455.31 o                         
  -1   4  34       1607.11       1641.07        90.31 o                         
   2   4  34       4765.22       4749.33       240.11 o                         
  -6   5  34       6905.56       6542.59       338.39 o                         
  -3   5  34       3538.77       3557.74       167.15 o                         
   0   5  34       6098.54       6280.50       281.22 o                         
   3   5  34       2297.53       2324.28       229.90 o                         
  -8   6  34       1639.72       1597.92       193.65 o                         
  -5   6  34       6930.03       6812.79       325.88 o                         
  -2   6  34       4913.09       4864.26       246.67 o                         
   1   6  34       5300.58       5121.73       306.60 o                         
  -7   7  34       1950.84       1843.87       220.70 o                         
  -4   7  34        648.47        661.41        82.99 o                         
  -1   7  34       5375.49       5614.88       342.15 o                         
  -6   8  34       1586.72       1469.83       197.53 o                         
  -3   8  34       2207.94       2267.40       200.22 o                         
   0   1  35      11079.80      11074.24       404.89 o                         
  -2   2  35       5526.98       5455.21       215.39 o                         
   1   2  35       1758.28       1811.27        98.57 o                         
  -4   3  35       2376.45       2331.55       137.60 o                         
  -1   3  35       2085.04       2156.55       103.37 o                         
   2   3  35       3360.99       3433.95       185.33 o                         
  -6   4  35       4080.39       3879.70       231.68 o                         
  -3   4  35       2342.99       2372.27       119.42 o                         
   0   4  35       6516.73       6257.01       286.46 o                         
   3   4  35       1213.29       1280.77       146.95 o                         
  -8   5  35       2075.68       2114.56       232.79 o                         
  -5   5  35       6339.21       6495.02       352.41 o                         
  -2   5  35       3782.13       3775.75       178.06 o                         
   1   5  35       5582.01       5462.45       268.77 o                         
  -7   6  35       3580.18       3408.69       284.22 o                         
  -4   6  35       3829.76       3645.36       185.35 o                         
  -1   6  35       5674.50       5584.91       286.08 o                         
  -6   7  35       3343.44       3386.45       295.34 o                         
  -3   7  35       1391.95       1424.19       134.15 o                         
   0   7  35       3186.62       3377.34       276.68 o                         
  -5   8  35       1730.92       1582.50       189.95 o                         
  -2   8  35       1323.09       1547.46      1368.36 o                         
   0   0  36       3221.68       3280.58       237.37 o                         
   1   1  36       1729.25       1771.20        95.71 o                         
  -1   2  36       1751.12       1722.33        92.12 o                         
   2   2  36        642.93        709.31        70.31 o                         
  -3   3  36       1193.86       1209.73        90.62 o                         
   0   3  36       3066.84       3069.69       117.71 o                         
   3   3  36        567.28        684.25        93.37 o                         
  -5   4  36       2899.73       2949.23       207.33 o                         
  -2   4  36        820.64        881.41        67.56 o                         
   1   4  36       3438.50       3430.26       182.69 o                         
   4   4  36        235.32        315.06       113.16 o                         
  -7   5  36       1862.06       1947.55       188.36 o                         
  -4   5  36       2848.81       2798.97       172.55 o                         
  -1   5  36       3591.07       3612.86       176.81 o                         
   2   5  36       1047.40       1060.47       121.99 o                         
  -6   6  36       1337.74       1251.39       161.28 o                         
  -3   6  36        532.07        595.00        71.99 o                         
   0   6  36       1658.78       1582.80       146.05 o                         
  -5   7  36       1540.05       1540.61       148.13 o                         
  -2   7  36       1164.87       1189.72       144.54 o                         
  -4   8  36        206.71        252.03        95.59 o                         
  -1   1  37         54.89         83.82        33.17 o                         
  -3   2  37         87.43         83.49        37.47 o                         
   0   2  37        141.91        196.67        35.83 o                         
  -5   3  37        486.23        462.68        69.51 o                         
  -2   3  37        106.89        107.01        32.79 o                         
   1   3  37       1045.83       1079.31        91.04 o                         
  -7   4  37        196.44        214.06        93.40 o                         
  -4   4  37        478.25        499.36        57.84 o                         
  -1   4  37       1165.70       1230.46        91.49 o                         
   2   4  37        112.97        140.63        63.90 o                         
  -6   5  37        397.00        387.99        84.13 o                         
  -3   5  37        425.70        391.32        55.58 o                         
   0   5  37        235.64        245.22        61.98 o                         
  -5   6  37        381.17        310.56        66.15 o                         
  -2   6  37         96.21        143.55        56.68 o                         
   1   6  37        167.91        190.42        91.86 o                         
  -4   7  37        111.01        141.72        75.75 o                         
  -1   7  37        104.90        132.28        99.16 o                         
   0   1  38        905.27        867.45        63.10 o                         
  -2   2  38        139.72         91.91        31.71 o                         
   1   2  38        408.57        346.28        47.61 o                         
  -4   3  38        298.78        292.45        53.62 o                         
  -1   3  38        431.36        382.44        47.30 o                         
   2   3  38         92.66         68.70        54.54 o                         
  -6   4  38        364.31        300.15        78.50 o                         
  -3   4  38        321.40        320.27        49.92 o                         
   0   4  38        187.14        178.08        51.26 o                         
   3   4  38         85.15        153.99        92.19 o                         
  -5   5  38        155.00        178.40        71.97 o                         
  -2   5  38        103.84        107.13        47.21 o                         
   1   5  38        102.00        116.71        70.86 o                         
  -7   6  38        251.34        277.80       111.10 o                         
  -4   6  38        362.97        331.47        74.60 o                         
  -1   6  38         97.31         82.45        78.84 o                         
  -6   7  38        248.93        233.30       110.40 o                         
  -3   7  38         74.38        107.10        82.87 o                         
   0   0  39         62.61         72.68        60.29 o                         
   1   1  39         43.63         23.11        36.97 o                         
  -1   2  39         27.68         23.84        30.65 o                         
   2   2  39        564.44        590.66        70.79 o                         
  -3   3  39       1126.73       1117.10        76.99 o                         
   0   3  39         18.69         21.86        45.04 o                         
   3   3  39        190.50        197.05        78.32 o                         
  -5   4  39        466.19        472.23        70.45 o                         
  -2   4  39        488.90        518.62        62.18 o                         
   1   4  39        306.78        334.40        69.02 o                         
  -7   5  39        174.24        217.72       105.84 o                         
  -4   5  39        464.85        467.44        68.61 o                         
  -1   5  39        234.93        273.80        66.79 o                         
   2   5  39         86.59         27.86       100.74 o                         
  -6   6  39         62.04        100.34        96.14 o                         
  -3   6  39        256.01        281.22        73.64 o                         
   0   6  39        167.72        204.50        94.71 o                         
  -5   7  39        204.95        223.74       107.76 o                         
  -2   7  39         57.72         56.86       104.24 o                         
  -1   1  40       2117.04       2363.43       133.10 o                         
  -3   2  40       1621.54       1648.68       120.95 o                         
   0   2  40        583.60        560.57        61.94 o                         
  -5   3  40        982.37       1010.17       105.26 o                         
  -2   3  40       1560.24       1622.11       115.23 o                         
   1   3  40        657.32        714.64        83.50 o                         
  -7   4  40        398.25        440.60       120.95 o                         
  -4   4  40       2463.93       2235.61       154.28 o                         
  -1   4  40        630.87        652.88        72.47 o                         
   2   4  40        751.63        658.16       108.42 o                         
  -6   5  40       1258.96       1253.60       158.00 o                         
  -3   5  40       1137.63       1181.35       108.45 o                         
   0   5  40       1550.66       1612.50       151.56 o                         
  -5   6  40       1409.09       1430.15       176.87 o                         
  -2   6  40        710.70        619.04       103.58 o                         
  -4   7  40        468.29        524.62       114.45 o                         
   0   1  41       5061.87       5256.55       267.83 o                         
  -2   2  41       2776.21       2890.22       162.93 o                         
   1   2  41       2452.55       2430.25       143.65 o                         
  -4   3  41       1927.66       1950.15       141.80 o                         
  -1   3  41       2492.05       2621.56       157.49 o                         
   2   3  41       1914.02       1895.96       170.26 o                         
  -6   4  41       1331.37       1343.59       167.89 o                         
  -3   4  41       1940.19       1948.48       144.63 o                         
   0   4  41       3063.54       3168.36       196.14 o                         
  -5   5  41       4057.13       4250.06       320.99 o                         
  -2   5  41       1994.25       2009.99       159.64 o                         
   1   5  41       3582.39       3629.18       321.27 o                         
  -4   6  41       1569.03       1658.17       198.36 o                         
  -1   6  41       3355.12       3481.79       323.63 o                         
   0   0  42       5518.28       6838.36       658.25 o                         
   1   1  42       1676.62       1816.62       130.15 o                         
  -1   2  42       1585.00       1691.98       114.77 o                         
   2   2  42       2699.27       2948.13       204.98 o                         
  -3   3  42       1132.00       1139.88       101.29 o                         
   0   3  42       1876.30       2011.16       136.57 o                         
   3   3  42        993.16       1044.08       143.95 o                         
  -5   4  42       1750.20       1738.51       194.97 o                         
  -2   4  42       2524.76       2845.96       163.41 o                         
   1   4  42       3262.35       3059.17       193.25 o                         
  -4   5  42       1906.31       1926.69       211.93 o                         
  -1   5  42       3067.07       3003.89       222.20 o                         
  -3   6  42        940.72        964.14       132.69 o                         
  -1   1  43       3493.18       3553.55       203.51 o                         
  -3   2  43       1919.45       2089.62       164.34 o                         
   0   2  43       1083.04       1044.04       105.04 o                         
  -5   3  43       1091.84       1187.09       155.91 o                         
  -2   3  43       1837.65       1966.24       134.82 o                         
   1   3  43       1130.42       1217.51       138.06 o                         
  -4   4  43       2515.58       2369.37       192.33 o                         
  -1   4  43       1101.28       1263.68       138.07 o                         
   2   4  43       2196.56       2216.21       267.19 o                         
  -3   5  43       1021.58        991.04       135.86 o                         
   0   5  43       2934.95       2892.92       264.93 o                         
  -2   6  43       1954.00       1818.74       216.55 o                         
   0   1  44       4095.18       4402.94       262.90 o                         
  -2   2  44        635.24        567.10        71.20 o                         
   1   2  44        598.49        745.82       109.59 o                         
  -4   3  44       1131.90       1106.22       143.90 o                         
  -1   3  44        695.46        818.89        91.77 o                         
   2   3  44        890.40        836.45       133.11 o                         
  -3   4  44       1267.24       1257.13       126.40 o                         
   0   4  44         44.53         49.92        78.90 o                         
  -5   5  44       2479.05       2398.74       281.10 o                         
  -2   5  44        826.09        866.72       123.18 o                         
   0   0  45       3506.95       3897.59       426.28 o                         
   1   1  45        455.11        490.06        81.36 o                         
  -1   2  45        511.26        526.96        86.19 o                         
   2   2  45        698.81        682.59       131.16 o                         
  -3   3  45        506.34        524.71        92.17 o                         
   0   3  45         50.52         77.10        75.73 o                         
  -5   4  45        124.95        119.79       110.47 o                         
  -2   4  45        875.99        923.73       118.12 o                         
   1   4  45        535.74        528.07       119.08 o                         
  -4   5  45        166.12        179.62       122.06 o                         
  -1   5  45        648.31        736.31       137.21 o                         
  -1   1  46        119.25        125.52        66.85 o                         
  -3   2  46        480.29        496.82       119.14 o                         
   0   2  46         64.24        145.10        83.77 o                         
  -5   3  46         36.46         74.27       110.50 o                         
  -2   3  46        565.22        572.26        93.24 o                         
   1   3  46        272.55        235.81       107.58 o                         
  -4   4  46        420.50        433.73       129.16 o                         
  -1   4  46        329.98        255.83       106.64 o                         
  -3   5  46         30.25         61.71       107.47 o                         
   0   1  47          1.75         12.93        74.09 o                         
  -2   2  47        108.21        163.39        78.23 o                         
   1   2  47        593.03        540.30       125.21 o                         
  -4   3  47       1226.15       1147.69       168.92 o                         
  -1   3  47        551.48        465.28       101.09 o                         
  -3   4  47       1178.65       1137.23       168.84 o                         
   0   4  47        471.21        542.13       125.13 o                         
   0   0  48        151.89        184.27       163.05 o                         
   1   1  48        394.53        418.03       103.19 o                         
  -1   2  48        270.81        245.23        94.24 o                         
   2   2  48       1856.83       1751.27       232.74 o                         
  -3   3  48         84.20        106.59       103.25 o                         
   0   3  48         33.77         71.25       106.48 o                         
  -2   4  48       1590.78       1607.11       224.13 o                         
  -1   1  49        579.69        697.33       126.72 o                         
  -3   2  49       2233.33       2470.17       278.32 o                         
   0   2  49         48.42          2.15       115.89 o                         
  -2   3  49       1964.71       2121.67       237.44 o                         
   0   1  50       1269.45       1341.22       216.23 o                         
  -2   2  50       2918.62       2871.59       338.85 o                         
   0   0  51        960.50       1747.80       625.61 o                         
                                                                                
